# Supplementary material for: In silico evaluation of a targeted metaproteomics strategy for broad screening of cellulolytic enzyme capacities in anaerobic microbiome bioreactors
Source: Biotechnol Biofuels Bioprod. 2022 Mar 18;15:32. doi: 10.1186/s13068-022-02125-x (PMC8933973; doi:10.1186/s13068-022-02125-x)
Supplement: Supplementary file 2 — Additional file 2: Table S1. List of 1401 high quality and medium–high quality metagenome-assembled genomes (MAGs) from Campanaro et al. (2020) used for this study. [file 13068_2022_2125_MOESM2_ESM.xlsx]

## Sheet: Table S1
Table S1. List of 1401 high quality and medium-high quality metagenome assembled genomes (MAGs) from Campanaro et al., (2019) used for this study. Number of protein coding sequences identified by Prodigal v6.2.2 is also shown.
MAGs_Name_File	Taxonomy assignation	Superkingdom	Phylum	# of protein coding sequences identified with Prodigal v2.6.2
METABAT_AS06rmzACSIP_8.faa	Rhodopirellula_sp _AS06rmzACSIP_8	Bacteria	Planctomycetes	9288
METABAT_AS06rmzACSIP_219.faa	Planctomycetaceae Pir4 lineage_sp _AS06rmzACSIP_219	Bacteria	Planctomycetes	8342
METABAT_AS06rmzACSIP_251.faa	Candidatus Anammoximicrobium_sp _AS06rmzACSIP_251	Bacteria	Planctomycetes	6885
METABAT_AS06rmzACSIP_92.faa	Clostridiaceae_sp _AS06rmzACSIP_92	Bacteria	Firmicutes	6101
METABAT_AS06rmzACSIP_417.faa	Planctomycetes_sp _AS06rmzACSIP_417	Bacteria	Planctomycetes	5966
METABAT_AS06rmzACSIP_248.faa	Chloroflexi_sp _AS06rmzACSIP_248	Bacteria	Chloroflexi	5679
METABAT_AS06rmzACSIP_331.faa	Anaerolineaceae_sp _AS06rmzACSIP_331	Bacteria	Chloroflexi	5649
METABAT_AS04akNAM_52.faa	Pseudomonas aeruginosa_AS04akNAM_52	Bacteria	Proteobacteria	5645
METABAT_AS05jafATM_90.faa	Clostridiales_sp _AS05jafATM_90	Bacteria	Firmicutes	5494
METABAT_AS27yjCOA_28.faa	Candidatus Riflebacteria_sp_AS27yjCOA_28	Bacteria	Candidatus Riflebacteria	5355
METABAT_AS01afH2WH_42.faa	Pseudomonas lactis_AS01afH2WH_42	Bacteria	Proteobacteria	5340
METABAT_AS26fmACSIPLY_11.faa	Chloroflexi_sp _AS26fmACSIPLY_11	Bacteria	Chloroflexi	5327
METABAT_AS27yjCOA_147.faa	Candidatus Lokiarchaeota_sp_AS27yjCOA_147	Archaea	Candidatus Lokiarchaeota	5276
METABAT_AS06rmzACSIP_543.faa	Fibrobacter_sp _AS06rmzACSIP_543	Bacteria	Fibrobacteres	5257
METABAT_AS06rmzACSIP_394.faa	Rhodococcus_sp _AS06rmzACSIP_394	Bacteria	Actinobacteria	5236
METABAT_AS04akNAM_66.faa	Ochrobactrum intermedium_AS04akNAM_66	Bacteria	Proteobacteria	5218
METABAT_AS08sgBPME_230.faa	Gallicola_sp _AS08sgBPME_230	Bacteria	Firmicutes	5114
METABAT_AS01afH2WH_43.faa	Serratia liquefaciens_AS01afH2WH_43	Bacteria	Proteobacteria	5090
METABAT_AS06rmzACSIP_374.faa	Pirellulaceae_sp _AS06rmzACSIP_374	Bacteria	Planctomycetes	4853
METABAT_AS26fmACSIPLY_24.faa	Chloroflexi_sp _AS26fmACSIPLY_24	Bacteria	Chloroflexi	4804
METABAT_AS06rmzACSIP_605.faa	Chloroflexi_sp _AS06rmzACSIP_605	Bacteria	Chloroflexi	4779
METABAT_AS27yjCOA_92.faa	Phyllobacteriaceae_sp _AS27yjCOA_92	Bacteria	Proteobacteria	4758
METABAT_AS27yjCOA_2.faa	Veillonellaceae_sp _AS27yjCOA_2	Bacteria	Firmicutes	4732
METABAT_AS06rmzACSIP_372.faa	Myxococcales BIrii41_sp _AS06rmzACSIP_372	Bacteria	Proteobacteria	4700
METABAT_AS01afH2WH_7.faa	Chloroflexi_sp _AS01afH2WH_7	Bacteria	Chloroflexi	4655
METABAT_AS06rmzACSIP_448.faa	Clostridiaceae_sp _AS06rmzACSIP_448	Bacteria	Firmicutes	4642
METABAT_AS27yjCOA_123.faa	Chloroflexi_sp _AS27yjCOA_123	Bacteria	Chloroflexi	4632
METABAT_AS06rmzACSIP_418.faa	Phycisphaerae mle1-8_sp _AS06rmzACSIP_418	Bacteria	Planctomycetes	4617
METABAT_AS06rmzACSIP_529.faa	Fibrobacter_sp _AS06rmzACSIP_529	Bacteria	Fibrobacteres	4604
METABAT_AS06rmzACSIP_537.faa	Phycisphaerae Pla1 lineage_sp _AS06rmzACSIP_537	Bacteria	Planctomycetes	4603
METABAT_AS06rmzACSIP_109.faa	Actinomycetales_sp _AS06rmzACSIP_109	Bacteria	Actinobacteria	4601
METABAT_AS06rmzACSIP_272.faa	Chloroflexi_sp _AS06rmzACSIP_272	Bacteria	Chloroflexi	4591
METABAT_AS09scLD_256.faa	Armatimonadetes_sp _AS09scLD_256	Bacteria	Armatimonadetes	4553
METABAT_AS27yjCOA_53.faa	Planctomycetes_sp _AS27yjCOA_53	Bacteria	Planctomycetes	4526
METABAT_AS27yjCOA_73.faa	Myxococcales_sp _AS27yjCOA_73	Bacteria	Proteobacteria	4524
METABAT_AS27yjCOA_189.faa	Serratia_sp _AS27yjCOA_189	Bacteria	Proteobacteria	4518
METABAT_AS06rmzACSIP_634.faa	Desulfatiglans_sp _AS06rmzACSIP_634	Bacteria	Proteobacteria	4499
METABAT_AS06rmzACSIP_359.faa	Phycisphaerae MSBL9_sp _AS06rmzACSIP_359	Bacteria	Planctomycetes	4478
METABAT_AS01afH2WH_27.faa	Pseudomonas lundensis_AS01afH2WH_27	Bacteria	Proteobacteria	4411
METABAT_AS27yjCOA_75.faa	Verrucomicrobia OPB35 soil group_sp _AS27yjCOA_75	Bacteria	Verrucomicrobia	4386
METABAT_AS27yjCOA_30.faa	Myxococcales_sp _AS27yjCOA_30	Bacteria	Proteobacteria	4369
METABAT_AS06rmzACSIP_301.faa	Candidatus Hydrogenedentes_sp _AS06rmzACSIP_301	Bacteria	Candidatus Hydrogenedentes	4358
METABAT_AS06rmzACSIP_321.faa	Lentisphaerae_sp _AS06rmzACSIP_321	Bacteria	Lentisphaerae	4357
METABAT_AS06rmzACSIP_199.faa	Fibrobacter_sp _AS06rmzACSIP_199	Bacteria	Fibrobacteres	4333
METABAT_AS08sgBPME_219.faa	Epulopiscium_sp _AS08sgBPME_219	Bacteria	Firmicutes	4323
METABAT_AS02xzSISU_56.faa	Chloroflexi_sp _AS02xzSISU_56	Bacteria	Chloroflexi	4290
METABAT_AS06rmzACSIP_351.faa	Anaerolineales_sp _AS06rmzACSIP_351	Bacteria	Chloroflexi	4276
METABAT_AS4BglBPHE_34.faa	Candidatus Microthrix parvicella_AS4BglBPHE_34	Bacteria	Actinobacteria	4256
METABAT_AS06rmzACSIP_132.faa	Acidobacteria_sp _AS06rmzACSIP_132	Bacteria	Acidobacteria	4248
METABAT_AS01afH2WH_3.faa	Phycisphaerae Pla1 lineage_sp _AS01afH2WH_3	Bacteria	Planctomycetes	4234
METABAT_AS27yjCOA_10.faa	Unclassified_sp_AS27yjCOA_10	Bacteria	N/A	4226
METABAT_AS4BglBPHE_15.faa	Verrucomicrobia OPB35 soil group_sp _AS4BglBPHE_15	Bacteria	Verrucomicrobia	4209
METABAT_AS08sgBPME_259.faa	Armatimonadetes_sp _AS08sgBPME_259	Bacteria	Armatimonadetes	4197
METABAT_AS06rmzACSIP_525.faa	Crenarchaeota_sp_AS06rmzACSIP_525	Archaea	Crenarchaeota	4193
METABAT_AS06rmzACSIP_609.faa	Fibrobacter_sp _AS06rmzACSIP_609	Bacteria	Fibrobacteres	4183
METABAT_AS06rmzACSIP_316.faa	Planctomycetes_sp _AS06rmzACSIP_316	Bacteria	Planctomycetes	4169
METABAT_AS06rmzACSIP_617.faa	Chloroflexi_sp _AS06rmzACSIP_617	Bacteria	Chloroflexi	4161
METABAT_AS06rmzACSIP_541.faa	Planctomycetaceae_sp _AS06rmzACSIP_541	Bacteria	Planctomycetes	4148
METABAT_AS10tlH2TH_342.faa	candidate division WS1_sp_AS10tlH2TH_342	Bacteria	candidate division WS1	4147
METABAT_AS27yjCOA_149.faa	Deltaproteobacteria_sp _AS27yjCOA_149	Bacteria	Proteobacteria	4127
METABAT_AS05jafATM_4.faa	Desulfitobacterium dehalogenans_AS05jafATM_4	Bacteria	Firmicutes	4112
METABAT_AS06rmzACSIP_431.faa	Pirellulaceae_sp _AS06rmzACSIP_431	Bacteria	Planctomycetes	4097
METABAT_AS06rmzACSIP_230.faa	Clostridia_sp _AS06rmzACSIP_230	Bacteria	Firmicutes	4086
METABAT_AS09scLD_106.faa	Lentisphaerae_sp _AS09scLD_106	Bacteria	Lentisphaerae	4077
METABAT_AS06rmzACSIP_45.faa	Chloroflexi_sp _AS06rmzACSIP_45	Bacteria	Chloroflexi	4068
METABAT_AS06rmzACSIP_190.faa	Chloroflexi_sp _AS06rmzACSIP_190	Bacteria	Chloroflexi	4048
METABAT_AS08sgBPME_181.faa	Paracoccus_sp _AS08sgBPME_181	Bacteria	Proteobacteria	4044
METABAT_AS04akNAM_110.faa	Bacillales_sp _AS04akNAM_110	Bacteria	Firmicutes	4035
METABAT_AS26fmACSIPLY_5.faa	Rhizobiales_sp _AS26fmACSIPLY_5	Bacteria	Proteobacteria	4034
METABAT_AS09scLD_344.faa	Armatimonadetes_sp _AS09scLD_344	Bacteria	Armatimonadetes	4032
METABAT_AS27yjCOA_40.faa	Chthonomonadales_sp _AS27yjCOA_40	Bacteria	Armatimonadetes	4029
METABAT_AS06rmzACSIP_320.faa	Pirellulaceae_sp _AS06rmzACSIP_320	Bacteria	Planctomycetes	4026
METABAT_AS06rmzACSIP_198.faa	Actinomycetales_sp _AS06rmzACSIP_198	Bacteria	Actinobacteria	4023
METABAT_AS06rmzACSIP_596.faa	Limnobacter_sp _AS06rmzACSIP_596	Bacteria	Proteobacteria	4018
METABAT_AS27yjCOA_137.faa	Myxococcales_sp _AS27yjCOA_137	Bacteria	Proteobacteria	4016
METABAT_AS27yjCOA_5.faa	Arc I group_sp _AS27yjCOA_5	Archaea	Euryarchaeota	3998
METABAT_AS3CglBPFA_8.faa	Actinobacteria_sp _AS3CglBPFA_8	Bacteria	Actinobacteria	3993
METABAT_AS06rmzACSIP_151.faa	Candidatus Hydrogenedentes_sp _AS06rmzACSIP_151	Bacteria	Candidatus Hydrogenedentes	3978
METABAT_AS22ysBPME_152.faa	Fibrobacter_sp _AS22ysBPME_152	Bacteria	Fibrobacteres	3946
METABAT_AS24abBPME_53.faa	Clostridiaceae_sp _AS24abBPME_53	Bacteria	Firmicutes	3941
METABAT_AS06rmzACSIP_229.faa	Planctomycetes_sp _AS06rmzACSIP_229	Bacteria	Planctomycetes	3934
METABAT_AS27yjCOA_29.faa	Deltaproteobacteria_sp _AS27yjCOA_29	Bacteria	Proteobacteria	3911
METABAT_AS16jrsBPLL_21.faa	Actinobacteria_sp _AS16jrsBPLL_21	Bacteria	Actinobacteria	3902
METABAT_AS27yjCOA_192.faa	Chloroflexi_sp _AS27yjCOA_192	Bacteria	Chloroflexi	3901
METABAT_AS06rmzACSIP_223.faa	Lentisphaerae_sp _AS06rmzACSIP_223	Bacteria	Lentisphaerae	3875
METABAT_AS06rmzACSIP_78.faa	Chloroflexi_sp _AS06rmzACSIP_78	Bacteria	Chloroflexi	3869
METABAT_AS26fmACSIPLY_36.faa	Rhodocyclaceae_sp _AS26fmACSIPLY_36	Bacteria	Proteobacteria	3865
METABAT_AS27yjCOA_184.faa	Deltaproteobacteria_sp _AS27yjCOA_184	Bacteria	Proteobacteria	3864
METABAT_AS01afH2WH_15.faa	Chloroflexi_sp _AS01afH2WH_15	Bacteria	Chloroflexi	3859
METABAT_AS06rmzACSIP_429.faa	Chloroflexi_sp _AS06rmzACSIP_429	Bacteria	Chloroflexi	3856
METABAT_AS06rmzACSIP_108.faa	Xanthomonadaceae_sp _AS06rmzACSIP_108	Bacteria	Proteobacteria	3811
METABAT_AS06rmzACSIP_577.faa	Acidimicrobiales_sp _AS06rmzACSIP_577	Bacteria	Actinobacteria	3807
METABAT_AS27yjCOA_85.faa	Thermotogaceae_sp _AS27yjCOA_85	Bacteria	Thermotogae	3805
METABAT_AS27yjCOA_90.faa	Bacteroidales_sp _AS27yjCOA_90	Bacteria	Bacteroidetes	3795
METABAT_AS19jrsBPTG_34.faa	Comamonadaceae_sp _AS19jrsBPTG_34	Bacteria	Proteobacteria	3795
METABAT_AS27yjCOA_154.faa	Peptococcaceae_sp _AS27yjCOA_154	Bacteria	Firmicutes	3793
METABAT_AS26fmACSIPLY_22.faa	Xanthomonadaceae_sp _AS26fmACSIPLY_22	Bacteria	Proteobacteria	3786
METABAT_AS06rmzACSIP_142.faa	Ignavibacteria_sp_AS06rmzACSIP_142	Bacteria	Ignavibacteriae	3777
METABAT_AS06rmzACSIP_565.faa	Rhodococcus_sp _AS06rmzACSIP_565	Bacteria	Actinobacteria	3771
METABAT_AS27yjCOA_185.faa	Peptococcaceae_sp _AS27yjCOA_185	Bacteria	Firmicutes	3758
METABAT_AS10tlH2TH_247.faa	Ruminiclostridium_sp _AS10tlH2TH_247	Bacteria	Firmicutes	3754
METABAT_AS06rmzACSIP_121.faa	Syntrophorhabdus_sp _AS06rmzACSIP_121	Bacteria	Proteobacteria	3736
METABAT_AS06rmzACSIP_164.faa	Gordonia_sp _AS06rmzACSIP_164	Bacteria	Actinobacteria	3734
METABAT_AS20ysBPTH_63.faa	Thermoanaerobacteraceae_sp _AS20ysBPTH_63	Bacteria	Firmicutes	3720
METABAT_AS4AglBPMA_7.faa	Acidobacteria_sp _AS4AglBPMA_7	Bacteria	Acidobacteria	3715
METABAT_AS27yjCOA_190.faa	Thermogutta_sp _AS27yjCOA_190	Bacteria	Planctomycetes	3709
METABAT_AS10tlH2TH_310.faa	Bacteroidales_sp _AS10tlH2TH_310	Bacteria	Bacteroidetes	3704
METABAT_AS27yjCOA_4.faa	Chloroflexi_sp _AS27yjCOA_4	Bacteria	Chloroflexi	3672
METABAT_AS06rmzACSIP_299.faa	Bacteroidales_sp _AS06rmzACSIP_299	Bacteria	Bacteroidetes	3661
METABAT_AS27yjCOA_112.faa	Ignavibacteria_sp_AS27yjCOA_112	Bacteria	Ignavibacteriae	3661
METABAT_AS26fmACSIPLY_42.faa	Alphaproteobacteria_sp _AS26fmACSIPLY_42	Bacteria	Proteobacteria	3653
METABAT_AS27yjCOA_82.faa	Chloroflexi_sp _AS27yjCOA_82	Bacteria	Chloroflexi	3652
METABAT_AS06rmzACSIP_494.faa	Phycisphaerales_sp _AS06rmzACSIP_494	Bacteria	Planctomycetes	3644
METABAT_AS04akNAM_105.faa	Bacillus_sp _AS04akNAM_105	Bacteria	Firmicutes	3639
METABAT_AS06rmzACSIP_274.faa	Candidatus Hydrogenedens_sp_AS06rmzACSIP_274	Bacteria	Candidatus Hydrogenedentes	3630
METABAT_AS27yjCOA_69.faa	Phycisphaerae_sp _AS27yjCOA_69	Bacteria	Planctomycetes	3627
METABAT_AS06rmzACSIP_96.faa	Firmicutes_sp _AS06rmzACSIP_96	Bacteria	Firmicutes	3619
METABAT_AS06rmzACSIP_406.faa	Chloroflexi_sp _AS06rmzACSIP_406	Bacteria	Chloroflexi	3618
METABAT_AS06rmzACSIP_174.faa	Verrucomicrobiaceae_sp _AS06rmzACSIP_174	Bacteria	Verrucomicrobia	3614
METABAT_AS06rmzACSIP_419.faa	Lentisphaerae_sp _AS06rmzACSIP_419	Bacteria	Lentisphaerae	3612
METABAT_AS06rmzACSIP_625.faa	Burkholderiaceae_sp _AS06rmzACSIP_625	Bacteria	Proteobacteria	3588
METABAT_AS23ysBPME_229.faa	Phyllobacteriaceae_sp _AS23ysBPME_229	Bacteria	Proteobacteria	3576
METABAT_AS23ysBPME_185.faa	Epulopiscium_sp _AS23ysBPME_185	Bacteria	Firmicutes	3573
METABAT_AS09scLD_71.faa	Fibrobacter_sp _AS09scLD_71	Bacteria	Fibrobacteres	3562
METABAT_AS06rmzACSIP_250.faa	Lentisphaerae_sp _AS06rmzACSIP_250	Bacteria	Lentisphaerae	3557
METABAT_AS10tlH2TH_145.faa	Bacteroidales_sp _AS10tlH2TH_145	Bacteria	Bacteroidetes	3553
METABAT_AS25fmACSIPFO_91.faa	Verrucomicrobia OPB35 soil group_sp _AS25fmACSIPFO_91	Bacteria	Verrucomicrobia	3544
METABAT_AS23ysBPME_173.faa	Actinomycetales_sp _AS23ysBPME_173	Bacteria	Actinobacteria	3533
METABAT_AS06rmzACSIP_597.faa	Phycisphaerae_sp _AS06rmzACSIP_597	Bacteria	Planctomycetes	3532
METABAT_AS06rmzACSIP_234.faa	Candidatus Riflebacteria_sp_AS06rmzACSIP_234	Bacteria	Candidatus Riflebacteria	3516
METABAT_AS10tlH2TH_144.faa	Porphyromonadaceae_sp _AS10tlH2TH_144	Bacteria	Bacteroidetes	3506
METABAT_AS06rmzACSIP_144.faa	Candidatus Cloacimonetes_sp_AS06rmzACSIP_144	Bacteria	Candidatus Cloacimonetes	3500
METABAT_AS06rmzACSIP_366.faa	Myxococcales_sp _AS06rmzACSIP_366	Bacteria	Proteobacteria	3499
METABAT_AS08sgBPME_257.faa	Chloroflexi_sp _AS08sgBPME_257	Bacteria	Chloroflexi	3492
METABAT_AS06rmzACSIP_10.faa	Bacteroidales_sp _AS06rmzACSIP_10	Bacteria	Bacteroidetes	3472
METABAT_AS06rmzACSIP_178.faa	Phycisphaerae mle1-8_sp _AS06rmzACSIP_178	Bacteria	Planctomycetes	3467
METABAT_AS27yjCOA_33.faa	Desulfovibrio_sp _AS27yjCOA_33	Bacteria	Proteobacteria	3435
METABAT_AS06rmzACSIP_269.faa	Clostridiales_sp _AS06rmzACSIP_269	Bacteria	Firmicutes	3424
METABAT_AS06rmzACSIP_266.faa	Leptolinea_sp _AS06rmzACSIP_266	Bacteria	Chloroflexi	3424
METABAT_AS22ysBPME_35.faa	Lentisphaerae_sp _AS22ysBPME_35	Bacteria	Lentisphaerae	3417
METABAT_AS06rmzACSIP_20.faa	Chloroflexi_sp _AS06rmzACSIP_20	Bacteria	Chloroflexi	3417
METABAT_AS22ysBPME_216.faa	Burkholderiales_sp _AS22ysBPME_216	Bacteria	Firmicutes	3408
METABAT_AS06rmzACSIP_502.faa	Acidobacteria_sp _AS06rmzACSIP_502	Bacteria	Acidobacteria	3403
METABAT_AS06rmzACSIP_391.faa	Bacteriovoracaceae zdt-33i5_sp _AS06rmzACSIP_391	Bacteria	Proteobacteria	3396
METABAT_AS27yjCOA_128.faa	Acidobacteria c5LKS83_sp _AS27yjCOA_128	Bacteria	Acidobacteria	3372
METABAT_AS23ysBPME_158.faa	Clostridiaceae_sp _AS23ysBPME_158	Bacteria	Firmicutes	3369
METABAT_AS06rmzACSIP_294.faa	Bacteria_sp_AS06rmzACSIP_294	Bacteria	N/A	3357
METABAT_AS27yjCOA_117.faa	Spirochaetes_sp_AS27yjCOA_117	Bacteria	Spirochaetes	3357
METABAT_AS3CglBPFA_9.faa	Phyllobacteriaceae_sp _AS3CglBPFA_9	Bacteria	Proteobacteria	3356
METABAT_AS22ysBPME_170.faa	Clostridiaceae_sp _AS22ysBPME_170	Bacteria	Firmicutes	3346
METABAT_AS06rmzACSIP_256.faa	Thauera phenolivorans_AS06rmzACSIP_256	Bacteria	Proteobacteria	3343
METABAT_AS22ysBPME_247.faa	Lentisphaerae_sp _AS22ysBPME_247	Bacteria	Lentisphaerae	3336
METABAT_AS06rmzACSIP_344.faa	Candidatus Hydrogenedentes_sp _AS06rmzACSIP_344	Bacteria	Candidatus Hydrogenedentes	3336
METABAT_AS23ysBPME_201.faa	Bacteroidales_sp _AS23ysBPME_201	Bacteria	Bacteroidetes	3325
METABAT_AS06rmzACSIP_338.faa	Spirochaetes_sp_AS06rmzACSIP_338	Bacteria	Spirochaetes	3322
METABAT_AS08sgBPME_189.faa	Chloroflexi_sp _AS08sgBPME_189	Bacteria	Chloroflexi	3317
METABAT_AS08sgBPME_284.faa	Intrasporangiaceae_sp _AS08sgBPME_284	Bacteria	Actinobacteria	3315
METABAT_AS04akNAM_34.faa	Clostridiaceae_sp _AS04akNAM_34	Bacteria	Firmicutes	3314
METABAT_AS27yjCOA_114.faa	Leptolinea_sp _AS27yjCOA_114	Bacteria	Chloroflexi	3304
METABAT_AS06rmzACSIP_7.faa	Syntrophorhabdus aromaticivorans_AS06rmzACSIP_7	Bacteria	Proteobacteria	3286
METABAT_AS09scLD_42.faa	Clostridiaceae_sp _AS09scLD_42	Bacteria	Firmicutes	3273
METABAT_AS27yjCOA_1.faa	Chloroflexi_sp _AS27yjCOA_1	Bacteria	Chloroflexi	3271
METABAT_AS27yjCOA_78.faa	Anaerolineaceae_sp _AS27yjCOA_78	Bacteria	Chloroflexi	3270
METABAT_AS06rmzACSIP_334.faa	Acidimicrobiales_sp _AS06rmzACSIP_334	Bacteria	Actinobacteria	3263
METABAT_AS04akNAM_45.faa	Petrimonas_sp _AS04akNAM_45	Bacteria	Bacteroidetes	3254
METABAT_AS06rmzACSIP_262.faa	Solirubrobacterales_sp _AS06rmzACSIP_262	Bacteria	Actinobacteria	3250
METABAT_AS04akNAM_125.faa	Paracoccus solventivorans_AS04akNAM_125	Bacteria	Proteobacteria	3248
METABAT_AS08sgBPME_369.faa	Firmicutes_sp _AS08sgBPME_369	Bacteria	Firmicutes	3238
METABAT_AS15tlH2ME_27.faa	Ruminococcaceae_sp _AS15tlH2ME_27	Bacteria	Firmicutes	3238
METABAT_AS4AglBPMA_38.faa	Holophagae Incertae Sedis_sp _AS4AglBPMA_38	Bacteria	Acidobacteria	3238
METABAT_AS27yjCOA_138.faa	Clostridiales_sp _AS27yjCOA_138	Bacteria	Firmicutes	3233
METABAT_AS10tlH2TH_219.faa	Clostridiaceae_sp _AS10tlH2TH_219	Bacteria	Firmicutes	3230
METABAT_AS04akNAM_127.faa	Desulfotomaculum_sp _AS04akNAM_127	Bacteria	Firmicutes	3222
METABAT_AS04akNAM_37.faa	Clostridiaceae_sp _AS04akNAM_37	Bacteria	Firmicutes	3220
METABAT_AS09scLD_262.faa	Alcaligenaceae_sp _AS09scLD_262	Bacteria	Proteobacteria	3219
METABAT_AS09scLD_99.faa	Clostridiales_sp _AS09scLD_99	Bacteria	Firmicutes	3217
METABAT_AS04akNAM_79.faa	Firmicutes_sp _AS04akNAM_79	Bacteria	Firmicutes	3216
METABAT_AS27yjCOA_65.faa	Deltaproteobacteria SAR324 clade_sp _AS27yjCOA_65	Bacteria	Proteobacteria	3213
METABAT_AS10tlH2TH_360.faa	candidate division WS1_sp _AS10tlH2TH_360	Bacteria	candidate division WS1	3205
METABAT_AS04akNAM_9.faa	Alicyclobacillus_sp _AS04akNAM_9	Bacteria	Firmicutes	3201
METABAT_AS08sgBPME_287.faa	Lentisphaerae_sp _AS08sgBPME_287	Bacteria	Lentisphaerae	3198
METABAT_AS22ysBPME_160.faa	Lentisphaerae_sp _AS22ysBPME_160	Bacteria	Lentisphaerae	3187
METABAT_AS08sgBPME_289.faa	Brevibacterium_AS08sgBPME_289	Bacteria	Actinobacteria	3186
METABAT_AS04akNAM_31.faa	Thermoanaerobacterales_sp _AS04akNAM_31	Bacteria	Firmicutes	3182
METABAT_AS06rmzACSIP_553.faa	Lentisphaerae_sp _AS06rmzACSIP_553	Bacteria	Lentisphaerae	3180
METABAT_AS06rmzACSIP_213.faa	Lentisphaerae_sp _AS06rmzACSIP_213	Bacteria	Lentisphaerae	3174
METABAT_AS08sgBPME_135.faa	Propionibacterium_sp _AS08sgBPME_135	Bacteria	Actinobacteria	3163
METABAT_AS27yjCOA_177.faa	Treponema_sp _AS27yjCOA_177	Bacteria	Spirochaetes	3163
METABAT_AS15tlH2ME_115.faa	Firmicutes_sp _AS15tlH2ME_115	Bacteria	Firmicutes	3162
METABAT_AS23ysBPME_230.faa	Firmicutes_sp _AS23ysBPME_230	Bacteria	Firmicutes	3155
METABAT_AS06rmzACSIP_358.faa	Methanomicrobiales_sp _AS06rmzACSIP_358	Archaea	Euryarchaeota	3154
METABAT_AS09scLD_285.faa	Tissierella_sp _AS09scLD_285	Bacteria	Firmicutes	3154
METABAT_AS10tlH2TH_263.faa	Candidatus Hydrogenedentes_sp _AS10tlH2TH_263	Bacteria	Candidatus Hydrogenedentes	3150
METABAT_AS10tlH2TH_287.faa	Methanosarcina mazei_AS10tlH2TH_287	Archaea	Euryarchaeota	3148
METABAT_AS27yjCOA_143.faa	Bacteroidales_sp _AS27yjCOA_143	Bacteria	Bacteroidetes	3141
METABAT_AS10tlH2TH_237.faa	Clostridiales_sp _AS10tlH2TH_237	Bacteria	Firmicutes	3140
METABAT_AS22ysBPME_279.faa	Clostridiales_sp _AS22ysBPME_279	Bacteria	Firmicutes	3135
METABAT_AS09scLD_39.faa	Lysinibacillus_sp _AS09scLD_39	Bacteria	Firmicutes	3130
METABAT_AS23ysBPME_266.faa	Firmicutes_sp _AS23ysBPME_266	Bacteria	Firmicutes	3130
METABAT_AS27yjCOA_7.faa	Geobacteraceae_sp _AS27yjCOA_7	Bacteria	Proteobacteria	3121
METABAT_AS06rmzACSIP_409.faa	Sandaracinaceae_sp _AS06rmzACSIP_409	Bacteria	Proteobacteria	3112
METABAT_AS06rmzACSIP_15.faa	Propionibacterium_sp _AS06rmzACSIP_15	Bacteria	Actinobacteria	3112
METABAT_AS06rmzACSIP_551.faa	Smithella_sp _AS06rmzACSIP_551	Bacteria	Proteobacteria	3110
METABAT_AS15tlH2ME_36.faa	Lentisphaerae_sp _AS15tlH2ME_36	Bacteria	Lentisphaerae	3108
METABAT_AS4AglBPMA_26.faa	Syntrophorhabdus_sp _AS4AglBPMA_26	Bacteria	Proteobacteria	3108
METABAT_AS09scLD_389.faa	Gammaproteobacteria_sp _AS09scLD_389	Bacteria	Proteobacteria	3097
METABAT_AS08sgBPME_195.faa	Propionibacterium_sp _AS08sgBPME_195	Bacteria	Actinobacteria	3097
METABAT_AS09scLD_420.faa	Pseudomonas formosensis_AS09scLD_420	Bacteria	Proteobacteria	3096
METABAT_AS06rmzACSIP_324.faa	Propionibacterium_sp _AS06rmzACSIP_324	Bacteria	Actinobacteria	3094
METABAT_AS06rmzACSIP_319.faa	Actinomycetales_sp _AS06rmzACSIP_319	Bacteria	Actinobacteria	3090
METABAT_AS4IglBPLE_58.faa	Propionibacterium_sp _AS4IglBPLE_58	Bacteria	Actinobacteria	3087
METABAT_AS04akNAM_18.faa	Firmicutes_sp _AS04akNAM_18	Bacteria	Firmicutes	3086
METABAT_AS20ysBPTH_178.faa	Clostridium_sp _AS20ysBPTH_178	Bacteria	Firmicutes	3084
METABAT_AS20ysBPTH_8.faa	Clostridiaceae_sp _AS20ysBPTH_8	Bacteria	Firmicutes	3078
METABAT_AS06rmzACSIP_318.faa	Clostridiales_sp _AS06rmzACSIP_318	Bacteria	Firmicutes	3070
METABAT_AS06rmzACSIP_503.faa	Methanomicrobiales_sp _AS06rmzACSIP_503	Archaea	Euryarchaeota	3067
METABAT_AS06rmzACSIP_111.faa	Thermotogaceae_sp _AS06rmzACSIP_111	Bacteria	Thermotogae	3067
METABAT_AS06rmzACSIP_426.faa	Syntrophomonadaceae_sp _AS06rmzACSIP_426	Bacteria	Firmicutes	3055
METABAT_AS06rmzACSIP_589.faa	Deltaproteobacteria_sp _AS06rmzACSIP_589	Bacteria	Proteobacteria	3054
METABAT_AS06rmzACSIP_302.faa	Ruminococcus_sp _AS06rmzACSIP_302	Bacteria	Firmicutes	3048
METABAT_AS27yjCOA_31.faa	candidate division Zixibacteria_sp_AS27yjCOA_31	Bacteria	candidate division Zixibacteria	3044
METABAT_AS15tlH2ME_19.faa	Bacteroidales_sp _AS15tlH2ME_19	Bacteria	Bacteroidetes	3039
METABAT_AS06rmzACSIP_436.faa	Bacteroidales_sp _AS06rmzACSIP_436	Bacteria	Bacteroidetes	3038
METABAT_AS08sgBPME_145.faa	Actinomycetales_sp _AS08sgBPME_145	Bacteria	Actinobacteria	3035
METABAT_AS27yjCOA_109.faa	Propionibacterium_sp _AS27yjCOA_109	Bacteria	Actinobacteria	3035
METABAT_AS10tlH2TH_339.faa	Candidatus Hydrogenedens_sp_AS10tlH2TH_339	Bacteria	Candidatus Hydrogenedentes	3027
METABAT_AS23ysBPME_273.faa	Intrasporangiaceae_sp _AS23ysBPME_273	Bacteria	Actinobacteria	3027
METABAT_AS27yjCOA_134.faa	Bacteroidales_sp _AS27yjCOA_134	Bacteria	Bacteroidetes	3026
METABAT_AS24abBPME_67.faa	Clostridium_sp _AS24abBPME_67	Bacteria	Firmicutes	3026
METABAT_AS10tlH2TH_132.faa	Clostridiaceae_sp _AS10tlH2TH_132	Bacteria	Firmicutes	3022
METABAT_AS09scLD_32.faa	Clostridiales_sp _AS09scLD_32	Bacteria	Firmicutes	3019
METABAT_AS20ysBPTH_87.faa	Clostridiales_sp _AS20ysBPTH_87	Bacteria	Firmicutes	3018
METABAT_AS27yjCOA_64.faa	Brooklawnia_sp _AS27yjCOA_64	Bacteria	Actinobacteria	3013
METABAT_AS15tlH2ME_174.faa	Clostridiales_sp _AS15tlH2ME_174	Bacteria	Firmicutes	3012
METABAT_AS27yjCOA_179.faa	Bacteroidales_sp _AS27yjCOA_179	Bacteria	Bacteroidetes	3006
METABAT_AS06rmzACSIP_410.faa	Lentisphaerae_sp _AS06rmzACSIP_410	Bacteria	Lentisphaerae	3001
METABAT_AS10tlH2TH_22.faa	Lentisphaerae_sp _AS10tlH2TH_22	Bacteria	Lentisphaerae	2988
METABAT_AS4BglBPHE_1.faa	Planctomycetes_sp _AS4BglBPHE_1	Bacteria	Planctomycetes	2984
METABAT_AS06rmzACSIP_37.faa	Chloroflexi_sp _AS06rmzACSIP_37	Bacteria	Chloroflexi	2981
METABAT_AS17jrsBPGN_10.faa	Enterococcus_sp _AS17jrsBPGN_10	Bacteria	Firmicutes	2979
METABAT_AS09scLD_59.faa	Alcaligenaceae_sp _AS09scLD_59	Bacteria	Proteobacteria	2976
METABAT_AS27yjCOA_181.faa	Candidatus Atribacteria_sp_AS27yjCOA_181	Bacteria	Candidatus Atribacteria	2968
METABAT_AS06rmzACSIP_161.faa	Rhodococcus_sp _AS06rmzACSIP_161	Bacteria	Actinobacteria	2963
METABAT_AS27yjCOA_213.faa	Bacteroidales_sp _AS27yjCOA_213	Bacteria	Bacteroidetes	2962
METABAT_AS10tlH2TH_216.faa	Clostridiales_sp _AS10tlH2TH_216	Bacteria	Firmicutes	2962
METABAT_AS09scLD_247.faa	Alcaligenaceae_sp _AS09scLD_247	Bacteria	Proteobacteria	2961
METABAT_AS15tlH2ME_177.faa	Clostridiaceae_sp _AS15tlH2ME_177	Bacteria	Firmicutes	2960
METABAT_AS10tlH2TH_379.faa	Spirochaetales_sp _AS10tlH2TH_379	Bacteria	Spirochaetes	2956
METABAT_AS10tlH2TH_207.faa	Syntrophomonadaceae_sp _AS10tlH2TH_207	Bacteria	Firmicutes	2948
METABAT_AS06rmzACSIP_458.faa	Planctomycetes_sp _AS06rmzACSIP_458	Bacteria	Planctomycetes	2946
METABAT_AS22ysBPME_211.faa	Clostridiales_sp _AS22ysBPME_211	Bacteria	Firmicutes	2944
METABAT_AS27yjCOA_183.faa	Chloroflexi_sp _AS27yjCOA_183	Bacteria	Chloroflexi	2944
METABAT_AS08sgBPME_53.faa	Candidatus Atribacteria_sp _AS08sgBPME_53	Bacteria	Candidatus Atribacteria	2944
METABAT_AS27yjCOA_218.faa	Propionibacterium_sp _AS27yjCOA_218	Bacteria	Actinobacteria	2944
METABAT_AS10tlH2TH_318.faa	Gammaproteobacteria_sp _AS10tlH2TH_318	Bacteria	Proteobacteria	2943
METABAT_AS4AglBPMA_11.faa	Smithella_sp _AS4AglBPMA_11	Bacteria	Proteobacteria	2937
METABAT_AS06rmzACSIP_218.faa	Oligosphaeraceae Z20_sp _AS06rmzACSIP_218	Bacteria	Lentisphaerae	2932
METABAT_AS06rmzACSIP_463.faa	Actinomycetales_sp _AS06rmzACSIP_463	Bacteria	Actinobacteria	2930
METABAT_AS06rmzACSIP_193.faa	Anaerolineae MSB-5E12_sp _AS06rmzACSIP_193	Bacteria	Chloroflexi	2928
METABAT_AS10tlH2TH_60.faa	Gammaproteobacteria_sp _AS10tlH2TH_60	Bacteria	Proteobacteria	2924
METABAT_AS04akNAM_22.faa	Clostridiales_sp _AS04akNAM_22	Bacteria	Firmicutes	2922
METABAT_AS06rmzACSIP_578.faa	Chloroflexi_sp _AS06rmzACSIP_578	Bacteria	Chloroflexi	2918
METABAT_AS24abBPME_21.faa	Syntrophomonadaceae_sp _AS24abBPME_21	Bacteria	Firmicutes	2917
METABAT_AS06rmzACSIP_507.faa	Syntrophomonadaceae_sp _AS06rmzACSIP_507	Bacteria	Firmicutes	2914
METABAT_AS06rmzACSIP_576.faa	Clostridiales_sp _AS06rmzACSIP_576	Bacteria	Firmicutes	2911
METABAT_AS04akNAM_100.faa	Clostridiaceae_sp _AS04akNAM_100	Bacteria	Firmicutes	2910
METABAT_AS06rmzACSIP_51.faa	Synergistaceae_sp _AS06rmzACSIP_51	Bacteria	Synergistetes	2907
METABAT_AS09scLD_169.faa	Candidatus Riflebacteria_sp_AS09scLD_169	Bacteria	Candidatus Riflebacteria	2907
METABAT_AS06rmzACSIP_375.faa	Lentisphaerae_sp _AS06rmzACSIP_375	Bacteria	Lentisphaerae	2906
METABAT_AS10tlH2TH_375.faa	Desulfobulbaceae_sp _AS10tlH2TH_375	Bacteria	Proteobacteria	2901
METABAT_AS15tlH2ME_186.faa	Gammaproteobacteria_sp _AS15tlH2ME_186	Bacteria	Proteobacteria	2900
METABAT_AS15tlH2ME_125.faa	Firmicutes_sp _AS15tlH2ME_125	Bacteria	Firmicutes	2899
METABAT_AS17jrsBPGN_19.faa	Bacteroidales_sp _AS17jrsBPGN_19	Bacteria	Bacteroidetes	2897
METABAT_AS07pgkLD_98.faa	Bacteroidales_sp _AS07pgkLD_98	Bacteria	Bacteroidetes	2895
METABAT_AS06rmzACSIP_401.faa	Xanthomonadaceae_sp _AS06rmzACSIP_401	Bacteria	Proteobacteria	2892
METABAT_AS09scLD_163.faa	Gammaproteobacteria_sp _AS09scLD_163	Bacteria	Proteobacteria	2892
METABAT_AS10tlH2TH_408.faa	Clostridiaceae_sp _AS10tlH2TH_408	Bacteria	Firmicutes	2890
METABAT_AS09scLD_40.faa	Firmicutes_sp _AS09scLD_40	Bacteria	Firmicutes	2889
METABAT_AS27yjCOA_55.faa	Verrucomicrobia OPB35 soil group_sp _AS27yjCOA_55	Bacteria	Verrucomicrobia	2889
METABAT_AS05jafATM_73.faa	Clostridium_sp _AS05jafATM_73	Bacteria	Firmicutes	2882
METABAT_AS20ysBPTH_38.faa	Clostridiales_sp _AS20ysBPTH_38	Bacteria	Firmicutes	2882
METABAT_AS02xzSISU_42.faa	Bacteroidales_sp _AS02xzSISU_42	Bacteria	Bacteroidetes	2878
METABAT_AS27yjCOA_6.faa	Ignavibacteriales_sp _AS27yjCOA_6	Bacteria	Ignavibacteriae	2865
METABAT_AS27yjCOA_220.faa	Bacteroidales_sp _AS27yjCOA_220	Bacteria	Bacteroidetes	2864
METABAT_AS10tlH2TH_13.faa	candidate division WS1_sp _AS10tlH2TH_13	Bacteria	candidate division WS1	2861
METABAT_AS06rmzACSIP_613.faa	Clostridiales_sp _AS06rmzACSIP_613	Bacteria	Firmicutes	2847
METABAT_AS02xzSISU_21.faa	Firmicutes_sp _AS02xzSISU_21	Bacteria	Firmicutes	2845
METABAT_AS22ysBPME_114.faa	Clostridia_sp _AS22ysBPME_114	Bacteria	Firmicutes	2841
METABAT_AS06rmzACSIP_547.faa	Bacteroidales_sp _AS06rmzACSIP_547	Bacteria	Bacteroidetes	2840
METABAT_AS17jrsBPGN_1.faa	Smithella_sp _AS17jrsBPGN_1	Bacteria	Proteobacteria	2840
METABAT_AS27yjCOA_146.faa	Methanomicrobiales_sp _AS27yjCOA_146	Archaea	Euryarchaeota	2840
METABAT_AS02xzSISU_19.faa	Ruminiclostridium thermocellum_AS02xzSISU_19	Bacteria	Firmicutes	2837
METABAT_AS09scLD_149.faa	Pseudomonadaceae_sp _AS09scLD_149	Bacteria	Proteobacteria	2834
METABAT_AS06rmzACSIP_239.faa	Lentisphaerae_sp _AS06rmzACSIP_239	Bacteria	Lentisphaerae	2832
METABAT_AS10tlH2TH_150.faa	Clostridiaceae_sp _AS10tlH2TH_150	Bacteria	Firmicutes	2828
METABAT_AS09scLD_84.faa	Xanthomonadaceae_sp _AS09scLD_84	Bacteria	Proteobacteria	2827
METABAT_AS22ysBPME_71.faa	Clostridiales_sp _AS22ysBPME_71	Bacteria	Firmicutes	2822
METABAT_AS01afH2WH_34.faa	Clostridiales_sp _AS01afH2WH_34	Bacteria	Firmicutes	2819
METABAT_AS05jafATM_20.faa	Methanosarcina_sp _AS05jafATM_20	Archaea	Euryarchaeota	2819
METABAT_AS07pgkLD_56.faa	Gammaproteobacteria_sp _AS07pgkLD_56	Bacteria	Proteobacteria	2818
METABAT_AS27yjCOA_163.faa	Actinomycetales bacterium_AS27yjCOA_163	Bacteria	Actinobacteria	2816
METABAT_AS06rmzACSIP_480.faa	Desulfovibrionales_sp _AS06rmzACSIP_480	Bacteria	Proteobacteria	2811
METABAT_AS27yjCOA_120.faa	Acetobacter_sp _AS27yjCOA_120	Bacteria	Proteobacteria	2809
METABAT_AS08sgBPME_119.faa	Thermoanaerobacterales_sp _AS08sgBPME_119	Bacteria	Firmicutes	2805
METABAT_AS06rmzACSIP_457.faa	Spirochaetales_sp _AS06rmzACSIP_457	Bacteria	Spirochaetes	2790
METABAT_AS22ysBPME_306.faa	Bacteroidales_sp _AS22ysBPME_306	Bacteria	Bacteroidetes	2789
METABAT_AS09scLD_138.faa	Clostridiales_sp _AS09scLD_138	Bacteria	Firmicutes	2788
METABAT_AS07pgkLD_124.faa	Clostridiales_Family_XI__Incertae_Sedis_sp _AS07pgkLD_124	Bacteria	Firmicutes	2787
METABAT_AS08sgBPME_292.faa	Gammaproteobacteria_sp _AS08sgBPME_292	Bacteria	Proteobacteria	2787
METABAT_AS27yjCOA_151.faa	Nitrospiraceae_sp _AS27yjCOA_151	Bacteria	Nitrospirae	2786
METABAT_AS27yjCOA_97.faa	Bacteroidales_sp _AS27yjCOA_97	Bacteria	Bacteroidetes	2782
METABAT_AS10tlH2TH_185.faa	Gammaproteobacteria_sp _AS10tlH2TH_185	Bacteria	Proteobacteria	2782
METABAT_AS06rmzACSIP_552.faa	Spirochaetales_sp _AS06rmzACSIP_552	Bacteria	Spirochaetes	2779
METABAT_AS08sgBPME_70.faa	Propionibacterium_sp _AS08sgBPME_70	Bacteria	Actinobacteria	2778
METABAT_AS02xzSISU_7.faa	Firmicutes_sp _AS02xzSISU_7	Bacteria	Firmicutes	2777
METABAT_AS10tlH2TH_97.faa	Clostridiales_sp _AS10tlH2TH_97	Bacteria	Firmicutes	2777
METABAT_AS06rmzACSIP_603.faa	Bacteroidales_sp _AS06rmzACSIP_603	Bacteria	Bacteroidetes	2776
METABAT_AS27yjCOA_141.faa	Bacteroidales SB-5_sp _AS27yjCOA_141	Bacteria	Bacteroidetes	2776
METABAT_AS22ysBPME_45.faa	Gracilibacteraceae_sp _AS22ysBPME_45	Bacteria	Firmicutes	2775
METABAT_AS23ysBPME_13.faa	Staphylococcus equorum_AS23ysBPME_13	Bacteria	Firmicutes	2773
METABAT_AS04akNAM_44.faa	Thermoanaerobacterium_sp _AS04akNAM_44	Bacteria	Firmicutes	2768
METABAT_AS04akNAM_86.faa	Firmicutes_sp _AS04akNAM_86	Bacteria	Firmicutes	2768
METABAT_AS07pgkLD_105.faa	Trichococcus flocculiformis_AS07pgkLD_105	Bacteria	Firmicutes	2767
METABAT_AS25fmACSIPFO_32.faa	Chloroflexi_sp _AS25fmACSIPFO_32	Bacteria	Chloroflexi	2767
METABAT_AS02xzSISU_46.faa	Clostridiaceae_sp _AS02xzSISU_46	Bacteria	Firmicutes	2761
METABAT_AS21ysBPME_352.faa	Firmicutes_sp _AS21ysBPME_352	Bacteria	Firmicutes	2761
METABAT_AS04akNAM_97.faa	Rhodocyclaceae_sp _AS04akNAM_97	Bacteria	Proteobacteria	2758
METABAT_AS05jafATM_19.faa	Bacteroidales_sp _AS05jafATM_19	Bacteria	Bacteroidetes	2757
METABAT_AS06rmzACSIP_467.faa	Phycisphaerae mle1-8_sp _AS06rmzACSIP_467	Bacteria	Planctomycetes	2753
METABAT_AS22ysBPME_46.faa	Methanosarcina flavescens_AS22ysBPME_46	Archaea	Euryarchaeota	2748
METABAT_AS09scLD_245.faa	Halomonadaceae_sp _AS09scLD_245	Bacteria	Proteobacteria	2746
METABAT_AS27yjCOA_205.faa	Treponema_sp _AS27yjCOA_205	Bacteria	Spirochaetes	2743
METABAT_AS22ysBPME_87.faa	Clostridiales_sp _AS22ysBPME_87	Bacteria	Firmicutes	2742
METABAT_AS27yjCOA_200.faa	Sphingobacteriales_sp _AS27yjCOA_200	Bacteria	Bacteroidetes	2740
METABAT_AS20ysBPTH_47.faa	Clostridiales_sp _AS20ysBPTH_47	Bacteria	Firmicutes	2740
METABAT_AS06rmzACSIP_18.faa	Lentisphaerae_sp _AS06rmzACSIP_18	Bacteria	Lentisphaerae	2738
METABAT_AS08sgBPME_168.faa	Bacteroidales_sp _AS08sgBPME_168	Bacteria	Bacteroidetes	2735
METABAT_AS08sgBPME_326.faa	Thermoanaerobacterales_sp _AS08sgBPME_326	Bacteria	Firmicutes	2730
METABAT_AS04akNAM_112.faa	Syntrophomonadaceae_sp _AS04akNAM_112	Bacteria	Firmicutes	2730
METABAT_AS15tlH2ME_132.faa	Bacteroidetes_sp _AS15tlH2ME_132	Bacteria	Bacteroidetes	2728
METABAT_AS02xzSISU_37.faa	Firmicutes_sp _AS02xzSISU_37	Bacteria	Firmicutes	2728
METABAT_AS01afH2WH_13.faa	Clostridia_sp _AS01afH2WH_13	Bacteria	Firmicutes	2728
METABAT_AS10tlH2TH_383.faa	Armatimonadetes_sp_AS10tlH2TH_383	Bacteria	Armatimonadetes	2728
METABAT_AS07pgkLD_196.faa	Clostridiales_sp _AS07pgkLD_196	Bacteria	Firmicutes	2726
METABAT_AS10tlH2TH_285.faa	Clostridiaceae_sp _AS10tlH2TH_285	Bacteria	Firmicutes	2724
METABAT_AS22ysBPME_234.faa	Clostridiaceae_sp _AS22ysBPME_234	Bacteria	Firmicutes	2723
METABAT_AS01afH2WH_17.faa	Lactobacillus paracasei subsp. paracasei_AS01afH2WH_17	Bacteria	Firmicutes	2722
METABAT_AS15tlH2ME_224.faa	Bacteroidales_sp _AS15tlH2ME_224	Bacteria	Bacteroidetes	2720
METABAT_AS27yjCOA_164.faa	Candidatus Atribacteria_sp_AS27yjCOA_164	Bacteria	Candidatus Atribacteria	2717
METABAT_AS09scLD_118.faa	Clostridiaceae_sp _AS09scLD_118	Bacteria	Firmicutes	2713
METABAT_AS10tlH2TH_358.faa	Syntrophomonadaceae_sp _AS10tlH2TH_358	Bacteria	Firmicutes	2710
METABAT_AS06rmzACSIP_36.faa	Clostridiales_sp _AS06rmzACSIP_36	Bacteria	Firmicutes	2708
METABAT_AS05jafATM_59.faa	Clostridiaceae_sp _AS05jafATM_59	Bacteria	Firmicutes	2707
METABAT_AS23ysBPME_338.faa	Firmicutes_sp _AS23ysBPME_338	Bacteria	Firmicutes	2705
METABAT_AS15tlH2ME_198.faa	Corynebacterium humireducens_AS15tlH2ME_198	Bacteria	Actinobacteria	2703
METABAT_AS07pgkLD_43.faa	Gammaproteobacteria_sp _AS07pgkLD_43	Bacteria	Proteobacteria	2699
METABAT_AS21ysBPME_182.faa	Lentisphaerae_sp _AS21ysBPME_182	Bacteria	Lentisphaerae	2697
METABAT_AS4AglBPMA_44.faa	Bacteroidales_sp _AS4AglBPMA_44	Bacteria	Bacteroidetes	2693
METABAT_AS10tlH2TH_72.faa	Clostridiales_sp _AS10tlH2TH_72	Bacteria	Firmicutes	2693
METABAT_AS16jrsBPLL_26.faa	Acidobacteria_sp _AS16jrsBPLL_26	Bacteria	Acidobacteria	2691
METABAT_AS10tlH2TH_63.faa	Clostridiaceae_sp _AS10tlH2TH_63	Bacteria	Firmicutes	2689
METABAT_AS27yjCOA_135.faa	Clostridiales_sp _AS27yjCOA_135	Bacteria	Firmicutes	2688
METABAT_AS08sgBPME_106.faa	Clostridiales_sp _AS08sgBPME_106	Bacteria	Firmicutes	2687
METABAT_AS07pgkLD_177.faa	Bacteroidales_sp _AS07pgkLD_177	Bacteria	Bacteroidetes	2685
METABAT_AS4BglBPHE_16.faa	Rikenellaceae Blvii28 wastewater-sludge group_sp _AS4BglBPHE_16	Bacteria	Bacteroidetes	2682
METABAT_AS06rmzACSIP_469.faa	Syntrophomonadaceae_sp _AS06rmzACSIP_469	Bacteria	Firmicutes	2681
METABAT_AS10tlH2TH_158.faa	Gammaproteobacteria_sp _AS10tlH2TH_158	Bacteria	Proteobacteria	2679
METABAT_AS04akNAM_59.faa	Peptococcaceae_sp _AS04akNAM_59	Bacteria	Firmicutes	2678
METABAT_AS24abBPME_43.faa	Clostridium_sp _AS24abBPME_43	Bacteria	Firmicutes	2676
METABAT_AS09scLD_384.faa	Alcaligenaceae_sp _AS09scLD_384	Bacteria	Proteobacteria	2675
METABAT_AS08sgBPME_260.faa	Bacteroidales_sp _AS08sgBPME_260	Bacteria	Bacteroidetes	2673
METABAT_AS09scLD_223.faa	Bacteroidales_sp _AS09scLD_223	Bacteria	Bacteroidetes	2671
METABAT_AS10tlH2TH_403.faa	Alcaligenaceae_sp _AS10tlH2TH_403	Bacteria	Proteobacteria	2670
METABAT_AS05jafATM_30.faa	Petrimonas_sp _AS05jafATM_30	Bacteria	Bacteroidetes	2670
METABAT_AS04akNAM_106.faa	Epulopiscium_sp _AS04akNAM_106	Bacteria	Firmicutes	2667
METABAT_AS20ysBPTH_146.faa	Clostridiales_sp _AS20ysBPTH_146	Bacteria	Firmicutes	2665
METABAT_AS06rmzACSIP_207.faa	Clostridiales_sp _AS06rmzACSIP_207	Bacteria	Firmicutes	2663
METABAT_AS02xzSISU_89.faa	Methanosarcina thermophila_AS02xzSISU_89	Archaea	Euryarchaeota	2662
METABAT_AS21ysBPME_273.faa	Clostridiales_sp _AS21ysBPME_273	Bacteria	Firmicutes	2658
METABAT_AS04akNAM_103.faa	Clostridia_sp _AS04akNAM_103	Bacteria	Firmicutes	2655
METABAT_AS06rmzACSIP_445.faa	Actinobacteria_sp _AS06rmzACSIP_445	Bacteria	Actinobacteria	2654
METABAT_AS02xzSISU_62.faa	Gammaproteobacteria_sp _AS02xzSISU_62	Bacteria	Proteobacteria	2651
METABAT_AS27yjCOA_56.faa	Chloroflexi_sp _AS27yjCOA_56	Bacteria	Chloroflexi	2651
METABAT_AS23ysBPME_352.faa	candidate division WS1_sp_AS23ysBPME_352	Bacteria	candidate division WS1	2651
METABAT_AS06rmzACSIP_237.faa	Bacteroidales_sp _AS06rmzACSIP_237	Bacteria	Bacteroidetes	2649
METABAT_AS06rmzACSIP_217.faa	Bathyarchaeota_sp _AS06rmzACSIP_217	Archaea	Candidatus Bathyarchaeota	2646
METABAT_AS22ysBPME_176.faa	Epulopiscium_sp _AS22ysBPME_176	Bacteria	Firmicutes	2644
METABAT_AS08sgBPME_114.faa	Peptococcaceae_sp _AS08sgBPME_114	Bacteria	Firmicutes	2643
METABAT_AS08sgBPME_225.faa	Clostridia_sp _AS08sgBPME_225	Bacteria	Firmicutes	2643
METABAT_AS10tlH2TH_329.faa	Clostridiales_sp _AS10tlH2TH_329	Bacteria	Firmicutes	2642
METABAT_AS09scLD_69.faa	Desulfobulbaceae_sp _AS09scLD_69	Bacteria	Proteobacteria	2642
METABAT_AS22ysBPME_16.faa	Methanomicrobiales_sp _AS22ysBPME_16	Archaea	Euryarchaeota	2641
METABAT_AS27yjCOA_100.faa	candidate division Zixibacteria_sp_AS27yjCOA_100	Bacteria	candidate division Zixibacteria	2635
METABAT_AS02xzSISU_79.faa	Clostridiaceae_sp _AS02xzSISU_79	Bacteria	Firmicutes	2633
METABAT_AS06rmzACSIP_185.faa	Clostridiales_sp _AS06rmzACSIP_185	Bacteria	Firmicutes	2630
METABAT_AS23ysBPME_164.faa	Desulfitobacterium_sp _AS23ysBPME_164	Bacteria	Firmicutes	2628
METABAT_AS06rmzACSIP_387.faa	Actinomycetales_sp _AS06rmzACSIP_387	Bacteria	Actinobacteria	2627
METABAT_AS06rmzACSIP_356.faa	Clostridiaceae_sp _AS06rmzACSIP_356	Bacteria	Firmicutes	2626
METABAT_AS10tlH2TH_34.faa	Clostridium_sp _AS10tlH2TH_34	Bacteria	Firmicutes	2626
METABAT_AS06rmzACSIP_332.faa	Clostridiaceae_sp _AS06rmzACSIP_332	Bacteria	Firmicutes	2625
METABAT_AS09scLD_136.faa	Clostridiaceae_sp _AS09scLD_136	Bacteria	Firmicutes	2624
METABAT_AS06rmzACSIP_61.faa	Deltaproteobacteria_sp _AS06rmzACSIP_61	Bacteria	Proteobacteria	2622
METABAT_AS02xzSISU_83.faa	Firmicutes_sp _AS02xzSISU_83	Bacteria	Firmicutes	2614
METABAT_AS07pgkLD_188.faa	Gammaproteobacteria_sp _AS07pgkLD_188	Bacteria	Proteobacteria	2612
METABAT_AS06rmzACSIP_518.faa	Bacteroidetes vadinHA17_sp _AS06rmzACSIP_518	Bacteria	Bacteroidetes	2612
METABAT_AS04akNAM_130.faa	Clostridiaceae_sp _AS04akNAM_130	Bacteria	Firmicutes	2611
METABAT_AS04akNAM_72.faa	Firmicutes_sp _AS04akNAM_72	Bacteria	Firmicutes	2611
METABAT_AS01afH2WH_49.faa	Christensenellaceae_sp _AS01afH2WH_49	Bacteria	Firmicutes	2605
METABAT_AS06rmzACSIP_308.faa	Lentisphaerae_sp _AS06rmzACSIP_308	Bacteria	Lentisphaerae	2603
METABAT_AS22ysBPME_37.faa	Oligosphaeraceae Z20_sp _AS22ysBPME_37	Bacteria	Lentisphaerae	2602
METABAT_AS23ysBPME_326.faa	Firmicutes_sp _AS23ysBPME_326	Bacteria	Firmicutes	2600
METABAT_AS06rmzACSIP_235.faa	Corynebacterium marinum_AS06rmzACSIP_235	Bacteria	Actinobacteria	2599
METABAT_AS04akNAM_80.faa	Firmicutes_sp _AS04akNAM_80	Bacteria	Firmicutes	2595
METABAT_AS07pgkLD_231.faa	Clostridiaceae_sp _AS07pgkLD_231	Bacteria	Firmicutes	2594
METABAT_AS21ysBPME_255.faa	Clostridiales_sp _AS21ysBPME_255	Bacteria	Firmicutes	2591
METABAT_AS08sgBPME_312.faa	Firmicutes_sp _AS08sgBPME_312	Bacteria	Firmicutes	2591
METABAT_AS23ysBPME_28.faa	Firmicutes_sp _AS23ysBPME_28	Bacteria	Firmicutes	2591
METABAT_AS06rmzACSIP_563.faa	Bacteroidales_sp _AS06rmzACSIP_563	Bacteria	Bacteroidetes	2591
METABAT_AS4EglBPAV_19.faa	Deltaproteobacteria_sp _AS4EglBPAV_19	Bacteria	Proteobacteria	2590
METABAT_AS10tlH2TH_387.faa	Armatimonadetes_sp_AS10tlH2TH_387	Bacteria	Armatimonadetes	2587
METABAT_AS10tlH2TH_130.faa	Firmicutes_sp _AS10tlH2TH_130	Bacteria	Firmicutes	2584
METABAT_AS07pgkLD_172.faa	Herbivorax saccincola_AS07pgkLD_172	Bacteria	Firmicutes	2583
METABAT_AS21ysBPME_226.faa	Gammaproteobacteria_sp _AS21ysBPME_226	Bacteria	Proteobacteria	2583
METABAT_AS04akNAM_10.faa	Acinetobacter towneri_AS04akNAM_10	Bacteria	Proteobacteria	2583
METABAT_AS27yjCOA_124.faa	Chloroflexi_sp _AS27yjCOA_124	Bacteria	Chloroflexi	2582
METABAT_AS09scLD_210.faa	Alcaligenaceae_sp _AS09scLD_210	Bacteria	Proteobacteria	2580
METABAT_AS02xzSISU_72.faa	Syntrophomonadaceae_sp _AS02xzSISU_72	Bacteria	Firmicutes	2579
METABAT_AS20ysBPTH_179.faa	Firmicutes_sp _AS20ysBPTH_179	Bacteria	Firmicutes	2579
METABAT_AS10tlH2TH_146.faa	Crenarchaeota_sp _AS10tlH2TH_146	Archaea	Crenarchaeota	2579
METABAT_AS06rmzACSIP_393.faa	Thermotogaceae_sp _AS06rmzACSIP_393	Bacteria	Thermotogae	2579
METABAT_AS27yjCOA_144.faa	Caldisericales LF045_sp _AS27yjCOA_144	Bacteria	Caldiserica	2576
METABAT_AS06rmzACSIP_475.faa	Phycisphaerae KCLunmb-38-53_sp _AS06rmzACSIP_475	Bacteria	Planctomycetes	2575
METABAT_AS08sgBPME_165.faa	Firmicutes_sp _AS08sgBPME_165	Bacteria	Firmicutes	2574
METABAT_AS06rmzACSIP_89.faa	Brocadiaceae_sp _AS06rmzACSIP_89	Bacteria	Planctomycetes	2571
METABAT_AS08sgBPME_377.faa	Corynebacterium stationis_AS08sgBPME_377	Bacteria	Actinobacteria	2570
METABAT_AS23ysBPME_344.faa	Corynebacterium pollutisoli_AS23ysBPME_344	Bacteria	Actinobacteria	2570
METABAT_AS21ysBPME_283.faa	Clostridiaceae_sp _AS21ysBPME_283	Bacteria	Firmicutes	2567
METABAT_AS10tlH2TH_424.faa	Myxococcales_sp _AS10tlH2TH_424	Bacteria	Proteobacteria	2566
METABAT_AS07pgkLD_150.faa	Bacteroidales_sp _AS07pgkLD_150	Bacteria	Bacteroidetes	2564
METABAT_AS04akNAM_35.faa	Firmicutes_sp _AS04akNAM_35	Bacteria	Firmicutes	2561
METABAT_AS27yjCOA_219.faa	Unclassified_sp_AS27yjCOA_219	Bacteria	N/A	2560
METABAT_AS08sgBPME_81.faa	Corynebacterium_sp _AS08sgBPME_81	Bacteria	Actinobacteria	2559
METABAT_AS04akNAM_132.faa	Firmicutes_sp _AS04akNAM_132	Bacteria	Firmicutes	2556
METABAT_AS02xzSISU_22.faa	Syntrophomonadaceae_sp _AS02xzSISU_22	Bacteria	Firmicutes	2554
METABAT_AS23ysBPME_359.faa	Clostridiales_sp _AS23ysBPME_359	Bacteria	Firmicutes	2551
METABAT_AS19jrsBPTG_11.faa	Bacteroidales_sp _AS19jrsBPTG_11	Bacteria	Bacteroidetes	2549
METABAT_AS23ysBPME_95.faa	Firmicutes_sp _AS23ysBPME_95	Bacteria	Firmicutes	2545
METABAT_AS06rmzACSIP_31.faa	Bacteroidales_sp _AS06rmzACSIP_31	Bacteria	Bacteroidetes	2541
METABAT_AS07pgkLD_72.faa	Ruminococcaceae_sp _AS07pgkLD_72	Bacteria	Firmicutes	2541
METABAT_AS07pgkLD_94.faa	Clostridiales_sp _AS07pgkLD_94	Bacteria	Firmicutes	2539
METABAT_AS15tlH2ME_49.faa	Halanaerobiaceae_sp _AS15tlH2ME_49	Bacteria	Firmicutes	2536
METABAT_AS10tlH2TH_61.faa	Methanosarcina_sp _AS10tlH2TH_61	Archaea	Euryarchaeota	2536
METABAT_AS22ysBPME_292.faa	Clostridiales_sp _AS22ysBPME_292	Bacteria	Firmicutes	2534
METABAT_AS21ysBPME_346.faa	Peptococcaceae_sp _AS21ysBPME_346	Bacteria	Firmicutes	2534
METABAT_AS27yjCOA_58.faa	Acidaminococcaceae_sp _AS27yjCOA_58	Bacteria	Firmicutes	2532
METABAT_AS10tlH2TH_381.faa	Methanomicrobiales_sp _AS10tlH2TH_381	Archaea	Euryarchaeota	2530
METABAT_AS27yjCOA_96.faa	Armatimonadetes_sp_AS27yjCOA_96	Bacteria	Armatimonadetes	2529
METABAT_AS09scLD_228.faa	Desulfovibrionales_sp _AS09scLD_228	Bacteria	Proteobacteria	2529
METABAT_AS02xzSISU_14.faa	Clostridiales_sp _AS02xzSISU_14	Bacteria	Firmicutes	2525
METABAT_AS07pgkLD_121.faa	Gammaproteobacteria_sp _AS07pgkLD_121	Bacteria	Proteobacteria	2522
METABAT_AS10tlH2TH_92.faa	Deltaproteobacteria_sp _AS10tlH2TH_92	Bacteria	Proteobacteria	2521
METABAT_AS06rmzACSIP_616.faa	Chloroflexi_sp _AS06rmzACSIP_616	Bacteria	Chloroflexi	2521
METABAT_AS27yjCOA_160.faa	Flexilinea flocculi_AS27yjCOA_160	Bacteria	Chloroflexi	2519
METABAT_AS08sgBPME_60.faa	Actinomycetales_sp _AS08sgBPME_60	Bacteria	Actinobacteria	2519
METABAT_AS06rmzACSIP_249.faa	Actinobacteria_sp _AS06rmzACSIP_249	Bacteria	Actinobacteria	2519
METABAT_AS21ysBPME_275.faa	Clostridiales_sp _AS21ysBPME_275	Bacteria	Firmicutes	2518
METABAT_AS15tlH2ME_24.faa	Leucobacter_sp _AS15tlH2ME_24	Bacteria	Actinobacteria	2518
METABAT_AS08sgBPME_131.faa	Clostridiales_sp _AS08sgBPME_131	Bacteria	Firmicutes	2516
METABAT_AS10tlH2TH_128.faa	Bacteroidales_sp _AS10tlH2TH_128	Bacteria	Bacteroidetes	2514
METABAT_AS21ysBPME_148.faa	Corynebacterium_sp _AS21ysBPME_148	Bacteria	Actinobacteria	2514
METABAT_AS05jafATM_52.faa	Bacilli_sp _AS05jafATM_52	Bacteria	Firmicutes	2509
METABAT_AS15tlH2ME_52.faa	Syntrophomonadaceae_sp _AS15tlH2ME_52	Bacteria	Firmicutes	2509
METABAT_AS06rmzACSIP_531.faa	Desulfobulbus_sp _AS06rmzACSIP_531	Bacteria	Proteobacteria	2509
METABAT_AS23ysBPME_312.faa	Peptococcaceae_sp _AS23ysBPME_312	Bacteria	Firmicutes	2508
METABAT_AS08sgBPME_147.faa	Corynebacterium_sp _AS08sgBPME_147	Bacteria	Actinobacteria	2507
METABAT_AS21ysBPME_222.faa	Syntrophomonadaceae_sp _AS21ysBPME_222	Bacteria	Firmicutes	2506
METABAT_AS04akNAM_113.faa	Clostridiaceae_sp _AS04akNAM_113	Bacteria	Firmicutes	2505
METABAT_AS04akNAM_6.faa	Firmicutes_sp _AS04akNAM_6	Bacteria	Firmicutes	2504
METABAT_AS05jafATM_104.faa	Syntrophaceticus_AS05jafATM_104	Bacteria	Firmicutes	2502
METABAT_AS22ysBPME_318.faa	Syntrophomonadaceae_sp _AS22ysBPME_318	Bacteria	Firmicutes	2501
METABAT_AS08sgBPME_150.faa	Pseudomonadaceae_sp _AS08sgBPME_150	Bacteria	Proteobacteria	2501
METABAT_AS09scLD_121.faa	Clostridiales_Family_XI__Incertae_Sedis_sp _AS09scLD_121	Bacteria	Firmicutes	2500
METABAT_AS23ysBPME_17.faa	Aeromonadales_sp _AS23ysBPME_17	Bacteria	Proteobacteria	2499
METABAT_AS19jrsBPTG_32.faa	Methanomicrobiales_sp _AS19jrsBPTG_32	Archaea	Euryarchaeota	2498
METABAT_AS06rmzACSIP_167.faa	Microbacteriaceae_sp _AS06rmzACSIP_167	Bacteria	Actinobacteria	2495
METABAT_AS09scLD_248.faa	Clostridiaceae_sp _AS09scLD_248	Bacteria	Firmicutes	2494
METABAT_AS10tlH2TH_73.faa	Smithella_sp _AS10tlH2TH_73	Bacteria	Proteobacteria	2492
METABAT_AS24abBPME_136.faa	Bacteroidales_sp _AS24abBPME_136	Bacteria	Bacteroidetes	2491
METABAT_AS06rmzACSIP_118.faa	Acidobacteria_sp _AS06rmzACSIP_118	Bacteria	Acidobacteria	2491
METABAT_AS10tlH2TH_93.faa	Flavobacteriaceae_sp _AS10tlH2TH_93	Bacteria	Bacteroidetes	2489
METABAT_AS22ysBPME_297.faa	Treponema_sp _AS22ysBPME_297	Bacteria	Spirochaetes	2489
METABAT_AS08sgBPME_423.faa	Oligoflexales_sp _AS08sgBPME_423	Bacteria	Proteobacteria	2488
METABAT_AS09scLD_416.faa	Firmicutes_sp _AS09scLD_416	Bacteria	Firmicutes	2487
METABAT_AS05jafATM_18.faa	Clostridiales_Family_XI__Incertae_Sedis_sp _AS05jafATM_18	Bacteria	Firmicutes	2486
METABAT_AS10tlH2TH_180.faa	Lentisphaerae_sp _AS10tlH2TH_180	Bacteria	Lentisphaerae	2484
METABAT_AS22ysBPME_33.faa	Planctomycetes_sp _AS22ysBPME_33	Bacteria	Planctomycetes	2484
METABAT_AS10tlH2TH_9.faa	Bacteroidales_sp _AS10tlH2TH_9	Bacteria	Bacteroidetes	2483
METABAT_AS23ysBPME_297.faa	Veillonellaceae_sp _AS23ysBPME_297	Bacteria	Firmicutes	2481
METABAT_AS22ysBPME_296.faa	Clostridiales_Family_XI__Incertae_Sedis_sp _AS22ysBPME_296	Bacteria	Firmicutes	2477
METABAT_AS09scLD_110.faa	Desulfuromonadaceae_sp _AS09scLD_110	Bacteria	Proteobacteria	2475
METABAT_AS27yjCOA_133.faa	Chloroflexi_sp _AS27yjCOA_133	Bacteria	Chloroflexi	2474
METABAT_AS04akNAM_29.faa	Clostridia_sp _AS04akNAM_29	Bacteria	Firmicutes	2472
METABAT_AS23ysBPME_68.faa	Bacteroidales_sp _AS23ysBPME_68	Bacteria	Bacteroidetes	2462
METABAT_AS08sgBPME_307.faa	Clostridiaceae_sp _AS08sgBPME_307	Bacteria	Firmicutes	2461
METABAT_AS10tlH2TH_230.faa	Actinobacteria_sp _AS10tlH2TH_230	Bacteria	Actinobacteria	2459
METABAT_AS23ysBPME_66.faa	Clostridia_sp _AS23ysBPME_66	Bacteria	Firmicutes	2457
METABAT_AS04akNAM_17.faa	Clostridia_sp _AS04akNAM_17	Bacteria	Firmicutes	2456
METABAT_AS09scLD_292.faa	Desulfovibrionales_sp _AS09scLD_292	Bacteria	Proteobacteria	2454
METABAT_AS23ysBPME_287.faa	Firmicutes_sp _AS23ysBPME_287	Bacteria	Firmicutes	2453
METABAT_AS20ysBPTH_5.faa	Peptococcaceae_sp _AS20ysBPTH_5	Bacteria	Firmicutes	2453
METABAT_AS21ysBPME_3.faa	Epulopiscium_sp _AS21ysBPME_3	Bacteria	Firmicutes	2450
METABAT_AS21ysBPME_183.faa	Spirochaetales_sp _AS21ysBPME_183	Bacteria	Spirochaetes	2449
METABAT_AS4BglBPHE_11.faa	Acidobacteria_sp _AS4BglBPHE_11	Bacteria	Acidobacteria	2448
METABAT_AS08sgBPME_346.faa	Clostridia_sp _AS08sgBPME_346	Bacteria	Firmicutes	2447
METABAT_AS09scLD_124.faa	Clostridiales_sp _AS09scLD_124	Bacteria	Firmicutes	2447
METABAT_AS23ysBPME_252.faa	Firmicutes_sp _AS23ysBPME_252	Bacteria	Firmicutes	2446
METABAT_AS15tlH2ME_109.faa	Clostridiales_sp _AS15tlH2ME_109	Bacteria	Firmicutes	2445
METABAT_AS10tlH2TH_155.faa	Fibrobacter_sp _AS10tlH2TH_155	Bacteria	Fibrobacteres	2443
METABAT_AS22ysBPME_286.faa	Clostridiaceae_sp _AS22ysBPME_286	Bacteria	Firmicutes	2437
METABAT_AS08sgBPME_304.faa	Firmicutes_sp_AS08sgBPME_304	Bacteria	Firmicutes	2436
METABAT_AS10tlH2TH_107.faa	Bacteroidales_sp _AS10tlH2TH_107	Bacteria	Bacteroidetes	2435
METABAT_AS09scLD_85.faa	Clostridiales_sp _AS09scLD_85	Bacteria	Firmicutes	2435
METABAT_AS22ysBPME_171.faa	Clostridiales_sp _AS22ysBPME_171	Bacteria	Firmicutes	2435
METABAT_AS05jafATM_93.faa	Bacteroidales_sp _AS05jafATM_93	Bacteria	Bacteroidetes	2434
METABAT_AS07pgkLD_232.faa	Clostridiales_sp _AS07pgkLD_232	Bacteria	Firmicutes	2434
METABAT_AS08sgBPME_101.faa	Paracoccus_sp _AS08sgBPME_101	Bacteria	Proteobacteria	2430
METABAT_AS06rmzACSIP_595.faa	Methanosaeta_sp _AS06rmzACSIP_595	Archaea	Euryarchaeota	2430
METABAT_AS06rmzACSIP_554.faa	Thermotogaceae_sp _AS06rmzACSIP_554	Bacteria	Thermotogae	2430
METABAT_AS07pgkLD_152.faa	Peptococcaceae_sp _AS07pgkLD_152	Bacteria	Firmicutes	2426
METABAT_AS23ysBPME_168.faa	Firmicutes_sp _AS23ysBPME_168	Bacteria	Firmicutes	2426
METABAT_AS06rmzACSIP_513.faa	Actinomycetales_sp _AS06rmzACSIP_513	Bacteria	Actinobacteria	2425
METABAT_AS04akNAM_48.faa	Clostridia D8A-2_sp _AS04akNAM_48	Bacteria	Firmicutes	2423
METABAT_AS06rmzACSIP_347.faa	Dehalococcoidia GIF9_sp _AS06rmzACSIP_347	Bacteria	Chloroflexi	2422
METABAT_AS10tlH2TH_209.faa	Synergistaceae_sp _AS10tlH2TH_209	Bacteria	Synergistetes	2422
METABAT_AS04akNAM_88.faa	Thermoanaerobacter_AS04akNAM_88	Bacteria	Firmicutes	2420
METABAT_AS27yjCOA_25.faa	Pelolinea_sp _AS27yjCOA_25	Bacteria	Chloroflexi	2418
METABAT_AS06rmzACSIP_532.faa	Deltaproteobacteria_sp _AS06rmzACSIP_532	Bacteria	Proteobacteria	2417
METABAT_AS09scLD_222.faa	Chloroflexi_sp _AS09scLD_222	Bacteria	Chloroflexi	2414
METABAT_AS10tlH2TH_281.faa	Syntrophomonadaceae_sp _AS10tlH2TH_281	Bacteria	Firmicutes	2410
METABAT_AS23ysBPME_34.faa	Globicatella sulfidifaciens_AS23ysBPME_34	Bacteria	Firmicutes	2407
METABAT_AS3CglBPFA_17.faa	Methanosaeta_sp _AS3CglBPFA_17	Archaea	Euryarchaeota	2407
METABAT_AS23ysBPME_120.faa	Spirochaetales_sp _AS23ysBPME_120	Bacteria	Spirochaetes	2407
METABAT_AS04akNAM_68.faa	Clostridiaceae_sp _AS04akNAM_68	Bacteria	Firmicutes	2405
METABAT_AS4EglBPAV_12.faa	Chloroflexi_sp _AS4EglBPAV_12	Bacteria	Chloroflexi	2402
METABAT_AS01afH2WH_48.faa	Clostridiales_sp _AS01afH2WH_48	Bacteria	Firmicutes	2401
METABAT_AS21ysBPME_8.faa	Clostridiales_sp _AS21ysBPME_8	Bacteria	Firmicutes	2400
METABAT_AS21ysBPME_11.faa	Methanomicrobiales_sp _AS21ysBPME_11	Archaea	Euryarchaeota	2399
METABAT_AS21ysBPME_33.faa	Firmicutes_sp _AS21ysBPME_33	Bacteria	Firmicutes	2398
METABAT_AS10tlH2TH_148.faa	Spirochaetales_sp _AS10tlH2TH_148	Bacteria	Spirochaetes	2398
METABAT_AS10tlH2TH_272.faa	Bacteroidales_sp _AS10tlH2TH_272	Bacteria	Bacteroidetes	2397
METABAT_AS22ysBPME_288.faa	Clostridiales_sp _AS22ysBPME_288	Bacteria	Firmicutes	2396
METABAT_AS07pgkLD_48.faa	Clostridiales_Family_XI__Incertae_Sedis_sp _AS07pgkLD_48	Bacteria	Firmicutes	2396
METABAT_AS09scLD_29.faa	Clostridiales_sp _AS09scLD_29	Bacteria	Firmicutes	2395
METABAT_AS07pgkLD_31.faa	Proteiniphilum_sp _AS07pgkLD_31	Bacteria	Bacteroidetes	2390
METABAT_AS22ysBPME_88.faa	Synergistaceae_sp _AS22ysBPME_88	Bacteria	Synergistetes	2390
METABAT_AS07pgkLD_224.faa	Treponema_sp _AS07pgkLD_224	Bacteria	Spirochaetes	2389
METABAT_AS23ysBPME_29.faa	Clostridiales_Family_XI__Incertae_Sedis_sp _AS23ysBPME_29	Bacteria	Firmicutes	2388
METABAT_AS4AglBPMA_32.faa	Deltaproteobacteria_sp _AS4AglBPMA_32	Bacteria	Proteobacteria	2385
METABAT_AS05jafATM_10.faa	Gelria_sp _AS05jafATM_10	Bacteria	Firmicutes	2384
METABAT_AS02xzSISU_47.faa	Clostridiaceae_sp _AS02xzSISU_47	Bacteria	Firmicutes	2384
METABAT_AS05jafATM_105.faa	Syntrophomonadaceae_sp _AS05jafATM_105	Bacteria	Firmicutes	2382
METABAT_AS09scLD_241.faa	Firmicutes_sp _AS09scLD_241	Bacteria	Firmicutes	2382
METABAT_AS04akNAM_94.faa	Firmicutes_sp _AS04akNAM_94	Bacteria	Firmicutes	2381
METABAT_AS08sgBPME_395.faa	Pseudomonas_AS08sgBPME_395	Bacteria	Proteobacteria	2379
METABAT_AS08sgBPME_382.faa	Firmicutes_sp _AS08sgBPME_382	Bacteria	Firmicutes	2376
METABAT_AS23ysBPME_82.faa	Clostridiales_sp _AS23ysBPME_82	Bacteria	Firmicutes	2376
METABAT_AS27yjCOA_157.faa	Methanothrix soehngenii_AS27yjCOA_157	Archaea	Euryarchaeota	2376
METABAT_AS08sgBPME_474.faa	Firmicutes_sp _AS08sgBPME_474	Bacteria	Firmicutes	2373
METABAT_AS09scLD_316.faa	Gammaproteobacteria_sp _AS09scLD_316	Bacteria	Proteobacteria	2367
METABAT_AS18jrsBPVS_16.faa	Firmicutes_sp _AS18jrsBPVS_16	Bacteria	Firmicutes	2367
METABAT_AS06rmzACSIP_495.faa	Propioniciclava_sp _AS06rmzACSIP_495	Bacteria	Actinobacteria	2367
METABAT_AS06rmzACSIP_5.faa	Ramlibacter_sp _AS06rmzACSIP_5	Bacteria	Proteobacteria	2366
METABAT_AS21ysBPME_46.faa	Firmicutes_sp _AS21ysBPME_46	Bacteria	Firmicutes	2366
METABAT_AS06rmzACSIP_287.faa	Clostridiaceae_sp _AS06rmzACSIP_287	Bacteria	Firmicutes	2364
METABAT_AS06rmzACSIP_196.faa	Chloroflexi_sp _AS06rmzACSIP_196	Bacteria	Chloroflexi	2364
METABAT_AS09scLD_81.faa	Peptococcaceae_sp _AS09scLD_81	Bacteria	Firmicutes	2362
METABAT_AS08sgBPME_204.faa	Actinomycetales_sp _AS08sgBPME_204	Bacteria	Actinobacteria	2362
METABAT_AS07pgkLD_182.faa	Synergistaceae_sp _AS07pgkLD_182	Bacteria	Synergistetes	2362
METABAT_AS16jrsBPLL_18.faa	Clostridiales_Family_XI__Incertae_Sedis_sp _AS16jrsBPLL_18	Bacteria	Firmicutes	2360
METABAT_AS22ysBPME_43.faa	Clostridiales_Family_XI__Incertae_Sedis_sp _AS22ysBPME_43	Bacteria	Firmicutes	2359
METABAT_AS21ysBPME_225.faa	Lentisphaerae_sp _AS21ysBPME_225	Bacteria	Lentisphaerae	2357
METABAT_AS06rmzACSIP_509.faa	Lentisphaerae_sp _AS06rmzACSIP_509	Bacteria	Lentisphaerae	2356
METABAT_AS21ysBPME_211.faa	Gammaproteobacteria_sp _AS21ysBPME_211	Bacteria	Proteobacteria	2355
METABAT_AS06rmzACSIP_208.faa	Methanomassiliicoccus_sp _AS06rmzACSIP_208	Archaea	Euryarchaeota	2355
METABAT_AS09scLD_388.faa	Clostridiales_Family_XI__Incertae_Sedis_sp _AS09scLD_388	Bacteria	Firmicutes	2353
METABAT_AS21ysBPME_80.faa	Bacteroidales_sp _AS21ysBPME_80	Bacteria	Bacteroidetes	2352
METABAT_AS23ysBPME_205.faa	Firmicutes_sp _AS23ysBPME_205	Bacteria	Firmicutes	2351
METABAT_AS21ysBPME_318.faa	Bacteroidales_sp _AS21ysBPME_318	Bacteria	Bacteroidetes	2350
METABAT_AS20ysBPTH_68.faa	Clostridiaceae_sp _AS20ysBPTH_68	Bacteria	Firmicutes	2350
METABAT_AS06rmzACSIP_307.faa	Deltaproteobacteria_sp_AS06rmzACSIP_307	Bacteria	Proteobacteria	2349
METABAT_AS06rmzACSIP_523.faa	Chloroflexi_sp _AS06rmzACSIP_523	Bacteria	Chloroflexi	2349
METABAT_AS21ysBPME_309.faa	Micrococcus_sp _AS21ysBPME_309	Bacteria	Actinobacteria	2348
METABAT_AS05jafATM_78.faa	Clostridiales_sp _AS05jafATM_78	Bacteria	Firmicutes	2346
METABAT_AS20ysBPTH_165.faa	Clostridiales_sp _AS20ysBPTH_165	Bacteria	Firmicutes	2345
METABAT_AS06rmzACSIP_123.faa	Gaiellales_sp _AS06rmzACSIP_123	Bacteria	Actinobacteria	2344
METABAT_AS08sgBPME_26.faa	Natronincola_sp _AS08sgBPME_26	Bacteria	Firmicutes	2343
METABAT_AS06rmzACSIP_635.faa	Actinomycetales_sp _AS06rmzACSIP_635	Bacteria	Actinobacteria	2343
METABAT_AS06rmzACSIP_485.faa	Dehalococcoidales_sp _AS06rmzACSIP_485	Bacteria	Chloroflexi	2342
METABAT_AS21ysBPME_135.faa	Candidatus Riflebacteria_sp_AS21ysBPME_135	Bacteria	Candidatus Riflebacteria	2341
METABAT_AS17jrsBPGN_18.faa	Propionibacterium_sp _AS17jrsBPGN_18	Bacteria	Actinobacteria	2338
METABAT_AS06rmzACSIP_74.faa	Methanospirillum_sp _AS06rmzACSIP_74	Archaea	Euryarchaeota	2336
METABAT_AS08sgBPME_126.faa	Clostridiales_sp _AS08sgBPME_126	Bacteria	Firmicutes	2334
METABAT_AS09scLD_356.faa	Clostridiales_sp _AS09scLD_356	Bacteria	Firmicutes	2333
METABAT_AS15tlH2ME_216.faa	Alcaligenaceae_sp _AS15tlH2ME_216	Bacteria	Proteobacteria	2333
METABAT_AS23ysBPME_174.faa	Firmicutes_sp _AS23ysBPME_174	Bacteria	Firmicutes	2333
METABAT_AS06rmzACSIP_276.faa	Syntrophomonadaceae_sp _AS06rmzACSIP_276	Bacteria	Firmicutes	2332
METABAT_AS27yjCOA_107.faa	Candidatus Fermentibacteria_sp _AS27yjCOA_107	Bacteria	Candidatus Fermentibacteria	2331
METABAT_AS23ysBPME_124.faa	Firmicutes_sp _AS23ysBPME_124	Bacteria	Firmicutes	2329
METABAT_AS06rmzACSIP_210.faa	Deinococcales_sp _AS06rmzACSIP_210	Bacteria	Deinococcus-Thermus	2329
METABAT_AS07pgkLD_49.faa	Firmicutes_sp _AS07pgkLD_49	Bacteria	Firmicutes	2325
METABAT_AS08sgBPME_316.faa	Clostridiales_sp _AS08sgBPME_316	Bacteria	Firmicutes	2324
METABAT_AS04akNAM_99.faa	Firmicutes_sp _AS04akNAM_99	Bacteria	Firmicutes	2323
METABAT_AS06rmzACSIP_514.faa	Syntrophomonadaceae_sp _AS06rmzACSIP_514	Bacteria	Firmicutes	2323
METABAT_AS21ysBPME_66.faa	Clostridiales_sp _AS21ysBPME_66	Bacteria	Firmicutes	2321
METABAT_AS21ysBPME_299.faa	Clostridiales_sp _AS21ysBPME_299	Bacteria	Firmicutes	2320
METABAT_AS04akNAM_40.faa	Syntrophothermus lipocalidus_AS04akNAM_40	Bacteria	Firmicutes	2320
METABAT_AS07pgkLD_202.faa	Clostridiales_sp _AS07pgkLD_202	Bacteria	Firmicutes	2319
METABAT_AS22ysBPME_249.faa	Spirochaetales_sp _AS22ysBPME_249	Bacteria	Spirochaetes	2319
METABAT_AS06rmzACSIP_427.faa	Chlamydiae LD1-PA32_sp _AS06rmzACSIP_427	Bacteria	Chlamydiae	2317
METABAT_AS09scLD_382.faa	Clostridiales_Family_XI__Incertae_Sedis_sp _AS09scLD_382	Bacteria	Firmicutes	2317
METABAT_AS20ysBPTH_44.faa	Firmicutes_sp _AS20ysBPTH_44	Bacteria	Firmicutes	2315
METABAT_AS06rmzACSIP_615.faa	Crenarchaeota_sp _AS06rmzACSIP_615	Archaea	Crenarchaeota	2315
METABAT_AS22ysBPME_277.faa	Clostridiaceae_sp _AS22ysBPME_277	Bacteria	Firmicutes	2314
METABAT_AS10tlH2TH_430.faa	Deltaproteobacteria_sp _AS10tlH2TH_430	Bacteria	Proteobacteria	2314
METABAT_AS08sgBPME_276.faa	Firmicutes_sp _AS08sgBPME_276	Bacteria	Firmicutes	2313
METABAT_AS08sgBPME_385.faa	Bacteroidales_sp _AS08sgBPME_385	Bacteria	Bacteroidetes	2312
METABAT_AS23ysBPME_81.faa	Gammaproteobacteria_sp _AS23ysBPME_81	Bacteria	Proteobacteria	2309
METABAT_AS04akNAM_21.faa	Firmicutes_sp _AS04akNAM_21	Bacteria	Firmicutes	2305
METABAT_AS10tlH2TH_308.faa	Syntrophomonadaceae_sp _AS10tlH2TH_308	Bacteria	Firmicutes	2303
METABAT_AS07pgkLD_107.faa	Clostridiales_sp _AS07pgkLD_107	Bacteria	Firmicutes	2301
METABAT_AS01afH2WH_33.faa	Tepidanaerobacter acetatoxydans_AS01afH2WH_33	Bacteria	Firmicutes	2299
METABAT_AS09scLD_270.faa	Oxalobacter_sp _AS09scLD_270	Bacteria	Proteobacteria	2297
METABAT_AS10tlH2TH_361.faa	Clostridium_sp _AS10tlH2TH_361	Bacteria	Firmicutes	2297
METABAT_AS15tlH2ME_178.faa	Firmicutes_sp _AS15tlH2ME_178	Bacteria	Firmicutes	2295
METABAT_AS10tlH2TH_315.faa	Bacteroidales_sp _AS10tlH2TH_315	Bacteria	Bacteroidetes	2293
METABAT_AS21ysBPME_78.faa	Clostridiales_sp _AS21ysBPME_78	Bacteria	Firmicutes	2291
METABAT_AS04akNAM_124.faa	Firmicutes_sp _AS04akNAM_124	Bacteria	Firmicutes	2291
METABAT_AS06rmzACSIP_482.faa	Actinobacteria_sp _AS06rmzACSIP_482	Bacteria	Actinobacteria	2290
METABAT_AS22ysBPME_199.faa	Methanomicrobiales_sp _AS22ysBPME_199	Archaea	Euryarchaeota	2290
METABAT_AS23ysBPME_21.faa	Syntrophomonadaceae_sp _AS23ysBPME_21	Bacteria	Firmicutes	2288
METABAT_AS06rmzACSIP_408.faa	Ruminococcaceae_sp _AS06rmzACSIP_408	Bacteria	Firmicutes	2288
METABAT_AS08sgBPME_163.faa	Firmicutes_sp _AS08sgBPME_163	Bacteria	Firmicutes	2287
METABAT_AS08sgBPME_405.faa	Petrimonas mucosa_AS08sgBPME_405	Bacteria	Bacteroidetes	2285
METABAT_AS23ysBPME_84.faa	Bacilli_sp _AS23ysBPME_84	Bacteria	Firmicutes	2285
METABAT_AS08sgBPME_416.faa	Hydrogenispora_sp _AS08sgBPME_416	Bacteria	Firmicutes	2282
METABAT_AS27yjCOA_105.faa	Elusimicrobia_sp _AS27yjCOA_105	Bacteria	Elusimicrobia	2281
METABAT_AS08sgBPME_278.faa	Bacilli_sp _AS08sgBPME_278	Bacteria	Firmicutes	2281
METABAT_AS06rmzACSIP_587.faa	Treponema_sp _AS06rmzACSIP_587	Bacteria	Spirochaetes	2281
METABAT_AS23ysBPME_211.faa	Methanoculleus bourgensis_AS23ysBPME_211	Archaea	Euryarchaeota	2275
METABAT_AS09scLD_186.faa	Firmicutes_sp _AS09scLD_186	Bacteria	Firmicutes	2272
METABAT_AS23ysBPME_85.faa	Firmicutes_sp _AS23ysBPME_85	Bacteria	Firmicutes	2269
METABAT_AS06rmzACSIP_159.faa	Clostridiales_sp _AS06rmzACSIP_159	Bacteria	Firmicutes	2267
METABAT_AS07pgkLD_159.faa	Clostridia_sp _AS07pgkLD_159	Bacteria	Firmicutes	2267
METABAT_AS09scLD_401.faa	Clostridiales_Family_XI__Incertae_Sedis_sp _AS09scLD_401	Bacteria	Firmicutes	2267
METABAT_AS24abBPME_63.faa	Clostridiaceae_sp _AS24abBPME_63	Bacteria	Firmicutes	2267
METABAT_AS21ysBPME_216.faa	Clostridiaceae_sp _AS21ysBPME_216	Bacteria	Firmicutes	2265
METABAT_AS07pgkLD_199.faa	Clostridiales_Family_XI__Incertae_Sedis_sp _AS07pgkLD_199	Bacteria	Firmicutes	2265
METABAT_AS10tlH2TH_212.faa	Clostridiales_sp _AS10tlH2TH_212	Bacteria	Firmicutes	2263
METABAT_AS08sgBPME_324.faa	Spirochaetales_sp _AS08sgBPME_324	Bacteria	Spirochaetes	2262
METABAT_AS08sgBPME_98.faa	Firmicutes_sp _AS08sgBPME_98	Bacteria	Firmicutes	2261
METABAT_AS27yjCOA_153.faa	Clostridiales_sp _AS27yjCOA_153	Bacteria	Firmicutes	2261
METABAT_AS21ysBPME_219.faa	Firmicutes_sp _AS21ysBPME_219	Bacteria	Firmicutes	2260
METABAT_AS09scLD_252.faa	Firmicutes_sp _AS09scLD_252	Bacteria	Firmicutes	2260
METABAT_AS23ysBPME_360.faa	Firmicutes_sp _AS23ysBPME_360	Bacteria	Firmicutes	2260
METABAT_AS07pgkLD_55.faa	Syntrophomonadaceae_sp _AS07pgkLD_55	Bacteria	Firmicutes	2259
METABAT_AS10tlH2TH_116.faa	Bacteroidales_sp _AS10tlH2TH_116	Bacteria	Bacteroidetes	2258
METABAT_AS08sgBPME_396.faa	Clostridiales_sp _AS08sgBPME_396	Bacteria	Firmicutes	2258
METABAT_AS27yjCOA_215.faa	Bacteroidales_sp _AS27yjCOA_215	Bacteria	Bacteroidetes	2257
METABAT_AS2HglBPFA_26.faa	Firmicutes_sp _AS2HglBPFA_26	Bacteria	Firmicutes	2256
METABAT_AS04akNAM_116.faa	Clostridiales_sp _AS04akNAM_116	Bacteria	Firmicutes	2254
METABAT_AS19jrsBPTG_12.faa	Methanomicrobiales_sp _AS19jrsBPTG_12	Archaea	Euryarchaeota	2253
METABAT_AS21ysBPME_201.faa	Bacteroidales_sp _AS21ysBPME_201	Bacteria	Bacteroidetes	2252
METABAT_AS08sgBPME_87.faa	Bacteroidales_sp _AS08sgBPME_87	Bacteria	Bacteroidetes	2251
METABAT_AS23ysBPME_308.faa	Corynebacterium_sp _AS23ysBPME_308	Bacteria	Actinobacteria	2249
METABAT_AS24abBPME_62.faa	Clostridiaceae_sp _AS24abBPME_62	Bacteria	Firmicutes	2248
METABAT_AS25fmACSIPFO_71.faa	Clostridiales_sp _AS25fmACSIPFO_71	Bacteria	Firmicutes	2248
METABAT_AS07pgkLD_132.faa	Xanthomonadaceae_sp _AS07pgkLD_132	Bacteria	Proteobacteria	2248
METABAT_AS27yjCOA_44.faa	Eubacteriaceae_sp _AS27yjCOA_44	Bacteria	Firmicutes	2248
METABAT_AS15tlH2ME_28.faa	Firmicutes_sp _AS15tlH2ME_28	Bacteria	Firmicutes	2247
METABAT_AS22ysBPME_61.faa	Clostridiales_Family_XI__Incertae_Sedis_sp _AS22ysBPME_61	Bacteria	Firmicutes	2246
METABAT_AS06rmzACSIP_135.faa	Actinobacteria_sp _AS06rmzACSIP_135	Bacteria	Actinobacteria	2246
METABAT_AS04akNAM_121.faa	Clostridiaceae_sp _AS04akNAM_121	Bacteria	Firmicutes	2245
METABAT_AS10tlH2TH_243.faa	Clostridiales_Family_XI__Incertae_Sedis_sp _AS10tlH2TH_243	Bacteria	Firmicutes	2244
METABAT_AS10tlH2TH_235.faa	Microbacteriaceae_sp _AS10tlH2TH_235	Bacteria	Actinobacteria	2244
METABAT_AS10tlH2TH_292.faa	Clostridiales_sp _AS10tlH2TH_292	Bacteria	Firmicutes	2243
METABAT_AS09scLD_276.faa	Fastidiosipila_sp _AS09scLD_276	Bacteria	Firmicutes	2243
METABAT_AS4GglBPBL_10.faa	Clostridiaceae_sp _AS4GglBPBL_10	Bacteria	Firmicutes	2242
METABAT_AS22ysBPME_36.faa	Epulopiscium_sp _AS22ysBPME_36	Bacteria	Firmicutes	2241
METABAT_AS08sgBPME_381.faa	Clostridiales_sp _AS08sgBPME_381	Bacteria	Firmicutes	2240
METABAT_AS23ysBPME_169.faa	Clostridiales_sp _AS23ysBPME_169	Bacteria	Firmicutes	2239
METABAT_AS05jafATM_110.faa	Alcaligenaceae_sp _AS05jafATM_110	Bacteria	Proteobacteria	2239
METABAT_AS23ysBPME_143.faa	Firmicutes_sp _AS23ysBPME_143	Bacteria	Firmicutes	2239
METABAT_AS4AglBPMA_45.faa	Deltaproteobacteria_sp _AS4AglBPMA_45	Bacteria	Proteobacteria	2236
METABAT_AS09scLD_130.faa	Clostridiales_sp _AS09scLD_130	Bacteria	Firmicutes	2234
METABAT_AS15tlH2ME_173.faa	Chloroflexi_sp _AS15tlH2ME_173	Bacteria	Chloroflexi	2234
METABAT_AS07pgkLD_164.faa	Syntrophomonadaceae_sp _AS07pgkLD_164	Bacteria	Firmicutes	2233
METABAT_AS4BglBPHE_29.faa	Treponema_sp _AS4BglBPHE_29	Bacteria	Spirochaetes	2233
METABAT_AS06rmzACSIP_466.faa	Clostridiales_sp _AS06rmzACSIP_466	Bacteria	Firmicutes	2232
METABAT_AS06rmzACSIP_232.faa	Gastranaerophilales_sp _AS06rmzACSIP_232	Bacteria	Cyanobacteria	2231
METABAT_AS06rmzACSIP_404.faa	Bacteroidales_sp _AS06rmzACSIP_404	Bacteria	Bacteroidetes	2230
METABAT_AS04akNAM_115.faa	Syntrophomonadaceae_sp _AS04akNAM_115	Bacteria	Firmicutes	2226
METABAT_AS06rmzACSIP_363.faa	Actinobacteria_sp _AS06rmzACSIP_363	Bacteria	Actinobacteria	2222
METABAT_AS09scLD_108.faa	Clostridia_sp _AS09scLD_108	Bacteria	Firmicutes	2221
METABAT_AS19jrsBPTG_2.faa	Firmicutes_sp _AS19jrsBPTG_2	Bacteria	Firmicutes	2221
METABAT_AS10tlH2TH_44.faa	Bacteroidales_sp _AS10tlH2TH_44	Bacteria	Bacteroidetes	2218
METABAT_AS04akNAM_46.faa	Tepidanaerobacter syntrophicus_AS04akNAM_46	Bacteria	Firmicutes	2218
METABAT_AS08sgBPME_86.faa	Clostridiales_sp _AS08sgBPME_86	Bacteria	Firmicutes	2218
METABAT_AS21ysBPME_166.faa	Lentisphaerae_sp _AS21ysBPME_166	Bacteria	Lentisphaerae	2217
METABAT_AS22ysBPME_233.faa	Clostridiales_sp _AS22ysBPME_233	Bacteria	Firmicutes	2217
METABAT_AS08sgBPME_89.faa	Bacteroidales_sp _AS08sgBPME_89	Bacteria	Bacteroidetes	2216
METABAT_AS21ysBPME_138.faa	Tepidanaerobacter_sp _AS21ysBPME_138	Bacteria	Firmicutes	2216
METABAT_AS22ysBPME_326.faa	Treponema_sp _AS22ysBPME_326	Bacteria	Spirochaetes	2216
METABAT_AS08sgBPME_84.faa	Firmicutes_sp _AS08sgBPME_84	Bacteria	Firmicutes	2215
METABAT_AS26fmACSIPLY_47.faa	Firmicutes_sp_AS26fmACSIPLY_47	Bacteria	Firmicutes	2214
METABAT_AS09scLD_284.faa	Syntrophomonadaceae_sp _AS09scLD_284	Bacteria	Firmicutes	2214
METABAT_AS4BglBPHE_32.faa	Lentimicrobium_sp _AS4BglBPHE_32	Bacteria	Bacteroidetes	2210
METABAT_AS25fmACSIPFO_90.faa	Clostridiales_Family_XI__Incertae_Sedis_sp _AS25fmACSIPFO_90	Bacteria	Firmicutes	2210
METABAT_AS21ysBPME_10.faa	Clostridiales_sp _AS21ysBPME_10	Bacteria	Firmicutes	2209
METABAT_AS08sgBPME_117.faa	Firmicutes_sp _AS08sgBPME_117	Bacteria	Firmicutes	2208
METABAT_AS09scLD_265.faa	Firmicutes_sp _AS09scLD_265	Bacteria	Firmicutes	2205
METABAT_AS22ysBPME_302.faa	Arc I group_sp _AS22ysBPME_302	Archaea	Euryarchaeota	2202
METABAT_AS10tlH2TH_133.faa	Chloroflexi_sp _AS10tlH2TH_133	Bacteria	Chloroflexi	2202
METABAT_AS4KglBPMA_3.faa	Firmicutes_sp _AS4KglBPMA_3	Bacteria	Firmicutes	2201
METABAT_AS08sgBPME_427.faa	Firmicutes_sp _AS08sgBPME_427	Bacteria	Firmicutes	2201
METABAT_AS21ysBPME_297.faa	Clostridiales_sp _AS21ysBPME_297	Bacteria	Firmicutes	2199
METABAT_AS23ysBPME_268.faa	Firmicutes_sp _AS23ysBPME_268	Bacteria	Firmicutes	2199
METABAT_AS21ysBPME_41.faa	Clostridia_sp _AS21ysBPME_41	Bacteria	Firmicutes	2199
METABAT_AS4FglBPSI_4.faa	Firmicutes_sp _AS4FglBPSI_4	Bacteria	Firmicutes	2195
METABAT_AS10tlH2TH_288.faa	Ignavibacteria_sp_AS10tlH2TH_288	Bacteria	Ignavibacteriae	2194
METABAT_AS3CglBPFA_13.faa	Thermotogaceae_sp _AS3CglBPFA_13	Bacteria	Thermotogae	2194
METABAT_AS23ysBPME_11.faa	Bacteroidales MgMjR-022_sp _AS23ysBPME_11	Bacteria	Bacteroidetes	2193
METABAT_AS10tlH2TH_290.faa	Alcaligenaceae_sp _AS10tlH2TH_290	Bacteria	Proteobacteria	2192
METABAT_AS06rmzACSIP_360.faa	Clostridiaceae_sp _AS06rmzACSIP_360	Bacteria	Firmicutes	2191
METABAT_AS09scLD_203.faa	Firmicutes_sp _AS09scLD_203	Bacteria	Firmicutes	2190
METABAT_AS20ysBPTH_159.faa	Candidatus Methanoculleus thermohydrogenotrophicum_AS20ysBPTH_159	Archaea	Euryarchaeota	2187
METABAT_AS06rmzACSIP_425.faa	Bacteroidales_sp _AS06rmzACSIP_425	Bacteria	Bacteroidetes	2186
METABAT_AS09scLD_168.faa	Firmicutes_sp _AS09scLD_168	Bacteria	Firmicutes	2186
METABAT_AS16jrsBPLL_7.faa	Firmicutes_sp _AS16jrsBPLL_7	Bacteria	Firmicutes	2186
METABAT_AS20ysBPTH_2.faa	Epulopiscium_sp _AS20ysBPTH_2	Bacteria	Firmicutes	2185
METABAT_AS27yjCOA_195.faa	Thermoanaerobaculaceae TPD-58_sp _AS27yjCOA_195	Bacteria	Acidobacteria	2185
METABAT_AS23ysBPME_167.faa	Clostridiales_sp _AS23ysBPME_167	Bacteria	Firmicutes	2182
METABAT_AS02xzSISU_80.faa	Acidaminococcaceae_sp _AS02xzSISU_80	Bacteria	Firmicutes	2181
METABAT_AS01afH2WH_61.faa	Bacilli_sp _AS01afH2WH_61	Bacteria	Firmicutes	2180
METABAT_AS06rmzACSIP_504.faa	Clostridiales_sp _AS06rmzACSIP_504	Bacteria	Firmicutes	2177
METABAT_AS09scLD_2.faa	Firmicutes_sp _AS09scLD_2	Bacteria	Firmicutes	2173
METABAT_AS09scLD_109.faa	Clostridiales_Family_XI__Incertae_Sedis_sp _AS09scLD_109	Bacteria	Firmicutes	2173
METABAT_AS21ysBPME_272.faa	Clostridiales_sp _AS21ysBPME_272	Bacteria	Firmicutes	2171
METABAT_AS23ysBPME_176.faa	Peptococcaceae_sp _AS23ysBPME_176	Bacteria	Firmicutes	2169
METABAT_AS23ysBPME_23.faa	Firmicutes_sp _AS23ysBPME_23	Bacteria	Firmicutes	2164
METABAT_AS27yjCOA_18.faa	Methanosaeta_sp _AS27yjCOA_18	Archaea	Euryarchaeota	2163
METABAT_AS4LglBPNY_28.faa	Christensenellaceae R-7 group_sp _AS4LglBPNY_28	Bacteria	Firmicutes	2163
METABAT_AS06rmzACSIP_241.faa	Clostridiales_sp _AS06rmzACSIP_241	Bacteria	Firmicutes	2162
METABAT_AS06rmzACSIP_50.faa	Actinobacteria_sp _AS06rmzACSIP_50	Bacteria	Actinobacteria	2160
METABAT_AS24abBPME_126.faa	Bacteroidales_sp _AS24abBPME_126	Bacteria	Bacteroidetes	2160
METABAT_AS08sgBPME_235.faa	Clostridia_sp _AS08sgBPME_235	Bacteria	Firmicutes	2160
METABAT_AS20ysBPTH_51.faa	Epulopiscium_sp _AS20ysBPTH_51	Bacteria	Firmicutes	2159
METABAT_AS21ysBPME_12.faa	Clostridiales_sp _AS21ysBPME_12	Bacteria	Firmicutes	2157
METABAT_AS27yjCOA_61.faa	Lactococcus chungangensis_AS27yjCOA_61	Bacteria	Firmicutes	2156
METABAT_AS22ysBPME_181.faa	Bacteroidales_sp _AS22ysBPME_181	Bacteria	Bacteroidetes	2155
METABAT_AS23ysBPME_249.faa	Clostridiales_sp _AS23ysBPME_249	Bacteria	Firmicutes	2154
METABAT_AS23ysBPME_255.faa	Clostridiales_Family_XI__Incertae_Sedis_sp _AS23ysBPME_255	Bacteria	Firmicutes	2152
METABAT_AS25fmACSIPFO_25.faa	Firmicutes_sp _AS25fmACSIPFO_25	Bacteria	Firmicutes	2151
METABAT_AS20ysBPTH_186.faa	Firmicutes_sp _AS20ysBPTH_186	Bacteria	Firmicutes	2150
METABAT_AS08sgBPME_325.faa	Clostridiales_sp _AS08sgBPME_325	Bacteria	Firmicutes	2149
METABAT_AS23ysBPME_213.faa	Alcaligenaceae_sp _AS23ysBPME_213	Bacteria	Proteobacteria	2148
METABAT_AS4FglBPSI_11.faa	Firmicutes_sp _AS4FglBPSI_11	Bacteria	Firmicutes	2147
METABAT_AS10tlH2TH_384.faa	Bacteroidales FTLpost3_sp _AS10tlH2TH_384	Bacteria	Bacteroidetes	2146
METABAT_AS08sgBPME_164.faa	Clostridiales_sp _AS08sgBPME_164	Bacteria	Firmicutes	2143
METABAT_AS05jafATM_5.faa	Firmicutes_sp _AS05jafATM_5	Bacteria	Firmicutes	2140
METABAT_AS21ysBPME_7.faa	Fretibacterium_sp _AS21ysBPME_7	Bacteria	Synergistetes	2140
METABAT_AS27yjCOA_57.faa	Acidobacteria_sp _AS27yjCOA_57	Bacteria	Acidobacteria	2139
METABAT_AS09scLD_273.faa	Clostridiales_sp _AS09scLD_273	Bacteria	Firmicutes	2137
METABAT_AS05jafATM_60.faa	Firmicutes_sp _AS05jafATM_60	Bacteria	Firmicutes	2136
METABAT_AS04akNAM_61.faa	Firmicutes_sp _AS04akNAM_61	Bacteria	Firmicutes	2135
METABAT_AS23ysBPME_183.faa	Epulopiscium_sp _AS23ysBPME_183	Bacteria	Firmicutes	2135
METABAT_AS08sgBPME_75.faa	Firmicutes_sp _AS08sgBPME_75	Bacteria	Firmicutes	2134
METABAT_AS05jafATM_71.faa	Firmicutes_sp _AS05jafATM_71	Bacteria	Firmicutes	2128
METABAT_AS09scLD_67.faa	Syntrophomonadaceae_sp _AS09scLD_67	Bacteria	Firmicutes	2128
METABAT_AS08sgBPME_110.faa	Clostridiaceae_sp _AS08sgBPME_110	Bacteria	Firmicutes	2127
METABAT_AS22ysBPME_180.faa	Clostridia_sp _AS22ysBPME_180	Bacteria	Firmicutes	2126
METABAT_AS09scLD_251.faa	Clostridiales_Family_XI__Incertae_Sedis_sp _AS09scLD_251	Bacteria	Firmicutes	2126
METABAT_AS05jafATM_72.faa	Corynebacteriales_sp _AS05jafATM_72	Bacteria	Actinobacteria	2124
METABAT_AS07pgkLD_131.faa	Clostridiales_Family_XI__Incertae_Sedis_sp _AS07pgkLD_131	Bacteria	Firmicutes	2123
METABAT_AS15tlH2ME_148.faa	Firmicutes_sp _AS15tlH2ME_148	Bacteria	Firmicutes	2123
METABAT_AS08sgBPME_211.faa	Treponema_sp _AS08sgBPME_211	Bacteria	Spirochaetes	2123
METABAT_AS07pgkLD_82.faa	Candidatus Atribacteria_sp_AS07pgkLD_82	Bacteria	Candidatus Atribacteria	2122
METABAT_AS08sgBPME_343.faa	Herbinix luporum_AS08sgBPME_343	Bacteria	Firmicutes	2121
METABAT_AS06rmzACSIP_353.faa	Syntrophomonadaceae_sp _AS06rmzACSIP_353	Bacteria	Firmicutes	2120
METABAT_AS20ysBPTH_145.faa	Syntrophomonadaceae_sp _AS20ysBPTH_145	Bacteria	Firmicutes	2119
METABAT_AS22ysBPME_200.faa	Chloroflexi_sp _AS22ysBPME_200	Bacteria	Chloroflexi	2119
METABAT_AS24abBPME_73.faa	Firmicutes_sp _AS24abBPME_73	Bacteria	Firmicutes	2118
METABAT_AS06rmzACSIP_140.faa	Gammaproteobacteria_sp _AS06rmzACSIP_140	Bacteria	Proteobacteria	2117
METABAT_AS4DglBPLU_8.faa	Bacteroidetes_sp _AS4DglBPLU_8	Bacteria	Bacteroidetes	2115
METABAT_AS26fmACSIPLY_39.faa	Syntrophomonadaceae_sp _AS26fmACSIPLY_39	Bacteria	Firmicutes	2115
METABAT_AS09scLD_400.faa	Clostridiales_sp _AS09scLD_400	Bacteria	Firmicutes	2114
METABAT_AS04akNAM_41.faa	Firmicutes_sp _AS04akNAM_41	Bacteria	Firmicutes	2114
METABAT_AS4DglBPLU_14.faa	Methanomicrobiales_sp _AS4DglBPLU_14	Archaea	Euryarchaeota	2113
METABAT_AS19jrsBPTG_18.faa	Methanomicrobiales_sp _AS19jrsBPTG_18	Archaea	Euryarchaeota	2112
METABAT_AS15tlH2ME_231.faa	Clostridiales_sp _AS15tlH2ME_231	Bacteria	Firmicutes	2112
METABAT_AS23ysBPME_336.faa	Oligella ureolytica_AS23ysBPME_336	Bacteria	Proteobacteria	2111
METABAT_AS23ysBPME_332.faa	Clostridiales_Family_XI__Incertae_Sedis_sp _AS23ysBPME_332	Bacteria	Firmicutes	2109
METABAT_AS06rmzACSIP_365.faa	Clostridiaceae_sp _AS06rmzACSIP_365	Bacteria	Firmicutes	2109
METABAT_AS10tlH2TH_304.faa	Bacteroidales_sp _AS10tlH2TH_304	Bacteria	Bacteroidetes	2108
METABAT_AS07pgkLD_52.faa	Clostridiales_Family_XI__Incertae_Sedis_sp _AS07pgkLD_52	Bacteria	Firmicutes	2107
METABAT_AS09scLD_22.faa	Clostridiales_sp _AS09scLD_22	Bacteria	Firmicutes	2107
METABAT_AS06rmzACSIP_57.faa	Bacteroidales_sp _AS06rmzACSIP_57	Bacteria	Bacteroidetes	2106
METABAT_AS23ysBPME_26.faa	Bacteroidales_sp _AS23ysBPME_26	Bacteria	Bacteroidetes	2106
METABAT_AS08sgBPME_22.faa	Bacteroidetes vadinHA17_sp _AS08sgBPME_22	Bacteria	Bacteroidetes	2105
METABAT_AS27yjCOA_88.faa	Arc I group_sp _AS27yjCOA_88	Archaea	Euryarchaeota	2105
METABAT_AS23ysBPME_368.faa	Bacteroidales_sp _AS23ysBPME_368	Bacteria	Bacteroidetes	2103
METABAT_AS09scLD_395.faa	Firmicutes_sp _AS09scLD_395	Bacteria	Firmicutes	2103
METABAT_AS18jrsBPVS_12.faa	Synergistaceae_sp _AS18jrsBPVS_12	Bacteria	Synergistetes	2102
METABAT_AS04akNAM_87.faa	Clostridiales_Family_XI__Incertae_Sedis_sp _AS04akNAM_87	Bacteria	Firmicutes	2102
METABAT_AS21ysBPME_120.faa	Clostridiales_Family_XI__Incertae_Sedis_sp _AS21ysBPME_120	Bacteria	Firmicutes	2101
METABAT_AS04akNAM_38.faa	Clostridia_sp _AS04akNAM_38	Bacteria	Firmicutes	2100
METABAT_AS15tlH2ME_193.faa	Clostridiales_sp _AS15tlH2ME_193	Bacteria	Firmicutes	2099
METABAT_AS2HglBPFA_19.faa	Methanomicrobiales_sp _AS2HglBPFA_19	Archaea	Euryarchaeota	2098
METABAT_AS02xzSISU_61.faa	Firmicutes_sp _AS02xzSISU_61	Bacteria	Firmicutes	2097
METABAT_AS05jafATM_29.faa	Firmicutes_sp _AS05jafATM_29	Bacteria	Firmicutes	2097
METABAT_AS05jafATM_108.faa	Firmicutes_sp _AS05jafATM_108	Bacteria	Firmicutes	2096
METABAT_AS20ysBPTH_124.faa	Clostridiaceae_sp _AS20ysBPTH_124	Bacteria	Firmicutes	2095
METABAT_AS23ysBPME_38.faa	Clostridium_sp _AS23ysBPME_38	Bacteria	Firmicutes	2094
METABAT_AS02xzSISU_68.faa	Wolinella succinogenes_AS02xzSISU_68	Bacteria	Proteobacteria	2094
METABAT_AS23ysBPME_351.faa	Firmicutes_sp _AS23ysBPME_351	Bacteria	Firmicutes	2093
METABAT_AS23ysBPME_42.faa	Clostridiales_sp _AS23ysBPME_42	Bacteria	Firmicutes	2092
METABAT_AS10tlH2TH_240.faa	Clostridiales_sp _AS10tlH2TH_240	Bacteria	Firmicutes	2091
METABAT_AS09scLD_122.faa	Syntrophomonadaceae_sp _AS09scLD_122	Bacteria	Firmicutes	2090
METABAT_AS01afH2WH_32.faa	Acetomicrobium flavidum_AS01afH2WH_32	Bacteria	Synergistetes	2088
METABAT_AS20ysBPTH_50.faa	Firmicutes_sp _AS20ysBPTH_50	Bacteria	Firmicutes	2087
METABAT_AS4GglBPBL_16.faa	Erysipelotrichaceae_sp _AS4GglBPBL_16	Bacteria	Firmicutes	2087
METABAT_AS09scLD_164.faa	Bacteroidales_sp _AS09scLD_164	Bacteria	Bacteroidetes	2086
METABAT_AS24abBPME_146.faa	Clostridiales_sp _AS24abBPME_146	Bacteria	Firmicutes	2085
METABAT_AS22ysBPME_12.faa	Firmicutes_sp _AS22ysBPME_12	Bacteria	Firmicutes	2085
METABAT_AS15tlH2ME_190.faa	Firmicutes_sp _AS15tlH2ME_190	Bacteria	Firmicutes	2085
METABAT_AS21ysBPME_60.faa	Enterococcus cecorum_AS21ysBPME_60	Bacteria	Firmicutes	2085
METABAT_AS23ysBPME_32.faa	Clostridiales_sp _AS23ysBPME_32	Bacteria	Firmicutes	2081
METABAT_AS07pgkLD_129.faa	Clostridiales_Family_XI__Incertae_Sedis_sp _AS07pgkLD_129	Bacteria	Firmicutes	2080
METABAT_AS21ysBPME_341.faa	Clostridiales_sp _AS21ysBPME_341	Bacteria	Firmicutes	2080
METABAT_AS06rmzACSIP_450.faa	Chloroflexi_sp _AS06rmzACSIP_450	Bacteria	Chloroflexi	2079
METABAT_AS27yjCOA_17.faa	Bacteroidales_sp _AS27yjCOA_17	Bacteria	Bacteroidetes	2078
METABAT_AS08sgBPME_188.faa	Fermentimonas caenicola_AS08sgBPME_188	Bacteria	Bacteroidetes	2078
METABAT_AS09scLD_293.faa	Clostridiales_sp _AS09scLD_293	Bacteria	Firmicutes	2078
METABAT_AS27yjCOA_203.faa	Chloroflexi_sp _AS27yjCOA_203	Bacteria	Chloroflexi	2077
METABAT_AS08sgBPME_286.faa	Clostridiaceae_sp _AS08sgBPME_286	Bacteria	Firmicutes	2076
METABAT_AS25fmACSIPFO_7.faa	Firmicutes_sp _AS25fmACSIPFO_7	Bacteria	Firmicutes	2071
METABAT_AS23ysBPME_258.faa	Clostridiales_sp _AS23ysBPME_258	Bacteria	Firmicutes	2068
METABAT_AS08sgBPME_187.faa	Clostridiales_sp _AS08sgBPME_187	Bacteria	Firmicutes	2065
METABAT_AS20ysBPTH_33.faa	Firmicutes_sp _AS20ysBPTH_33	Bacteria	Firmicutes	2065
METABAT_AS01afH2WH_58.faa	Firmicutes_sp _AS01afH2WH_58	Bacteria	Firmicutes	2063
METABAT_AS10tlH2TH_59.faa	Firmicutes_sp _AS10tlH2TH_59	Bacteria	Firmicutes	2063
METABAT_AS09scLD_167.faa	Clostridiaceae_sp _AS09scLD_167	Bacteria	Firmicutes	2062
METABAT_AS20ysBPTH_14.faa	Methanoculleus thermophilus_AS20ysBPTH_14	Archaea	Euryarchaeota	2061
METABAT_AS23ysBPME_55.faa	Bacteroidales_sp _AS23ysBPME_55	Bacteria	Bacteroidetes	2057
METABAT_AS09scLD_371.faa	Clostridiaceae_sp _AS09scLD_371	Bacteria	Firmicutes	2056
METABAT_AS08sgBPME_442.faa	Firmicutes_sp _AS08sgBPME_442	Bacteria	Firmicutes	2056
METABAT_AS09scLD_113.faa	Clostridiaceae_sp _AS09scLD_113	Bacteria	Firmicutes	2055
METABAT_AS08sgBPME_113.faa	Firmicutes_sp _AS08sgBPME_113	Bacteria	Firmicutes	2051
METABAT_AS09scLD_310.faa	Firmicutes_sp _AS09scLD_310	Bacteria	Firmicutes	2050
METABAT_AS2HglBPFA_8.faa	Clostridiales_sp _AS2HglBPFA_8	Bacteria	Firmicutes	2050
METABAT_AS20ysBPTH_57.faa	Firmicutes_sp _AS20ysBPTH_57	Bacteria	Firmicutes	2048
METABAT_AS23ysBPME_162.faa	Clostridiales_Family_XI__Incertae_Sedis_sp _AS23ysBPME_162	Bacteria	Firmicutes	2046
METABAT_AS10tlH2TH_389.faa	Chloroflexi_sp _AS10tlH2TH_389	Bacteria	Chloroflexi	2046
METABAT_AS09scLD_55.faa	Firmicutes_sp _AS09scLD_55	Bacteria	Firmicutes	2044
METABAT_AS20ysBPTH_144.faa	Clostridiaceae_sp _AS20ysBPTH_144	Bacteria	Firmicutes	2042
METABAT_AS04akNAM_83.faa	Synergistaceae_sp _AS04akNAM_83	Bacteria	Synergistetes	2040
METABAT_AS10tlH2TH_327.faa	Clostridiales_sp _AS10tlH2TH_327	Bacteria	Firmicutes	2040
METABAT_AS10tlH2TH_305.faa	Clostridiales_sp _AS10tlH2TH_305	Bacteria	Firmicutes	2040
METABAT_AS06rmzACSIP_440.faa	Clostridiales_sp _AS06rmzACSIP_440	Bacteria	Firmicutes	2040
METABAT_AS08sgBPME_458.faa	Bacteroidales_sp _AS08sgBPME_458	Bacteria	Bacteroidetes	2039
METABAT_AS10tlH2TH_19.faa	Bacteroidales_sp _AS10tlH2TH_19	Bacteria	Bacteroidetes	2037
METABAT_AS27yjCOA_214.faa	Syntrophomonadaceae_sp _AS27yjCOA_214	Bacteria	Firmicutes	2037
METABAT_AS16jrsBPLL_3.faa	Candidatus Marinimicrobia_sp_AS16jrsBPLL_3	Bacteria	Candidatus Marinimicrobia	2033
METABAT_AS04akNAM_5.faa	Bacteria_sp_AS04akNAM_5	Bacteria	N/A	2032
METABAT_AS08sgBPME_331.faa	Clostridiaceae_sp _AS08sgBPME_331	Bacteria	Firmicutes	2032
METABAT_AS23ysBPME_226.faa	Syntrophomonadaceae_sp _AS23ysBPME_226	Bacteria	Firmicutes	2032
METABAT_AS23ysBPME_27.faa	Alcaligenaceae_sp _AS23ysBPME_27	Bacteria	Proteobacteria	2032
METABAT_AS09scLD_132.faa	Clostridiaceae_sp _AS09scLD_132	Bacteria	Firmicutes	2026
METABAT_AS23ysBPME_90.faa	Clostridiales_sp _AS23ysBPME_90	Bacteria	Firmicutes	2024
METABAT_AS27yjCOA_196.faa	Synergistaceae_sp _AS27yjCOA_196	Bacteria	Synergistetes	2020
METABAT_AS22ysBPME_10.faa	Spirochaetales_sp _AS22ysBPME_10	Bacteria	Spirochaetes	2020
METABAT_AS04akNAM_85.faa	Thermoanaerobacterales_sp _AS04akNAM_85	Bacteria	Firmicutes	2019
METABAT_AS09scLD_359.faa	Firmicutes_sp _AS09scLD_359	Bacteria	Firmicutes	2017
METABAT_AS20ysBPTH_149.faa	Clostridiales_sp _AS20ysBPTH_149	Bacteria	Firmicutes	2014
METABAT_AS23ysBPME_152.faa	Clostridiales_sp _AS23ysBPME_152	Bacteria	Firmicutes	2013
METABAT_AS15tlH2ME_94.faa	Firmicutes_sp _AS15tlH2ME_94	Bacteria	Firmicutes	2013
METABAT_AS27yjCOA_19.faa	Exilispira_sp _AS27yjCOA_19	Bacteria	Spirochaetes	2013
METABAT_AS09scLD_312.faa	Clostridiales_sp _AS09scLD_312	Bacteria	Firmicutes	2011
METABAT_AS23ysBPME_91.faa	Bacteroidales_sp _AS23ysBPME_91	Bacteria	Bacteroidetes	2009
METABAT_AS26fmACSIPLY_33.faa	Clostridiales_sp _AS26fmACSIPLY_33	Bacteria	Firmicutes	2009
METABAT_AS09scLD_242.faa	Firmicutes_sp _AS09scLD_242	Bacteria	Firmicutes	2009
METABAT_AS04akNAM_26.faa	Firmicutes_sp _AS04akNAM_26	Bacteria	Firmicutes	2009
METABAT_AS20ysBPTH_116.faa	Firmicutes_sp _AS20ysBPTH_116	Bacteria	Firmicutes	2008
METABAT_AS26fmACSIPLY_58.faa	Firmicutes_sp _AS26fmACSIPLY_58	Bacteria	Firmicutes	2006
METABAT_AS08sgBPME_244.faa	Firmicutes_sp _AS08sgBPME_244	Bacteria	Firmicutes	2003
METABAT_AS08sgBPME_102.faa	Halanaerobiaceae_sp _AS08sgBPME_102	Bacteria	Firmicutes	2003
METABAT_AS22ysBPME_78.faa	Epulopiscium_sp _AS22ysBPME_78	Bacteria	Firmicutes	2001
METABAT_AS08sgBPME_294.faa	Clostridiaceae_sp _AS08sgBPME_294	Bacteria	Firmicutes	1999
METABAT_AS16jrsBPLL_32.faa	Microbacteriaceae_sp _AS16jrsBPLL_32	Bacteria	Actinobacteria	1997
METABAT_AS08sgBPME_38.faa	Bacteroidales_sp _AS08sgBPME_38	Bacteria	Bacteroidetes	1997
METABAT_AS04akNAM_60.faa	Firmicutes_sp _AS04akNAM_60	Bacteria	Firmicutes	1997
METABAT_AS19jrsBPTG_13.faa	Firmicutes_sp _AS19jrsBPTG_13	Bacteria	Firmicutes	1995
METABAT_AS06rmzACSIP_630.faa	Clostridiales_sp _AS06rmzACSIP_630	Bacteria	Firmicutes	1993
METABAT_AS08sgBPME_373.faa	Chloroflexi_sp _AS08sgBPME_373	Bacteria	Chloroflexi	1991
METABAT_AS10tlH2TH_169.faa	Lentisphaerae_sp _AS10tlH2TH_169	Bacteria	Lentisphaerae	1990
METABAT_AS07pgkLD_206.faa	Bacilli_sp _AS07pgkLD_206	Bacteria	Firmicutes	1990
METABAT_AS15tlH2ME_45.faa	Firmicutes_sp _AS15tlH2ME_45	Bacteria	Firmicutes	1989
METABAT_AS4BglBPHE_2.faa	Thermotogaceae_sp _AS4BglBPHE_2	Bacteria	Thermotogae	1987
METABAT_AS4DglBPLU_32.faa	Candidatus Fermentibacter daniensis_AS4DglBPLU_32	Bacteria	Candidatus Fermentibacteria	1986
METABAT_AS06rmzACSIP_180.faa	Clostridiales_sp _AS06rmzACSIP_180	Bacteria	Firmicutes	1986
METABAT_AS08sgBPME_437.faa	Clostridiales_sp _AS08sgBPME_437	Bacteria	Firmicutes	1983
METABAT_AS21ysBPME_102.faa	Clostridiales_sp _AS21ysBPME_102	Bacteria	Firmicutes	1983
METABAT_AS27yjCOA_204.faa	Methanosaeta_sp _AS27yjCOA_204	Archaea	Euryarchaeota	1982
METABAT_AS21ysBPME_327.faa	Clostridiales_Family_XI__Incertae_Sedis_sp _AS21ysBPME_327	Bacteria	Firmicutes	1982
METABAT_AS05jafATM_55.faa	Tepidimicrobium_sp _AS05jafATM_55	Bacteria	Firmicutes	1982
METABAT_AS22ysBPME_31.faa	Papillibacter_sp _AS22ysBPME_31	Bacteria	Firmicutes	1980
METABAT_AS08sgBPME_309.faa	Clostridiaceae_sp _AS08sgBPME_309	Bacteria	Firmicutes	1980
METABAT_AS16jrsBPLL_22.faa	Candidatus Cloacimonetes_sp_AS16jrsBPLL_22	Bacteria	Candidatus Cloacimonetes	1979
METABAT_AS21ysBPME_233.faa	Clostridiales_Family_XI__Incertae_Sedis_sp _AS21ysBPME_233	Bacteria	Firmicutes	1979
METABAT_AS06rmzACSIP_396.faa	Clostridiales_sp _AS06rmzACSIP_396	Bacteria	Firmicutes	1979
METABAT_AS09scLD_363.faa	Firmicutes_sp _AS09scLD_363	Bacteria	Firmicutes	1979
METABAT_AS08sgBPME_389.faa	Firmicutes_sp _AS08sgBPME_389	Bacteria	Firmicutes	1977
METABAT_AS09scLD_97.faa	Synergistaceae_sp _AS09scLD_97	Bacteria	Synergistetes	1972
METABAT_AS10tlH2TH_303.faa	Clostridiales_sp _AS10tlH2TH_303	Bacteria	Firmicutes	1971
METABAT_AS22ysBPME_225.faa	Bacteroidales_sp _AS22ysBPME_225	Bacteria	Bacteroidetes	1970
METABAT_AS24abBPME_147.faa	Clostridiales_Family_XI__Incertae_Sedis_sp _AS24abBPME_147	Bacteria	Firmicutes	1969
METABAT_AS21ysBPME_133.faa	Treponema_sp _AS21ysBPME_133	Bacteria	Spirochaetes	1969
METABAT_AS22ysBPME_238.faa	Lentisphaerae_sp _AS22ysBPME_238	Bacteria	Lentisphaerae	1967
METABAT_AS20ysBPTH_40.faa	Firmicutes_sp _AS20ysBPTH_40	Bacteria	Firmicutes	1967
METABAT_AS08sgBPME_130.faa	Acholeplasmataceae_sp _AS08sgBPME_130	Bacteria	Tenericutes	1962
METABAT_AS06rmzACSIP_128.faa	Actinobacteria_sp _AS06rmzACSIP_128	Bacteria	Actinobacteria	1961
METABAT_AS09scLD_107.faa	Ruminococcaceae_sp _AS09scLD_107	Bacteria	Firmicutes	1961
METABAT_AS22ysBPME_147.faa	Firmicutes_sp _AS22ysBPME_147	Bacteria	Firmicutes	1961
METABAT_AS22ysBPME_179.faa	Clostridiales_sp _AS22ysBPME_179	Bacteria	Firmicutes	1960
METABAT_AS25fmACSIPFO_105.faa	Clostridiales_Family_XI__Incertae_Sedis_sp _AS25fmACSIPFO_105	Bacteria	Firmicutes	1956
METABAT_AS06rmzACSIP_271.faa	Clostridiaceae_sp _AS06rmzACSIP_271	Bacteria	Firmicutes	1956
METABAT_AS23ysBPME_126.faa	Clostridium cochlearium_AS23ysBPME_126	Bacteria	Firmicutes	1956
METABAT_AS23ysBPME_212.faa	Jeotgalicoccus halophilus_AS23ysBPME_212	Bacteria	Firmicutes	1956
METABAT_AS20ysBPTH_182.faa	Clostridiaceae_sp _AS20ysBPTH_182	Bacteria	Firmicutes	1952
METABAT_AS21ysBPME_109.faa	Clostridiales family XIII UCG-002_sp _AS21ysBPME_109	Bacteria	Firmicutes	1951
METABAT_AS09scLD_21.faa	Clostridia_sp _AS09scLD_21	Bacteria	Firmicutes	1951
METABAT_AS04akNAM_111.faa	Clostridiales_sp _AS04akNAM_111	Bacteria	Firmicutes	1949
METABAT_AS10tlH2TH_125.faa	Methanomicrobiales_sp _AS10tlH2TH_125	Archaea	Euryarchaeota	1947
METABAT_AS23ysBPME_284.faa	Epulopiscium_sp _AS23ysBPME_284	Bacteria	Firmicutes	1947
METABAT_AS10tlH2TH_87.faa	Candidatus Cloacimonetes_sp_AS10tlH2TH_87	Bacteria	Candidatus Cloacimonetes	1943
METABAT_AS21ysBPME_237.faa	Clostridiales_sp _AS21ysBPME_237	Bacteria	Firmicutes	1943
METABAT_AS23ysBPME_317.faa	Gallicola_sp _AS23ysBPME_317	Bacteria	Firmicutes	1942
METABAT_AS20ysBPTH_117.faa	Firmicutes_sp _AS20ysBPTH_117	Bacteria	Firmicutes	1941
METABAT_AS09scLD_372.faa	Clostridiales_sp _AS09scLD_372	Bacteria	Firmicutes	1940
METABAT_AS27yjCOA_52.faa	Elusimicrobia Lineage IV_sp _AS27yjCOA_52	Bacteria	Elusimicrobia	1938
METABAT_AS23ysBPME_237.faa	Christensenellaceae R-7 group_sp _AS23ysBPME_237	Bacteria	Firmicutes	1938
METABAT_AS10tlH2TH_313.faa	Eubacteriaceae_sp _AS10tlH2TH_313	Bacteria	Firmicutes	1937
METABAT_AS06rmzACSIP_362.faa	Chloroflexi_sp _AS06rmzACSIP_362	Bacteria	Chloroflexi	1936
METABAT_AS15tlH2ME_23.faa	Campylobacteraceae_sp _AS15tlH2ME_23	Bacteria	Proteobacteria	1935
METABAT_AS01afH2WH_6.faa	Bifidobacterium crudilactis_AS01afH2WH_6	Bacteria	Actinobacteria	1934
METABAT_AS09scLD_318.faa	Firmicutes_sp _AS09scLD_318	Bacteria	Firmicutes	1933
METABAT_AS21ysBPME_118.faa	Clostridiaceae_sp _AS21ysBPME_118	Bacteria	Firmicutes	1931
METABAT_AS09scLD_10.faa	Firmicutes_sp _AS09scLD_10	Bacteria	Firmicutes	1930
METABAT_AS4GglBPBL_6.faa	Firmicutes_sp _AS4GglBPBL_6	Bacteria	Firmicutes	1925
METABAT_AS06rmzACSIP_80.faa	Clostridiales_sp _AS06rmzACSIP_80	Bacteria	Firmicutes	1924
METABAT_AS21ysBPME_306.faa	Clostridiaceae_sp _AS21ysBPME_306	Bacteria	Firmicutes	1923
METABAT_AS10tlH2TH_62.faa	Spirochaetales_sp _AS10tlH2TH_62	Bacteria	Spirochaetes	1923
METABAT_AS25fmACSIPFO_55.faa	Clostridiales_sp _AS25fmACSIPFO_55	Bacteria	Firmicutes	1922
METABAT_AS23ysBPME_144.faa	Clostridia_sp _AS23ysBPME_144	Bacteria	Firmicutes	1921
METABAT_AS10tlH2TH_131.faa	Firmicutes_sp _AS10tlH2TH_131	Bacteria	Firmicutes	1920
METABAT_AS09scLD_114.faa	Clostridium_sp _AS09scLD_114	Bacteria	Firmicutes	1920
METABAT_AS05jafATM_45.faa	Firmicutes_sp _AS05jafATM_45	Bacteria	Firmicutes	1920
METABAT_AS08sgBPME_337.faa	Methanobacterium_sp _AS08sgBPME_337	Archaea	Euryarchaeota	1919
METABAT_AS10tlH2TH_7.faa	Synergistaceae_sp _AS10tlH2TH_7	Bacteria	Synergistetes	1919
METABAT_AS23ysBPME_80.faa	Ignavibacteria_sp_AS23ysBPME_80	Bacteria	Ignavibacteriae	1915
METABAT_AS09scLD_402.faa	Clostridiales_sp _AS09scLD_402	Bacteria	Firmicutes	1914
METABAT_AS23ysBPME_22.faa	Clostridiales_Family_XI__Incertae_Sedis_sp _AS23ysBPME_22	Bacteria	Firmicutes	1914
METABAT_AS4EglBPAV_5.faa	Bacteroidales_sp _AS4EglBPAV_5	Bacteria	Bacteroidetes	1914
METABAT_AS06rmzACSIP_487.faa	Clostridiaceae_sp _AS06rmzACSIP_487	Bacteria	Firmicutes	1911
METABAT_AS09scLD_413.faa	Clostridiales_Family_XI__Incertae_Sedis_sp _AS09scLD_413	Bacteria	Firmicutes	1911
METABAT_AS4BglBPHE_13.faa	Bacteroidales_sp _AS4BglBPHE_13	Bacteria	Bacteroidetes	1911
METABAT_AS06rmzACSIP_188.faa	Syntrophomonadaceae_sp _AS06rmzACSIP_188	Bacteria	Firmicutes	1910
METABAT_AS05jafATM_70.faa	Clostridiaceae_sp _AS05jafATM_70	Bacteria	Firmicutes	1910
METABAT_AS04akNAM_119.faa	Clostridiales_sp _AS04akNAM_119	Bacteria	Firmicutes	1907
METABAT_AS23ysBPME_47.faa	Firmicutes_sp _AS23ysBPME_47	Bacteria	Firmicutes	1907
METABAT_AS01afH2WH_44.faa	Leuconostoc_sp _AS01afH2WH_44	Bacteria	Firmicutes	1906
METABAT_AS06rmzACSIP_86.faa	Clostridiales_sp _AS06rmzACSIP_86	Bacteria	Firmicutes	1906
METABAT_AS01afH2WH_19.faa	Clostridiales_sp _AS01afH2WH_19	Bacteria	Firmicutes	1905
METABAT_AS22ysBPME_320.faa	Bacteroidales_sp _AS22ysBPME_320	Bacteria	Bacteroidetes	1905
METABAT_AS08sgBPME_399.faa	Christensenellaceae R-7 group_sp _AS08sgBPME_399	Bacteria	Firmicutes	1902
METABAT_AS22ysBPME_60.faa	Aminobacterium colombiense_AS22ysBPME_60	Bacteria	Synergistetes	1902
METABAT_AS02xzSISU_2.faa	Clostridiales_sp _AS02xzSISU_2	Bacteria	Firmicutes	1901
METABAT_AS07pgkLD_40.faa	Bacteroidales_sp _AS07pgkLD_40	Bacteria	Bacteroidetes	1898
METABAT_AS08sgBPME_301.faa	Clostridiales_sp _AS08sgBPME_301	Bacteria	Firmicutes	1897
METABAT_AS19jrsBPTG_4.faa	Firmicutes_sp _AS19jrsBPTG_4	Bacteria	Firmicutes	1893
METABAT_AS05jafATM_97.faa	Thermoanaerobacterales_sp _AS05jafATM_97	Bacteria	Firmicutes	1893
METABAT_AS24abBPME_51.faa	Clostridiaceae_sp _AS24abBPME_51	Bacteria	Firmicutes	1891
METABAT_AS08sgBPME_352.faa	Papillibacter_sp _AS08sgBPME_352	Bacteria	Firmicutes	1890
METABAT_AS09scLD_187.faa	Firmicutes_sp _AS09scLD_187	Bacteria	Firmicutes	1890
METABAT_AS07pgkLD_60.faa	Clostridiales_Family_XI__Incertae_Sedis_sp _AS07pgkLD_60	Bacteria	Firmicutes	1889
METABAT_AS22ysBPME_250.faa	Clostridiaceae_sp _AS22ysBPME_250	Bacteria	Firmicutes	1888
METABAT_AS4BglBPHE_30.faa	Candidatus Cloacimonetes_sp_AS4BglBPHE_30	Bacteria	Candidatus Cloacimonetes	1886
METABAT_AS08sgBPME_344.faa	Clostridiales_Family_XI__Incertae_Sedis_sp _AS08sgBPME_344	Bacteria	Firmicutes	1886
METABAT_AS23ysBPME_52.faa	Epulopiscium_sp _AS23ysBPME_52	Bacteria	Firmicutes	1885
METABAT_AS4BglBPHE_14.faa	Candidatus Cloacimonetes_sp_AS4BglBPHE_14	Bacteria	Candidatus Cloacimonetes	1884
METABAT_AS20ysBPTH_78.faa	Clostridia_sp _AS20ysBPTH_78	Bacteria	Firmicutes	1884
METABAT_AS08sgBPME_79.faa	Clostridiales_sp _AS08sgBPME_79	Bacteria	Firmicutes	1882
METABAT_AS08sgBPME_116.faa	Lentisphaerae_sp _AS08sgBPME_116	Bacteria	Lentisphaerae	1881
METABAT_AS20ysBPTH_152.faa	Firmicutes_sp _AS20ysBPTH_152	Bacteria	Firmicutes	1881
METABAT_AS08sgBPME_414.faa	Firmicutes_sp _AS08sgBPME_414	Bacteria	Firmicutes	1879
METABAT_AS08sgBPME_4.faa	Clostridiales_Family_XI__Incertae_Sedis_sp _AS08sgBPME_4	Bacteria	Firmicutes	1879
METABAT_AS4GglBPBL_35.faa	Syntrophomonadaceae_sp _AS4GglBPBL_35	Bacteria	Firmicutes	1878
METABAT_AS27yjCOA_89.faa	Spirochaetales_sp _AS27yjCOA_89	Bacteria	Spirochaetes	1878
METABAT_AS22ysBPME_133.faa	Clostridiales_sp _AS22ysBPME_133	Bacteria	Firmicutes	1877
METABAT_AS22ysBPME_313.faa	Candidatus Cloacimonetes_sp_AS22ysBPME_313	Bacteria	Candidatus Cloacimonetes	1877
METABAT_AS08sgBPME_366.faa	Euryarchaeota_sp _AS08sgBPME_366	Archaea	Euryarchaeota	1873
METABAT_AS10tlH2TH_129.faa	Clostridiaceae_sp _AS10tlH2TH_129	Bacteria	Firmicutes	1872
METABAT_AS23ysBPME_271.faa	Clostridiales_Family_XI__Incertae_Sedis_sp _AS23ysBPME_271	Bacteria	Firmicutes	1872
METABAT_AS10tlH2TH_371.faa	Clostridiales_sp _AS10tlH2TH_371	Bacteria	Firmicutes	1870
METABAT_AS4GglBPBL_36.faa	Atopobium_sp _AS4GglBPBL_36	Bacteria	Actinobacteria	1869
METABAT_AS4LglBPNY_23.faa	Actinomycetaceae_sp _AS4LglBPNY_23	Bacteria	Actinobacteria	1869
METABAT_AS22ysBPME_74.faa	Euryarchaeota_sp _AS22ysBPME_74	Archaea	Euryarchaeota	1867
METABAT_AS23ysBPME_69.faa	Firmicutes_sp _AS23ysBPME_69	Bacteria	Firmicutes	1867
METABAT_AS08sgBPME_383.faa	Clostridiales_sp _AS08sgBPME_383	Bacteria	Firmicutes	1865
METABAT_AS06rmzACSIP_407.faa	Bacteroidales_sp _AS06rmzACSIP_407	Bacteria	Bacteroidetes	1865
METABAT_AS07pgkLD_4.faa	Clostridiales_sp _AS07pgkLD_4	Bacteria	Firmicutes	1863
METABAT_AS08sgBPME_176.faa	Streptococcus_sp _AS08sgBPME_176	Bacteria	Firmicutes	1863
METABAT_AS23ysBPME_244.faa	Amphibacillus_AS23ysBPME_244	Bacteria	Firmicutes	1863
METABAT_AS23ysBPME_200.faa	Bacteroidales_sp _AS23ysBPME_200	Bacteria	Bacteroidetes	1863
METABAT_AS01afH2WH_50.faa	Methanothermobacter_sp _AS01afH2WH_50	Archaea	Euryarchaeota	1861
METABAT_AS08sgBPME_141.faa	Clostridiales_sp _AS08sgBPME_141	Bacteria	Firmicutes	1860
METABAT_AS22ysBPME_47.faa	Clostridiales_sp _AS22ysBPME_47	Bacteria	Firmicutes	1860
METABAT_AS09scLD_341.faa	Eubacteriaceae_sp _AS09scLD_341	Bacteria	Firmicutes	1859
METABAT_AS10tlH2TH_171.faa	Clostridiales_sp _AS10tlH2TH_171	Bacteria	Firmicutes	1854
METABAT_AS21ysBPME_335.faa	Firmicutes_sp _AS21ysBPME_335	Bacteria	Firmicutes	1853
METABAT_AS10tlH2TH_258.faa	Fibrobacter_sp _AS10tlH2TH_258	Bacteria	Fibrobacteres	1852
METABAT_AS06rmzACSIP_619.faa	Clostridiales_sp _AS06rmzACSIP_619	Bacteria	Firmicutes	1850
METABAT_AS08sgBPME_473.faa	Bacteroidales_sp _AS08sgBPME_473	Bacteria	Bacteroidetes	1848
METABAT_AS08sgBPME_466.faa	Clostridiales_sp _AS08sgBPME_466	Bacteria	Firmicutes	1846
METABAT_AS06rmzACSIP_519.faa	Clostridiales_sp _AS06rmzACSIP_519	Bacteria	Firmicutes	1845
METABAT_AS07pgkLD_113.faa	Bacteroidales_sp _AS07pgkLD_113	Bacteria	Bacteroidetes	1841
METABAT_AS06rmzACSIP_315.faa	Clostridiales_sp _AS06rmzACSIP_315	Bacteria	Firmicutes	1840
METABAT_AS06rmzACSIP_562.faa	Spirochaetales_sp _AS06rmzACSIP_562	Bacteria	Spirochaetes	1839
METABAT_AS08sgBPME_431.faa	Actinomyces_sp _AS08sgBPME_431	Bacteria	Actinobacteria	1836
METABAT_AS08sgBPME_234.faa	Clostridiales_sp _AS08sgBPME_234	Bacteria	Firmicutes	1836
METABAT_AS23ysBPME_228.faa	Firmicutes_sp _AS23ysBPME_228	Bacteria	Firmicutes	1836
METABAT_AS06rmzACSIP_306.faa	Clostridiaceae_sp _AS06rmzACSIP_306	Bacteria	Firmicutes	1835
METABAT_AS08sgBPME_393.faa	Fastidiosipila_sp _AS08sgBPME_393	Bacteria	Firmicutes	1835
METABAT_AS04akNAM_92.faa	Clostridiales_sp _AS04akNAM_92	Bacteria	Firmicutes	1833
METABAT_AS07pgkLD_17.faa	Clostridiales_sp _AS07pgkLD_17	Bacteria	Firmicutes	1833
METABAT_AS15tlH2ME_143.faa	Clostridiales_sp _AS15tlH2ME_143	Bacteria	Firmicutes	1832
METABAT_AS22ysBPME_70.faa	Peptococcaceae_sp _AS22ysBPME_70	Bacteria	Firmicutes	1832
METABAT_AS10tlH2TH_71.faa	Alcaligenaceae_sp _AS10tlH2TH_71	Bacteria	Proteobacteria	1830
METABAT_AS27yjCOA_207.faa	Chloroflexi_sp _AS27yjCOA_207	Bacteria	Chloroflexi	1829
METABAT_AS26fmACSIPLY_51.faa	Pseudoclavibacter_sp _AS26fmACSIPLY_51	Bacteria	Actinobacteria	1825
METABAT_AS22ysBPME_300.faa	Clostridiales_Family_XI__Incertae_Sedis_sp _AS22ysBPME_300	Bacteria	Firmicutes	1825
METABAT_AS06rmzACSIP_176.faa	Fibrobacter_sp _AS06rmzACSIP_176	Bacteria	Fibrobacteres	1824
METABAT_AS21ysBPME_39.faa	Clostridiales_sp _AS21ysBPME_39	Bacteria	Firmicutes	1824
METABAT_AS09scLD_206.faa	Trueperella_sp _AS09scLD_206	Bacteria	Actinobacteria	1821
METABAT_AS23ysBPME_277.faa	Clostridiales_sp _AS23ysBPME_277	Bacteria	Firmicutes	1819
METABAT_AS08sgBPME_77.faa	Firmicutes_sp _AS08sgBPME_77	Bacteria	Firmicutes	1818
METABAT_AS23ysBPME_345.faa	Firmicutes_sp _AS23ysBPME_345	Bacteria	Firmicutes	1815
METABAT_AS06rmzACSIP_145.faa	Clostridiales_sp _AS06rmzACSIP_145	Bacteria	Firmicutes	1814
METABAT_AS07pgkLD_225.faa	Clostridiaceae_sp _AS07pgkLD_225	Bacteria	Firmicutes	1813
METABAT_AS08sgBPME_335.faa	Fibrobacter_sp _AS08sgBPME_335	Bacteria	Fibrobacteres	1812
METABAT_AS4EglBPAV_13.faa	Chloroflexi_sp _AS4EglBPAV_13	Bacteria	Chloroflexi	1811
METABAT_AS08sgBPME_175.faa	Bacteroidales_sp _AS08sgBPME_175	Bacteria	Bacteroidetes	1809
METABAT_AS09scLD_78.faa	Firmicutes_sp _AS09scLD_78	Bacteria	Firmicutes	1805
METABAT_AS24abBPME_148.faa	Synergistaceae_sp _AS24abBPME_148	Bacteria	Synergistetes	1801
METABAT_AS10tlH2TH_8.faa	Bacteroidales_sp _AS10tlH2TH_8	Bacteria	Bacteroidetes	1800
METABAT_AS07pgkLD_51.faa	Clostridiaceae_sp _AS07pgkLD_51	Bacteria	Firmicutes	1799
METABAT_AS09scLD_54.faa	Acidaminococcaceae_sp _AS09scLD_54	Bacteria	Firmicutes	1793
METABAT_AS10tlH2TH_376.faa	Firmicutes_sp _AS10tlH2TH_376	Bacteria	Firmicutes	1789
METABAT_AS10tlH2TH_161.faa	Clostridiales_sp _AS10tlH2TH_161	Bacteria	Firmicutes	1789
METABAT_AS16jrsBPLL_6.faa	Candidatus Cloacimonetes_sp_AS16jrsBPLL_6	Bacteria	Candidatus Cloacimonetes	1788
METABAT_AS24abBPME_94.faa	Clostridiaceae_sp _AS24abBPME_94	Bacteria	Firmicutes	1785
METABAT_AS10tlH2TH_276.faa	butzleri_sp _AS10tlH2TH_276	Bacteria	Proteobacteria	1785
METABAT_AS27yjCOA_32.faa	Elusimicrobia Lineage IV_sp _AS27yjCOA_32	Bacteria	Elusimicrobia	1784
METABAT_AS07pgkLD_28.faa	Actinomycetales_sp _AS07pgkLD_28	Bacteria	Actinobacteria	1784
METABAT_AS25fmACSIPFO_94.faa	Acetomicrobium hydrogeniformans_AS25fmACSIPFO_94	Bacteria	Synergistetes	1784
METABAT_AS06rmzACSIP_581.faa	Synergistaceae_sp _AS06rmzACSIP_581	Bacteria	Synergistetes	1781
METABAT_AS04akNAM_15.faa	Clostridiales_sp _AS04akNAM_15	Bacteria	Firmicutes	1779
METABAT_AS23ysBPME_220.faa	Firmicutes_sp _AS23ysBPME_220	Bacteria	Firmicutes	1779
METABAT_AS09scLD_362.faa	Firmicutes_sp _AS09scLD_362	Bacteria	Firmicutes	1779
METABAT_AS22ysBPME_304.faa	Bacteroidales GZKB124_sp _AS22ysBPME_304	Bacteria	Bacteroidetes	1777
METABAT_AS15tlH2ME_116.faa	Clostridiaceae_sp _AS15tlH2ME_116	Bacteria	Firmicutes	1777
METABAT_AS08sgBPME_136.faa	Thermoanaerobacterales_sp _AS08sgBPME_136	Bacteria	Firmicutes	1776
METABAT_AS08sgBPME_186.faa	Clostridiaceae_sp _AS08sgBPME_186	Bacteria	Firmicutes	1776
METABAT_AS20ysBPTH_133.faa	Clostridiales_Family_XI__Incertae_Sedis_sp _AS20ysBPTH_133	Bacteria	Firmicutes	1774
METABAT_AS4EglBPAV_17.faa	Synergistaceae_sp _AS4EglBPAV_17	Bacteria	Synergistetes	1774
METABAT_AS06rmzACSIP_346.faa	Chloroflexi_sp _AS06rmzACSIP_346	Bacteria	Chloroflexi	1772
METABAT_AS06rmzACSIP_54.faa	Clostridiales_sp _AS06rmzACSIP_54	Bacteria	Firmicutes	1772
METABAT_AS04akNAM_71.faa	Firmicutes_sp _AS04akNAM_71	Bacteria	Firmicutes	1769
METABAT_AS04akNAM_117.faa	Firmicutes_sp _AS04akNAM_117	Bacteria	Firmicutes	1767
METABAT_AS21ysBPME_111.faa	Clostridiaceae_sp _AS21ysBPME_111	Bacteria	Firmicutes	1767
METABAT_AS21ysBPME_137.faa	Ruminococcaceae_sp _AS21ysBPME_137	Bacteria	Firmicutes	1766
METABAT_AS06rmzACSIP_373.faa	Bacteroidales_sp _AS06rmzACSIP_373	Bacteria	Bacteroidetes	1765
METABAT_AS07pgkLD_77.faa	Spirochaetales_sp _AS07pgkLD_77	Bacteria	Spirochaetes	1764
METABAT_AS04akNAM_131.faa	Thermodesulfovibrio thiophilus_AS04akNAM_131	Bacteria	Nitrospirae	1763
METABAT_AS20ysBPTH_25.faa	Firmicutes_sp _AS20ysBPTH_25	Bacteria	Firmicutes	1761
METABAT_AS05jafATM_34.faa	Defluviitoga tunisiensis_AS05jafATM_34	Bacteria	Thermotogae	1761
METABAT_AS09scLD_172.faa	Firmicutes_sp _AS09scLD_172	Bacteria	Firmicutes	1759
METABAT_AS10tlH2TH_289.faa	Candidatus Cloacimonetes_sp_AS10tlH2TH_289	Bacteria	Candidatus Cloacimonetes	1758
METABAT_AS08sgBPME_445.faa	Firmicutes_sp _AS08sgBPME_445	Bacteria	Firmicutes	1755
METABAT_AS06rmzACSIP_582.faa	Euryarchaeota_sp _AS06rmzACSIP_582	Archaea	Euryarchaeota	1754
METABAT_AS09scLD_280.faa	Clostridia_sp _AS09scLD_280	Bacteria	Firmicutes	1754
METABAT_AS08sgBPME_202.faa	Clostridiales_sp _AS08sgBPME_202	Bacteria	Firmicutes	1754
METABAT_AS09scLD_286.faa	Campylobacteraceae_sp _AS09scLD_286	Bacteria	Proteobacteria	1753
METABAT_AS08sgBPME_280.faa	Clostridiaceae_sp _AS08sgBPME_280	Bacteria	Firmicutes	1749
METABAT_AS09scLD_30.faa	Synergistaceae_sp _AS09scLD_30	Bacteria	Synergistetes	1749
METABAT_AS20ysBPTH_16.faa	Clostridiales_sp _AS20ysBPTH_16	Bacteria	Firmicutes	1747
METABAT_AS10tlH2TH_186.faa	Thermovirga_sp _AS10tlH2TH_186	Bacteria	Synergistetes	1745
METABAT_AS21ysBPME_86.faa	Clostridiales_Family_XI__Incertae_Sedis_sp _AS21ysBPME_86	Bacteria	Firmicutes	1743
METABAT_AS04akNAM_109.faa	Clostridiales_sp _AS04akNAM_109	Bacteria	Firmicutes	1741
METABAT_AS23ysBPME_280.faa	Clostridiales_sp _AS23ysBPME_280	Bacteria	Firmicutes	1741
METABAT_AS23ysBPME_97.faa	Firmicutes_sp _AS23ysBPME_97	Bacteria	Firmicutes	1741
METABAT_AS01afH2WH_28.faa	Acetobacter_sp _AS01afH2WH_28	Bacteria	Proteobacteria	1739
METABAT_AS06rmzACSIP_149.faa	Clostridiales_sp _AS06rmzACSIP_149	Bacteria	Firmicutes	1738
METABAT_AS07pgkLD_191.faa	Clostridiales_sp _AS07pgkLD_191	Bacteria	Firmicutes	1737
METABAT_AS08sgBPME_347.faa	Clostridiaceae_sp _AS08sgBPME_347	Bacteria	Firmicutes	1734
METABAT_AS08sgBPME_251.faa	Bacteroidales_sp _AS08sgBPME_251	Bacteria	Bacteroidetes	1731
METABAT_AS07pgkLD_39.faa	Methanocorpusculum parvum_AS07pgkLD_39	Archaea	Euryarchaeota	1728
METABAT_AS09scLD_261.faa	Bacteroidales_sp _AS09scLD_261	Bacteria	Bacteroidetes	1727
METABAT_AS20ysBPTH_75.faa	Methanothermobacter wolfeii_AS20ysBPTH_75	Archaea	Euryarchaeota	1725
METABAT_AS23ysBPME_194.faa	Clostridiales_Family_XI__Incertae_Sedis_sp _AS23ysBPME_194	Bacteria	Firmicutes	1725
METABAT_AS08sgBPME_355.faa	Eubacteriaceae_sp _AS08sgBPME_355	Bacteria	Firmicutes	1724
METABAT_AS21ysBPME_159.faa	Clostridiaceae_sp _AS21ysBPME_159	Bacteria	Firmicutes	1723
METABAT_AS08sgBPME_167.faa	Spirochaetales_sp _AS08sgBPME_167	Bacteria	Spirochaetes	1721
METABAT_AS05jafATM_100.faa	Thermoanaerobacterales_sp _AS05jafATM_100	Bacteria	Firmicutes	1720
METABAT_AS21ysBPME_83.faa	Clostridiales_sp _AS21ysBPME_83	Bacteria	Firmicutes	1718
METABAT_AS15tlH2ME_110.faa	Clostridiales_sp _AS15tlH2ME_110	Bacteria	Firmicutes	1718
METABAT_AS09scLD_159.faa	Thermoanaerobacterales_sp _AS09scLD_159	Bacteria	Firmicutes	1717
METABAT_AS23ysBPME_6.faa	Erysipelotrichaceae_sp _AS23ysBPME_6	Bacteria	Firmicutes	1717
METABAT_AS08sgBPME_156.faa	Acholeplasmataceae_sp _AS08sgBPME_156	Bacteria	Tenericutes	1716
METABAT_AS20ysBPTH_65.faa	Firmicutes_sp _AS20ysBPTH_65	Bacteria	Firmicutes	1716
METABAT_AS10tlH2TH_51.faa	Clostridiales_sp _AS10tlH2TH_51	Bacteria	Firmicutes	1712
METABAT_AS06rmzACSIP_354.faa	Dehalococcoidales_sp _AS06rmzACSIP_354	Bacteria	Chloroflexi	1709
METABAT_AS23ysBPME_356.faa	Lactobacillus_sp _AS23ysBPME_356	Bacteria	Firmicutes	1708
METABAT_AS27yjCOA_130.faa	Chloroflexi_sp _AS27yjCOA_130	Bacteria	Chloroflexi	1707
METABAT_AS09scLD_70.faa	Clostridia_sp _AS09scLD_70	Bacteria	Firmicutes	1706
METABAT_AS22ysBPME_266.faa	Campylobacteraceae_sp _AS22ysBPME_266	Bacteria	Proteobacteria	1705
METABAT_AS08sgBPME_127.faa	Clostridia_sp _AS08sgBPME_127	Bacteria	Firmicutes	1701
METABAT_AS26fmACSIPLY_35.faa	Bacteroidales_sp _AS26fmACSIPLY_35	Bacteria	Bacteroidetes	1699
METABAT_AS05jafATM_106.faa	Anaerolineaceae_sp _AS05jafATM_106	Bacteria	Chloroflexi	1698
METABAT_AS05jafATM_99.faa	Candidatus Cloacimonetes_sp_AS05jafATM_99	Bacteria	Candidatus Cloacimonetes	1697
METABAT_AS08sgBPME_241.faa	Clostridiales_sp _AS08sgBPME_241	Bacteria	Firmicutes	1697
METABAT_AS23ysBPME_182.faa	Clostridiaceae_sp _AS23ysBPME_182	Bacteria	Firmicutes	1697
METABAT_AS09scLD_249.faa	Chloroflexi_sp _AS09scLD_249	Bacteria	Chloroflexi	1696
METABAT_AS4GglBPBL_17.faa	Bacteroidales_sp _AS4GglBPBL_17	Bacteria	Bacteroidetes	1694
METABAT_AS06rmzACSIP_72.faa	Candidatus Cloacimonetes_sp_AS06rmzACSIP_72	Bacteria	Candidatus Cloacimonetes	1693
METABAT_AS23ysBPME_60.faa	Euryarchaeota_sp _AS23ysBPME_60	Archaea	Euryarchaeota	1690
METABAT_AS25fmACSIPFO_85.faa	Clostridia_sp _AS25fmACSIPFO_85	Bacteria	Firmicutes	1689
METABAT_AS06rmzACSIP_23.faa	Clostridiales_sp _AS06rmzACSIP_23	Bacteria	Firmicutes	1688
METABAT_AS23ysBPME_30.faa	Firmicutes_sp _AS23ysBPME_30	Bacteria	Firmicutes	1686
METABAT_AS15tlH2ME_14.faa	Clostridiales_sp _AS15tlH2ME_14	Bacteria	Firmicutes	1683
METABAT_AS23ysBPME_118.faa	Spirochaetales_sp _AS23ysBPME_118	Bacteria	Spirochaetes	1680
METABAT_AS09scLD_412.faa	Clostridiales_Family_XI__Incertae_Sedis_sp _AS09scLD_412	Bacteria	Firmicutes	1675
METABAT_AS22ysBPME_290.faa	Fusobacteria_sp _AS22ysBPME_290	Bacteria	Fusobacteria	1669
METABAT_AS09scLD_394.faa	Lactobacillales_sp _AS09scLD_394	Bacteria	Firmicutes	1669
METABAT_AS08sgBPME_134.faa	Firmicutes_sp _AS08sgBPME_134	Bacteria	Firmicutes	1668
METABAT_AS08sgBPME_112.faa	Clostridiales_sp _AS08sgBPME_112	Bacteria	Firmicutes	1663
METABAT_AS10tlH2TH_391.faa	Bacteroidales_sp _AS10tlH2TH_391	Bacteria	Bacteroidetes	1657
METABAT_AS09scLD_379.faa	Bifidobacterium pseudolongum subsp. Globosum_AS09scLD_379	Bacteria	Actinobacteria	1655
METABAT_AS04akNAM_129.faa	Syntrophaceticus_sp _AS04akNAM_129	Bacteria	Firmicutes	1653
METABAT_AS08sgBPME_46.faa	Firmicutes_sp _AS08sgBPME_46	Bacteria	Firmicutes	1649
METABAT_AS08sgBPME_216.faa	Acholeplasmataceae_sp _AS08sgBPME_216	Bacteria	Tenericutes	1648
METABAT_AS04akNAM_25.faa	Methanothermobacter_sp _AS04akNAM_25	Archaea	Euryarchaeota	1648
METABAT_AS08sgBPME_412.faa	Firmicutes_sp _AS08sgBPME_412	Bacteria	Firmicutes	1646
METABAT_AS09scLD_82.faa	Clostridia_sp _AS09scLD_82	Bacteria	Firmicutes	1645
METABAT_AS23ysBPME_294.faa	Clostridiales_Family_XI__Incertae_Sedis_sp _AS23ysBPME_294	Bacteria	Firmicutes	1643
METABAT_AS07pgkLD_140.faa	Firmicutes_sp _AS07pgkLD_140	Bacteria	Firmicutes	1639
METABAT_AS06rmzACSIP_312.faa	Clostridiales_sp _AS06rmzACSIP_312	Bacteria	Firmicutes	1638
METABAT_AS08sgBPME_36.faa	Clostridium_sp _AS08sgBPME_36	Bacteria	Firmicutes	1637
METABAT_AS21ysBPME_170.faa	Clostridiales_sp _AS21ysBPME_170	Bacteria	Firmicutes	1634
METABAT_AS08sgBPME_67.faa	Clostridiales_sp _AS08sgBPME_67	Bacteria	Firmicutes	1629
METABAT_AS09scLD_335.faa	Firmicutes_sp _AS09scLD_335	Bacteria	Firmicutes	1627
METABAT_AS01afH2WH_16.faa	Firmicutes_sp _AS01afH2WH_16	Bacteria	Firmicutes	1619
METABAT_AS05jafATM_84.faa	Clostridia_sp _AS05jafATM_84	Bacteria	Firmicutes	1617
METABAT_AS22ysBPME_189.faa	Clostridiales_sp _AS22ysBPME_189	Bacteria	Firmicutes	1616
METABAT_AS04akNAM_77.faa	Firmicutes_sp _AS04akNAM_77	Bacteria	Firmicutes	1612
METABAT_AS06rmzACSIP_83.faa	Myxococcales_sp _AS06rmzACSIP_83	Bacteria	Proteobacteria	1612
METABAT_AS21ysBPME_312.faa	Ruminococcaceae_sp _AS21ysBPME_312	Bacteria	Firmicutes	1610
METABAT_AS08sgBPME_429.faa	Bacteroidales_sp _AS08sgBPME_429	Bacteria	Bacteroidetes	1608
METABAT_AS06rmzACSIP_215.faa	Coriobacteriaceae_sp _AS06rmzACSIP_215	Bacteria	Actinobacteria	1607
METABAT_AS06rmzACSIP_601.faa	Bacteroidales_sp _AS06rmzACSIP_601	Bacteria	Bacteroidetes	1607
METABAT_AS22ysBPME_289.faa	Clostridiales_sp _AS22ysBPME_289	Bacteria	Firmicutes	1607
METABAT_AS07pgkLD_216.faa	Erysipelothrix_sp _AS07pgkLD_216	Bacteria	Firmicutes	1605
METABAT_AS21ysBPME_51.faa	Clostridiaceae_sp _AS21ysBPME_51	Bacteria	Firmicutes	1605
METABAT_AS06rmzACSIP_62.faa	Methanomicrobiales_sp _AS06rmzACSIP_62	Archaea	Euryarchaeota	1604
METABAT_AS15tlH2ME_34.faa	Candidatus Saccharibacteria_sp _AS15tlH2ME_34	Bacteria	Candidatus Saccharibacteria	1603
METABAT_AS07pgkLD_87.faa	Synergistaceae_sp _AS07pgkLD_87	Bacteria	Synergistetes	1602
METABAT_AS10tlH2TH_162.faa	Candidatus Cloacimonetes_sp_AS10tlH2TH_162	Bacteria	Candidatus Cloacimonetes	1596
METABAT_AS06rmzACSIP_166.faa	Chloroflexi_sp _AS06rmzACSIP_166	Bacteria	Chloroflexi	1592
METABAT_AS07pgkLD_63.faa	Synergistaceae_sp _AS07pgkLD_63	Bacteria	Synergistetes	1591
METABAT_AS27yjCOA_142.faa	Bacteria_sp_AS27yjCOA_142	Bacteria	N/A	1589
METABAT_AS06rmzACSIP_377.faa	Clostridiales_sp _AS06rmzACSIP_377	Bacteria	Firmicutes	1588
METABAT_AS07pgkLD_227.faa	Synergistaceae_sp _AS07pgkLD_227	Bacteria	Synergistetes	1587
METABAT_AS07pgkLD_104.faa	Clostridiales_Family_XI__Incertae_Sedis_sp _AS07pgkLD_104	Bacteria	Firmicutes	1585
METABAT_AS21ysBPME_22.faa	Spirochaetales_sp _AS21ysBPME_22	Bacteria	Spirochaetes	1580
METABAT_AS23ysBPME_101.faa	Firmicutes_sp _AS23ysBPME_101	Bacteria	Firmicutes	1579
METABAT_AS08sgBPME_246.faa	Bacteria_sp_AS08sgBPME_246	Bacteria	N/A	1576
METABAT_AS07pgkLD_144.faa	Lactobacillus_AS07pgkLD_144	Bacteria	Firmicutes	1574
METABAT_AS04akNAM_23.faa	Methanothermobacter_sp _AS04akNAM_23	Archaea	Euryarchaeota	1572
METABAT_AS22ysBPME_23.faa	Aeromonadales_sp _AS22ysBPME_23	Bacteria	Proteobacteria	1572
METABAT_AS09scLD_304.faa	Clostridiales_sp _AS09scLD_304	Bacteria	Firmicutes	1569
METABAT_AS05jafATM_76.faa	Methanothermobacter_sp _AS05jafATM_76	Archaea	Euryarchaeota	1568
METABAT_AS15tlH2ME_237.faa	Clostridiales_sp _AS15tlH2ME_237	Bacteria	Firmicutes	1568
METABAT_AS23ysBPME_51.faa	Bacteroidales_sp _AS23ysBPME_51	Bacteria	Bacteroidetes	1567
METABAT_AS23ysBPME_231.faa	Halanaerobiaceae_sp _AS23ysBPME_231	Bacteria	Firmicutes	1567
METABAT_AS22ysBPME_220.faa	Erysipelotrichia_sp_AS22ysBPME_220	Bacteria	Firmicutes	1566
METABAT_AS23ysBPME_247.faa	Firmicutes_sp _AS23ysBPME_247	Bacteria	Firmicutes	1560
METABAT_AS23ysBPME_19.faa	Clostridiaceae_sp _AS23ysBPME_19	Bacteria	Firmicutes	1558
METABAT_AS10tlH2TH_368.faa	Candidatus Cloacimonetes_sp_AS10tlH2TH_368	Bacteria	Candidatus Cloacimonetes	1557
METABAT_AS10tlH2TH_24.faa	Elusimicrobia_sp _AS10tlH2TH_24	Bacteria	Elusimicrobia	1554
METABAT_AS21ysBPME_153.faa	Rikenellaceae RC9 gut group_sp _AS21ysBPME_153	Bacteria	Bacteroidetes	1554
METABAT_AS22ysBPME_161.faa	Clostridiales_sp _AS22ysBPME_161	Bacteria	Firmicutes	1546
METABAT_AS21ysBPME_246.faa	Erysipelothrix_sp _AS21ysBPME_246	Bacteria	Firmicutes	1545
METABAT_AS06rmzACSIP_371.faa	Elusimicrobia_sp _AS06rmzACSIP_371	Bacteria	Elusimicrobia	1540
METABAT_AS08sgBPME_277.faa	Acholeplasmataceae_sp _AS08sgBPME_277	Bacteria	Tenericutes	1539
METABAT_AS26fmACSIPLY_16.faa	Candidatus Cloacimonetes_sp_AS26fmACSIPLY_16	Bacteria	Candidatus Cloacimonetes	1537
METABAT_AS06rmzACSIP_282.faa	Acholeplasmataceae_sp _AS06rmzACSIP_282	Bacteria	Tenericutes	1536
METABAT_AS10tlH2TH_294.faa	Clostridiales_sp _AS10tlH2TH_294	Bacteria	Firmicutes	1536
METABAT_AS21ysBPME_62.faa	Synergistaceae_sp _AS21ysBPME_62	Bacteria	Synergistetes	1535
METABAT_AS26fmACSIPLY_19.faa	Firmicutes_sp _AS26fmACSIPLY_19	Bacteria	Firmicutes	1531
METABAT_AS06rmzACSIP_227.faa	Bacteroidales_sp _AS06rmzACSIP_227	Bacteria	Bacteroidetes	1530
METABAT_AS07pgkLD_197.faa	Erysipelotrichaceae_sp _AS07pgkLD_197	Bacteria	Firmicutes	1527
METABAT_AS10tlH2TH_42.faa	Clostridiaceae_sp _AS10tlH2TH_42	Bacteria	Firmicutes	1523
METABAT_AS07pgkLD_93.faa	Ruminococcaceae_sp _AS07pgkLD_93	Bacteria	Firmicutes	1519
METABAT_AS06rmzACSIP_93.faa	Acholeplasmataceae_sp _AS06rmzACSIP_93	Bacteria	Tenericutes	1516
METABAT_AS05jafATM_109.faa	Bacteroidales_sp _AS05jafATM_109	Bacteria	Bacteroidetes	1512
METABAT_AS08sgBPME_367.faa	Fastidiosipila_sp _AS08sgBPME_367	Bacteria	Firmicutes	1510
METABAT_AS07pgkLD_92.faa	Ruminococcaceae_sp _AS07pgkLD_92	Bacteria	Firmicutes	1508
METABAT_AS09scLD_28.faa	Erysipelothrix_sp _AS09scLD_28	Bacteria	Firmicutes	1507
METABAT_AS4DglBPLU_12.faa	Caldisericales LF045_sp _AS4DglBPLU_12	Bacteria	Caldiserica	1506
METABAT_AS10tlH2TH_390.faa	Fastidiosipila_sp _AS10tlH2TH_390	Bacteria	Firmicutes	1505
METABAT_AS18jrsBPVS_13.faa	Bacteroidales_sp _AS18jrsBPVS_13	Bacteria	Bacteroidetes	1503
METABAT_AS05jafATM_58.faa	Thermoanaerobacterales_sp _AS05jafATM_58	Bacteria	Firmicutes	1501
METABAT_AS22ysBPME_67.faa	Clostridiaceae_sp _AS22ysBPME_67	Bacteria	Firmicutes	1501
METABAT_AS22ysBPME_241.faa	Bacteroidales_sp _AS22ysBPME_241	Bacteria	Bacteroidetes	1501
METABAT_AS22ysBPME_212.faa	Clostridiaceae_sp _AS22ysBPME_212	Bacteria	Firmicutes	1500
METABAT_AS15tlH2ME_226.faa	Arcobacter skirrowii_AS15tlH2ME_226	Bacteria	Proteobacteria	1497
METABAT_AS21ysBPME_25.faa	Erysipelotrichia_sp_AS21ysBPME_25	Bacteria	Firmicutes	1490
METABAT_AS21ysBPME_34.faa	Eubacteriaceae_sp _AS21ysBPME_34	Bacteria	Firmicutes	1488
METABAT_AS07pgkLD_61.faa	Clostridiaceae_sp _AS07pgkLD_61	Bacteria	Firmicutes	1485
METABAT_AS08sgBPME_104.faa	Clostridiales_sp _AS08sgBPME_104	Bacteria	Firmicutes	1482
METABAT_AS10tlH2TH_373.faa	Thermoplasmatales Incertae Sedis_sp _AS10tlH2TH_373	Archaea	Euryarchaeota	1481
METABAT_AS09scLD_263.faa	Erysipelothrix_sp _AS09scLD_263	Bacteria	Firmicutes	1479
METABAT_AS10tlH2TH_359.faa	Clostridiales_sp _AS10tlH2TH_359	Bacteria	Firmicutes	1474
METABAT_AS10tlH2TH_372.faa	Clostridiaceae_sp _AS10tlH2TH_372	Bacteria	Firmicutes	1474
METABAT_AS08sgBPME_372.faa	Firmicutes_sp _AS08sgBPME_372	Bacteria	Firmicutes	1472
METABAT_AS15tlH2ME_159.faa	Clostridiales_sp _AS15tlH2ME_159	Bacteria	Firmicutes	1472
METABAT_AS23ysBPME_49.faa	Clostridiales_sp _AS23ysBPME_49	Bacteria	Firmicutes	1471
METABAT_AS06rmzACSIP_6.faa	candidate division BRC1_sp_AS06rmzACSIP_6	Bacteria	candidate division BRC1	1469
METABAT_AS20ysBPTH_43.faa	Acholeplasmataceae_sp _AS20ysBPTH_43	Bacteria	Tenericutes	1469
METABAT_AS08sgBPME_403.faa	Clostridiaceae_sp _AS08sgBPME_403	Bacteria	Firmicutes	1469
METABAT_AS21ysBPME_310.faa	Candidatus Atribacteria_sp_AS21ysBPME_310	Bacteria	Candidatus Atribacteria	1466
METABAT_AS08sgBPME_197.faa	Clostridiales_sp _AS08sgBPME_197	Bacteria	Firmicutes	1463
METABAT_AS23ysBPME_315.faa	Erysipelothrix_sp _AS23ysBPME_315	Bacteria	Firmicutes	1463
METABAT_AS22ysBPME_167.faa	Ruminococcaceae_sp _AS22ysBPME_167	Bacteria	Firmicutes	1462
METABAT_AS06rmzACSIP_226.faa	Dehalococcoidales_sp _AS06rmzACSIP_226	Bacteria	Chloroflexi	1459
METABAT_AS08sgBPME_155.faa	Firmicutes_sp _AS08sgBPME_155	Bacteria	Firmicutes	1456
METABAT_AS09scLD_209.faa	Erysipelothrix_sp _AS09scLD_209	Bacteria	Firmicutes	1455
METABAT_AS09scLD_87.faa	Clostridiales_sp _AS09scLD_87	Bacteria	Firmicutes	1452
METABAT_AS06rmzACSIP_339.faa	Elusimicrobia_sp _AS06rmzACSIP_339	Bacteria	Elusimicrobia	1448
METABAT_AS08sgBPME_404.faa	Actinobacteria OPB41_sp _AS08sgBPME_404	Bacteria	Actinobacteria	1447
METABAT_AS10tlH2TH_388.faa	Clostridiaceae_sp _AS10tlH2TH_388	Bacteria	Firmicutes	1446
METABAT_AS15tlH2ME_127.faa	Clostridiaceae_sp _AS15tlH2ME_127	Bacteria	Firmicutes	1443
METABAT_AS23ysBPME_357.faa	Clostridiaceae_sp _AS23ysBPME_357	Bacteria	Firmicutes	1443
METABAT_AS10tlH2TH_208.faa	Clostridiaceae_sp _AS10tlH2TH_208	Bacteria	Firmicutes	1441
METABAT_AS09scLD_202.faa	Clostridiaceae_sp _AS09scLD_202	Bacteria	Firmicutes	1432
METABAT_AS10tlH2TH_198.faa	Lentisphaerae_sp _AS10tlH2TH_198	Bacteria	Lentisphaerae	1428
METABAT_AS19jrsBPTG_31.faa	Chloroflexi_sp _AS19jrsBPTG_31	Bacteria	Chloroflexi	1427
METABAT_AS06rmzACSIP_189.faa	Clostridiaceae_sp _AS06rmzACSIP_189	Bacteria	Firmicutes	1425
METABAT_AS08sgBPME_194.faa	Erysipelothrix_sp _AS08sgBPME_194	Bacteria	Firmicutes	1424
METABAT_AS23ysBPME_253.faa	Clostridiales_sp _AS23ysBPME_253	Bacteria	Firmicutes	1423
METABAT_AS4LglBPNY_6.faa	Clostridiales_sp _AS4LglBPNY_6	Bacteria	Firmicutes	1415
METABAT_AS08sgBPME_462.faa	Acholeplasmataceae_sp _AS08sgBPME_462	Bacteria	Tenericutes	1412
METABAT_AS08sgBPME_299.faa	Clostridiaceae_sp _AS08sgBPME_299	Bacteria	Firmicutes	1406
METABAT_AS08sgBPME_103.faa	Clostridia_sp _AS08sgBPME_103	Bacteria	Firmicutes	1404
METABAT_AS22ysBPME_182.faa	Acholeplasmataceae_sp _AS22ysBPME_182	Bacteria	Tenericutes	1399
METABAT_AS21ysBPME_217.faa	Clostridiaceae_sp _AS21ysBPME_217	Bacteria	Firmicutes	1386
METABAT_AS09scLD_127.faa	Clostridiales_sp _AS09scLD_127	Bacteria	Firmicutes	1380
METABAT_AS21ysBPME_213.faa	Clostridiaceae_sp _AS21ysBPME_213	Bacteria	Firmicutes	1380
METABAT_AS21ysBPME_67.faa	Erysipelotrichia_sp_AS21ysBPME_67	Bacteria	Firmicutes	1377
METABAT_AS23ysBPME_4.faa	Methanosarcinaceae_sp _AS23ysBPME_4	Archaea	Euryarchaeota	1376
METABAT_AS06rmzACSIP_267.faa	Clostridiales_sp _AS06rmzACSIP_267	Bacteria	Firmicutes	1374
METABAT_AS06rmzACSIP_243.faa	Clostridia_sp _AS06rmzACSIP_243	Bacteria	Firmicutes	1374
METABAT_AS08sgBPME_361.faa	Clostridiaceae_sp _AS08sgBPME_361	Bacteria	Firmicutes	1367
METABAT_AS4IglBPLE_40.faa	Acholeplasmataceae_sp _AS4IglBPLE_40	Bacteria	Tenericutes	1366
METABAT_AS08sgBPME_285.faa	Clostridiales_sp _AS08sgBPME_285	Bacteria	Firmicutes	1363
METABAT_AS23ysBPME_119.faa	Clostridiaceae_sp _AS23ysBPME_119	Bacteria	Firmicutes	1362
METABAT_AS06rmzACSIP_268.faa	Acholeplasmataceae_sp _AS06rmzACSIP_268	Bacteria	Tenericutes	1361
METABAT_AS21ysBPME_157.faa	Thermoplasmatales Incertae Sedis_sp _AS21ysBPME_157	Archaea	Euryarchaeota	1358
METABAT_AS23ysBPME_215.faa	Clostridiales_sp _AS23ysBPME_215	Bacteria	Firmicutes	1358
METABAT_AS08sgBPME_15.faa	Acholeplasmataceae_sp _AS08sgBPME_15	Bacteria	Tenericutes	1352
METABAT_AS08sgBPME_178.faa	Clostridiales vadinBB60 group_sp _AS08sgBPME_178	Bacteria	Firmicutes	1352
METABAT_AS07pgkLD_73.faa	Campylobacter_sp _AS07pgkLD_73	Bacteria	Proteobacteria	1348
METABAT_AS21ysBPME_308.faa	Acholeplasmataceae_sp _AS21ysBPME_308	Bacteria	Tenericutes	1345
METABAT_AS10tlH2TH_254.faa	Clostridiaceae_sp _AS10tlH2TH_254	Bacteria	Firmicutes	1345
METABAT_AS21ysBPME_190.faa	Dehalococcoidales_sp _AS21ysBPME_190	Bacteria	Chloroflexi	1337
METABAT_AS09scLD_175.faa	Candidatus Moranbacteria_sp _AS09scLD_175	Bacteria	Candidatus Moranbacteria	1334
METABAT_AS07pgkLD_81.faa	Clostridiaceae_sp _AS07pgkLD_81	Bacteria	Firmicutes	1323
METABAT_AS22ysBPME_135.faa	Mollicutes RF9_sp _AS22ysBPME_135	Bacteria	Tenericutes	1321
METABAT_AS08sgBPME_421.faa	Mogibacterium_sp _AS08sgBPME_421	Bacteria	Firmicutes	1321
METABAT_AS27yjCOA_42.faa	Candidatus Beckwithbacteria_sp _AS27yjCOA_42	Bacteria	Candidatus Beckwithbacteria	1312
METABAT_AS23ysBPME_339.faa	Clostridiales_sp _AS23ysBPME_339	Bacteria	Firmicutes	1312
METABAT_AS21ysBPME_320.faa	Clostridiales_sp _AS21ysBPME_320	Bacteria	Firmicutes	1308
METABAT_AS08sgBPME_402.faa	Clostridiales vadinBB60 group_sp _AS08sgBPME_402	Bacteria	Firmicutes	1307
METABAT_AS09scLD_116.faa	Erysipelothrix_sp _AS09scLD_116	Bacteria	Firmicutes	1302
METABAT_AS23ysBPME_171.faa	Clostridiales_sp _AS23ysBPME_171	Bacteria	Firmicutes	1301
METABAT_AS27yjCOA_54.faa	Synergistaceae_sp _AS27yjCOA_54	Bacteria	Synergistetes	1298
METABAT_AS4AglBPMA_3.faa	Candidatus Moranbacteria_sp _AS4AglBPMA_3	Bacteria	Candidatus Moranbacteria	1297
METABAT_AS04akNAM_96.faa	Firmicutes_sp _AS04akNAM_96	Bacteria	Firmicutes	1296
METABAT_AS10tlH2TH_337.faa	Clostridiales_sp _AS10tlH2TH_337	Bacteria	Firmicutes	1291
METABAT_AS21ysBPME_203.faa	Clostridiales_sp _AS21ysBPME_203	Bacteria	Firmicutes	1289
METABAT_AS10tlH2TH_138.faa	Bacteroidales_sp _AS10tlH2TH_138	Bacteria	Bacteroidetes	1284
METABAT_AS23ysBPME_137.faa	Treponema_sp _AS23ysBPME_137	Bacteria	Spirochaetes	1283
METABAT_AS23ysBPME_107.faa	Bifidobacterium_AS23ysBPME_107	Bacteria	Actinobacteria	1275
METABAT_AS22ysBPME_58.faa	Clostridiales vadinBB60 group_sp _AS22ysBPME_58	Bacteria	Firmicutes	1275
METABAT_AS20ysBPTH_41.faa	Acholeplasmataceae_sp _AS20ysBPTH_41	Bacteria	Tenericutes	1272
METABAT_AS27yjCOA_127.faa	Candidatus Beckwithbacteria_sp _AS27yjCOA_127	Bacteria	Candidatus Beckwithbacteria	1263
METABAT_AS09scLD_16.faa	Erysipelothrix_sp _AS09scLD_16	Bacteria	Firmicutes	1253
METABAT_AS10tlH2TH_91.faa	Erysipelothrix_sp _AS10tlH2TH_91	Bacteria	Firmicutes	1253
METABAT_AS25fmACSIPFO_17.faa	Acholeplasmataceae_sp _AS25fmACSIPFO_17	Bacteria	Tenericutes	1244
METABAT_AS01afH2WH_35.faa	Coprothermobacter proteolyticus_AS01afH2WH_35	Bacteria	Coprothermobacterota	1243
METABAT_AS06rmzACSIP_293.faa	Clostridiales_sp _AS06rmzACSIP_293	Bacteria	Firmicutes	1242
METABAT_AS25fmACSIPFO_22.faa	Acholeplasmataceae_sp _AS25fmACSIPFO_22	Bacteria	Tenericutes	1230
METABAT_AS08sgBPME_358.faa	Clostridiales_sp _AS08sgBPME_358	Bacteria	Firmicutes	1228
METABAT_AS10tlH2TH_55.faa	Acholeplasmataceae_sp _AS10tlH2TH_55	Bacteria	Tenericutes	1210
METABAT_AS21ysBPME_209.faa	Clostridiaceae_sp _AS21ysBPME_209	Bacteria	Firmicutes	1206
METABAT_AS06rmzACSIP_197.faa	Elusimicrobia_sp _AS06rmzACSIP_197	Bacteria	Elusimicrobia	1204
METABAT_AS23ysBPME_113.faa	Candidatus_Phytoplasma_sp _AS23ysBPME_113	Bacteria	Tenericutes	1201
METABAT_AS22ysBPME_94.faa	Mollicutes RF9_sp _AS22ysBPME_94	Bacteria	Tenericutes	1188
METABAT_AS08sgBPME_432.faa	Acholeplasmataceae_sp _AS08sgBPME_432	Bacteria	Tenericutes	1179
METABAT_AS10tlH2TH_345.faa	Erysipelotrichia_sp_AS10tlH2TH_345	Bacteria	Firmicutes	1171
METABAT_AS21ysBPME_343.faa	Mollicutes RF9_sp _AS21ysBPME_343	Bacteria	Tenericutes	1156
METABAT_AS08sgBPME_359.faa	Acholeplasma_sp _AS08sgBPME_359	Bacteria	Tenericutes	1139
METABAT_AS20ysBPTH_39.faa	Clostridiales_sp _AS20ysBPTH_39	Bacteria	Firmicutes	1132
METABAT_AS09scLD_397.faa	Erysipelothrix_sp _AS09scLD_397	Bacteria	Firmicutes	1120
METABAT_AS09scLD_44.faa	Clostridiales_sp _AS09scLD_44	Bacteria	Firmicutes	1104
METABAT_AS08sgBPME_408.faa	Mollicutes RF9_sp _AS08sgBPME_408	Bacteria	Tenericutes	1082
METABAT_AS08sgBPME_254.faa	Mollicutes RF9_sp _AS08sgBPME_254	Bacteria	Tenericutes	1082
METABAT_AS06rmzACSIP_150.faa	Euryarchaeota_sp _AS06rmzACSIP_150	Archaea	Euryarchaeota	1080
METABAT_AS08sgBPME_69.faa	Acholeplasma_sp _AS08sgBPME_69	Bacteria	Tenericutes	1071
METABAT_AS06rmzACSIP_379.faa	Erysipelotrichaceae UCG-004_sp _AS06rmzACSIP_379	Bacteria	Firmicutes	1068
METABAT_AS08sgBPME_148.faa	Bacteria_sp_AS08sgBPME_148	Bacteria	N/A	1062
METABAT_AS06rmzACSIP_286.faa	Thermoplasmatales Incertae Sedis_sp _AS06rmzACSIP_286	Archaea	Euryarchaeota	1061
METABAT_AS08sgBPME_99.faa	Tenericutes_sp_AS08sgBPME_99	Bacteria	Tenericutes	1060
METABAT_AS08sgBPME_231.faa	Clostridiales_sp _AS08sgBPME_231	Bacteria	Firmicutes	1056
METABAT_AS27yjCOA_103.faa	Candidatus Kuenenbacteria_sp _AS27yjCOA_103	Bacteria	Candidatus Kuenenbacteria	1055
METABAT_AS08sgBPME_440.faa	Acholeplasmataceae_sp _AS08sgBPME_440	Bacteria	Tenericutes	1045
METABAT_AS08sgBPME_463.faa	Erysipelothrix_sp _AS08sgBPME_463	Bacteria	Firmicutes	1045
METABAT_AS10tlH2TH_221.faa	Erysipelotrichia_sp_AS10tlH2TH_221	Bacteria	Firmicutes	1039
METABAT_AS21ysBPME_195.faa	Acholeplasmataceae_sp _AS21ysBPME_195	Bacteria	Tenericutes	1037
METABAT_AS09scLD_156.faa	Tenericutes_sp_AS09scLD_156	Bacteria	Tenericutes	1030
METABAT_AS08sgBPME_158.faa	Acholeplasmataceae_sp _AS08sgBPME_158	Bacteria	Tenericutes	1024
METABAT_AS08sgBPME_6.faa	Erysipelotrichaceae UCG-004_sp _AS08sgBPME_6	Bacteria	Firmicutes	1023
METABAT_AS08sgBPME_209.faa	Candidatus Moranbacteria_sp _AS08sgBPME_209	Bacteria	Candidatus Moranbacteria	1002
METABAT_AS08sgBPME_237.faa	Acholeplasma_sp _AS08sgBPME_237	Bacteria	Tenericutes	998
METABAT_AS06rmzACSIP_540.faa	Erysipelotrichaceae UCG-004_sp _AS06rmzACSIP_540	Bacteria	Firmicutes	995
METABAT_AS06rmzACSIP_177.faa	Acholeplasmataceae_sp _AS06rmzACSIP_177	Bacteria	Tenericutes	990
METABAT_AS27yjCOA_165.faa	candidate division WWE3_sp _AS27yjCOA_165	Bacteria	candidate division WWE3	988
METABAT_AS10tlH2TH_123.faa	Acholeplasmataceae_sp _AS10tlH2TH_123	Bacteria	Tenericutes	984
METABAT_AS10tlH2TH_349.faa	Bacteria_sp_AS10tlH2TH_349	Bacteria	N/A	984
METABAT_AS08sgBPME_338.faa	Mollicutes RF9_sp _AS08sgBPME_338	Bacteria	Tenericutes	983
METABAT_AS20ysBPTH_155.faa	Mollicutes RF9_sp _AS20ysBPTH_155	Bacteria	Tenericutes	975
METABAT_AS15tlH2ME_33.faa	Mollicutes RF9_sp _AS15tlH2ME_33	Bacteria	Tenericutes	975
METABAT_AS27yjCOA_175.faa	Candidatus Roizmanbacteria_sp _AS27yjCOA_175	Bacteria	Candidatus Roizmanbacteria	972
METABAT_AS24abBPME_108.faa	Erysipelotrichaceae UCG-004_sp _AS24abBPME_108	Bacteria	Firmicutes	967
METABAT_AS09scLD_238.faa	Erysipelothrix_sp _AS09scLD_238	Bacteria	Firmicutes	962
METABAT_AS05jafATM_21.faa	Acholeplasmataceae_sp _AS05jafATM_21	Bacteria	Tenericutes	954
METABAT_AS09scLD_189.faa	Tenericutes_sp_AS09scLD_189	Bacteria	Tenericutes	950
METABAT_AS21ysBPME_241.faa	Acholeplasmataceae_sp _AS21ysBPME_241	Bacteria	Tenericutes	936
METABAT_AS10tlH2TH_220.faa	Erysipelotrichaceae UCG-004_sp _AS10tlH2TH_220	Bacteria	Firmicutes	935
METABAT_AS08sgBPME_51.faa	Acholeplasmataceae_sp _AS08sgBPME_51	Bacteria	Tenericutes	922
METABAT_AS10tlH2TH_238.faa	Erysipelotrichia_sp_AS10tlH2TH_238	Bacteria	Firmicutes	919
METABAT_AS27yjCOA_59.faa	Candidatus Kuenenbacteria_sp _AS27yjCOA_59	Bacteria	Candidatus Kuenenbacteria	912
METABAT_AS23ysBPME_309.faa	Erysipelotrichaceae UCG-004_sp _AS23ysBPME_309	Bacteria	Firmicutes	907
METABAT_AS04akNAM_51.faa	Coprothermobacter_sp _AS04akNAM_51	Bacteria	Coprothermobacterota	899
METABAT_AS05jafATM_61.faa	Acholeplasma_sp _AS05jafATM_61	Bacteria	Tenericutes	894
METABAT_AS08sgBPME_29.faa	Mollicutes RF9_sp _AS08sgBPME_29	Bacteria	Tenericutes	880
METABAT_AS06rmzACSIP_550.faa	Mollicutes RF9_sp _AS06rmzACSIP_550	Bacteria	Tenericutes	859
METABAT_AS22ysBPME_155.faa	Candidatus Magasanikbacteria_sp _AS22ysBPME_155	Bacteria	Candidatus Magasanikbacteria	852
METABAT_AS06rmzACSIP_191.faa	Candidatus Peribacteria_sp _AS06rmzACSIP_191	Bacteria	Candidatus Peregrinibacteria	843
METABAT_AS15tlH2ME_227.faa	Tenericutes_sp_AS15tlH2ME_227	Bacteria	Tenericutes	825
METABAT_AS27yjCOA_202.faa	candidate division WWE3_sp _AS27yjCOA_202	Bacteria	candidate division WWE3	807
METABAT_AS10tlH2TH_2.faa	Erysipelotrichia_sp_AS10tlH2TH_2	Bacteria	Firmicutes	799
METABAT_AS22ysBPME_311.faa	Candidatus Pacebacteria_sp _AS22ysBPME_311	Bacteria	Candidatus Pacebacteria	784
METABAT_AS06rmzACSIP_421.faa	candidate division WS6_sp_AS06rmzACSIP_421	Bacteria	Candidatus Dojkabacteria	781
METABAT_AS23ysBPME_272.faa	Erysipelotrichaceae UCG-004_sp _AS23ysBPME_272	Bacteria	Firmicutes	767
METABAT_AS06rmzACSIP_209.faa	Candidatus Pacebacteria_sp _AS06rmzACSIP_209	Bacteria	Candidatus Pacebacteria	763
METABAT_AS08sgBPME_125.faa	Tenericutes_sp_AS08sgBPME_125	Bacteria	Tenericutes	753
METABAT_AS22ysBPME_79.faa	Diapherotrites Incertae Sedis_sp _AS22ysBPME_79	Archaea	Diapherotrites	750
METABAT_AS25fmACSIPFO_18.faa	Acholeplasma_AS25fmACSIPFO_18	Bacteria	Tenericutes	736
METABAT_AS19jrsBPTG_9.faa	Candidate division WS6_sp _AS19jrsBPTG_9	Bacteria	Candidatus Dojkabacteria	725
METABAT_AS27yjCOA_155.faa	Woesearchaeota DHVEG-6_sp _AS27yjCOA_155	Archaea	Candidatus Woesearchaeota (DHVEG-6)	715
METABAT_AS06rmzACSIP_65.faa	candidate division WS6_sp _AS06rmzACSIP_65	Bacteria	Candidatus Dojkabacteria	705
METABAT_AS05jafATM_89.faa	candidate division WS6_sp _AS05jafATM_89	Bacteria	Candidatus Dojkabacteria	704
METABAT_AS10tlH2TH_344.faa	Candidate division WS6_sp_AS10tlH2TH_344	Bacteria	Candidatus Dojkabacteria	673
METABAT_AS27yjCOA_24.faa	Candidatus Microgenomates_sp _AS27yjCOA_24	Bacteria	Candidatus Dojkabacteria	669
METABAT_AS22ysBPME_335.faa	Alphaproteobacteria_sp _AS22ysBPME_335	Bacteria	Proteobacteria	657
METABAT_AS24abBPME_29.faa	Patescibacteria_sp _AS24abBPME_29	Bacteria	Patescibacteria	634
METABAT_AS06rmzACSIP_46.faa	Parcubacteria_sp _AS06rmzACSIP_46	Bacteria	Parcubacteria	622
METABAT_AS21ysBPME_294.faa	Candidatus Falkowbacteria_sp _AS21ysBPME_294	Bacteria	Candidatus Falkowbacteria	578
METABAT_AS27yjCOA_186.faa	Parcubacteria_sp _AS27yjCOA_186	Bacteria	Parcubacteria	578
METABAT_AS24abBPME_139.faa	Parcubacteria_sp _AS24abBPME_139	Bacteria	Parcubacteria	569
METABAT_AS16jrsBPLL_9.faa	Parcubacteria_sp _AS16jrsBPLL_9	Bacteria	Parcubacteria	538
