# Supplementary material for: In silico evaluation of a targeted metaproteomics strategy for broad screening of cellulolytic enzyme capacities in anaerobic microbiome bioreactors
Source: Biotechnol Biofuels Bioprod. 2022 Mar 18;15:32. doi: 10.1186/s13068-022-02125-x (PMC8933973; doi:10.1186/s13068-022-02125-x)
Supplement: Supplementary file 3 — Additional file 3: Table S2. CAZy annotation results from the proteome of 1399 high quality and medium–high quality MAGs using the carbohydrate-active enzyme Annotation (dbCAN2) meta server. dbCAN2 searches were performed using HMMER, DIAMOND, and Hotpep tools. [file 13068_2022_2125_MOESM3_ESM.xlsx]

## Sheet: Table S2
Table S2. CAZy annotation results from the proteome of 1399 high quality and medium-high quality MAGs using the carbohydrate-active enzyme Annotation (dbCAN2) meta server. dbCAN2 searches were performed using HMMER, DIAMOND, and Hotpep tools.
			dbCAN2 Annotation
MAG Name	Super Kingdom	Phylum	Auxiliary Activities (AAs)	Carbohydrate-Binding Domains (CBMs)	Carbohydrate Esterases (CEs)	cohesin	Glycoside Hydrosales (GHs)	Glycosyl Transferases (GTs)	Polysaccharide Lyases (PLs)	S-layer homology domain	Total_#_CAZymes modules	Total # of proteins
METABAT_AS05jafATM_90	Bacteria	Firmicutes	0	25	6	0	191	36	0	0	258	5494
METABAT_AS06rmzACSIP_219	Bacteria	Planctomycetes	0	27	13	0	158	29	14	0	241	8342
METABAT_AS06rmzACSIP_359	Bacteria	Planctomycetes	2	16	18	0	151	20	9	0	216	4478
METABAT_AS25fmACSIPFO_91	Bacteria	Verrucomicrobia	0	19	19	0	142	19	17	0	216	3544
METABAT_AS05jafATM_30	Bacteria	Bacteroidetes	0	13	18	0	141	19	0	0	191	2670
METABAT_AS06rmzACSIP_237	Bacteria	Bacteroidetes	0	15	25	0	137	28	8	0	213	2649
METABAT_AS09scLD_223	Bacteria	Bacteroidetes	0	8	19	0	134	21	4	0	186	2671
METABAT_AS27yjCOA_53	Bacteria	Planctomycetes	0	21	21	0	134	22	7	0	205	4526
METABAT_AS23ysBPME_201	Bacteria	Bacteroidetes	0	9	7	0	132	23	8	0	179	3325
METABAT_AS06rmzACSIP_31	Bacteria	Bacteroidetes	0	14	18	0	127	26	16	0	201	2541
METABAT_AS06rmzACSIP_547	Bacteria	Bacteroidetes	0	12	19	0	127	28	4	0	190	2840
METABAT_AS06rmzACSIP_251	Bacteria	Planctomycetes	0	22	18	0	124	25	11	0	200	6885
METABAT_AS06rmzACSIP_8	Bacteria	Planctomycetes	0	18	15	0	119	21	12	0	185	9288
METABAT_AS06rmzACSIP_229	Bacteria	Planctomycetes	1	18	16	0	119	18	8	0	180	3934
METABAT_AS08sgBPME_405	Bacteria	Bacteroidetes	0	10	11	0	116	30	5	0	172	2285
METABAT_AS10tlH2TH_144	Bacteria	Bacteroidetes	0	14	19	0	116	26	17	0	192	3506
METABAT_AS27yjCOA_213	Bacteria	Bacteroidetes	0	8	6	0	115	17	2	0	148	2962
METABAT_AS02xzSISU_42	Bacteria	Bacteroidetes	0	13	16	0	113	39	1	0	182	2878
METABAT_AS27yjCOA_134	Bacteria	Bacteroidetes	0	8	10	0	113	36	0	0	167	3026
METABAT_AS06rmzACSIP_109	Bacteria	Actinobacteria	1	74	28	0	111	29	10	0	253	4601
METABAT_AS08sgBPME_260	Bacteria	Bacteroidetes	0	13	13	0	111	20	7	0	164	2673
METABAT_AS23ysBPME_91	Bacteria	Bacteroidetes	0	13	7	0	110	18	1	0	149	2009
METABAT_AS27yjCOA_10	Bacteria	N/A	0	11	10	0	109	30	1	0	161	4226
METABAT_AS06rmzACSIP_151	Bacteria	Candidatus Hydrogenedentes	1	20	7	0	107	19	4	0	158	3978
METABAT_AS08sgBPME_89	Bacteria	Bacteroidetes	0	7	12	0	103	15	2	0	139	2216
METABAT_AS08sgBPME_168	Bacteria	Bacteroidetes	0	8	11	0	103	23	15	0	160	2735
METABAT_AS27yjCOA_69	Bacteria	Planctomycetes	0	21	14	0	101	19	2	0	157	3627
METABAT_AS27yjCOA_17	Bacteria	Bacteroidetes	0	14	9	0	100	26	8	0	157	2078
METABAT_AS06rmzACSIP_213	Bacteria	Lentisphaerae	0	7	10	0	99	11	8	0	135	3174
METABAT_AS06rmzACSIP_301	Bacteria	Candidatus Hydrogenedentes	0	21	10	0	99	23	4	0	157	4358
METABAT_AS06rmzACSIP_418	Bacteria	Planctomycetes	0	20	2	0	99	22	1	0	144	4617
METABAT_AS04akNAM_34	Bacteria	Firmicutes	0	33	5	0	98	24	1	0	161	3314
METABAT_AS06rmzACSIP_10	Bacteria	Bacteroidetes	0	15	24	0	95	30	0	0	164	3472
METABAT_AS27yjCOA_40	Bacteria	Armatimonadetes	1	14	9	0	95	18	4	0	141	4029
METABAT_AS06rmzACSIP_57	Bacteria	Bacteroidetes	0	11	13	0	94	21	19	0	158	2106
METABAT_AS06rmzACSIP_223	Bacteria	Lentisphaerae	0	7	6	0	94	14	8	0	129	3875
METABAT_AS06rmzACSIP_425	Bacteria	Bacteroidetes	0	10	12	0	94	18	11	0	145	2186
METABAT_AS04akNAM_45	Bacteria	Bacteroidetes	0	9	9	0	93	29	0	0	140	3254
METABAT_AS27yjCOA_75	Bacteria	Verrucomicrobia	0	19	10	0	93	15	4	0	141	4386
METABAT_AS10tlH2TH_360	Bacteria	candidate division WS1	1	18	5	0	92	9	2	0	127	3205
METABAT_AS06rmzACSIP_436	Bacteria	Bacteroidetes	0	5	11	0	91	18	1	0	126	3038
METABAT_AS27yjCOA_143	Bacteria	Bacteroidetes	0	7	9	0	91	28	1	0	136	3141
METABAT_AS27yjCOA_220	Bacteria	Bacteroidetes	0	5	18	0	90	14	3	0	130	2864
METABAT_AS07pgkLD_40	Bacteria	Bacteroidetes	0	9	6	0	87	25	0	0	127	1898
METABAT_AS07pgkLD_150	Bacteria	Bacteroidetes	0	6	10	0	87	19	0	0	122	2564
METABAT_AS20ysBPTH_8	Bacteria	Firmicutes	0	9	10	0	87	22	4	0	132	3078
METABAT_AS22ysBPME_35	Bacteria	Lentisphaerae	0	3	7	0	87	14	9	0	120	3417
METABAT_AS04akNAM_22	Bacteria	Firmicutes	1	7	9	0	86	12	1	0	116	2922
METABAT_AS06rmzACSIP_374	Bacteria	Planctomycetes	0	11	19	0	85	22	6	0	143	4853
METABAT_AS06rmzACSIP_603	Bacteria	Bacteroidetes	0	5	13	0	85	18	2	0	123	2776
METABAT_AS09scLD_106	Bacteria	Lentisphaerae	1	8	9	0	84	16	8	0	126	4077
METABAT_AS09scLD_256	Bacteria	Armatimonadetes	2	11	8	0	84	13	3	0	121	4553
METABAT_AS10tlH2TH_310	Bacteria	Bacteroidetes	0	8	16	0	84	31	0	0	139	3704
METABAT_AS02xzSISU_7	Bacteria	Firmicutes	0	13	7	0	82	8	4	0	114	2777
METABAT_AS06rmzACSIP_344	Bacteria	Candidatus Hydrogenedentes	0	21	7	0	82	19	2	0	131	3336
METABAT_AS23ysBPME_26	Bacteria	Bacteroidetes	0	4	14	0	82	17	3	0	120	2106
METABAT_AS27yjCOA_179	Bacteria	Bacteroidetes	0	7	12	0	82	21	0	0	122	3006
METABAT_AS06rmzACSIP_92	Bacteria	Firmicutes	1	34	12	1	81	31	5	2	167	6101
METABAT_AS27yjCOA_141	Bacteria	Bacteroidetes	0	8	11	0	81	29	2	0	131	2776
METABAT_AS09scLD_99	Bacteria	Firmicutes	0	4	8	0	80	18	1	0	111	3217
METABAT_AS10tlH2TH_44	Bacteria	Bacteroidetes	0	8	10	0	79	19	14	0	130	2218
METABAT_AS06rmzACSIP_541	Bacteria	Planctomycetes	1	17	10	0	78	20	1	0	127	4148
METABAT_AS08sgBPME_219	Bacteria	Firmicutes	0	8	6	0	78	13	1	1	107	4323
METABAT_AS21ysBPME_219	Bacteria	Firmicutes	0	11	8	0	78	7	10	0	114	2260
METABAT_AS4FglBPSI_11	Bacteria	Firmicutes	0	18	12	0	78	8	11	0	127	2147
METABAT_AS01afH2WH_7	Bacteria	Chloroflexi	1	4	7	0	77	50	2	0	141	4655
METABAT_AS06rmzACSIP_190	Bacteria	Chloroflexi	1	3	6	0	77	35	0	0	122	4048
METABAT_AS06rmzACSIP_419	Bacteria	Lentisphaerae	1	3	8	0	77	15	7	0	111	3612
METABAT_AS08sgBPME_287	Bacteria	Lentisphaerae	1	6	7	0	77	14	6	0	111	3198
METABAT_AS22ysBPME_320	Bacteria	Bacteroidetes	0	9	10	0	77	16	4	0	116	1905
METABAT_AS24abBPME_67	Bacteria	Firmicutes	1	42	13	1	77	21	3	0	158	3026
METABAT_AS4BglBPHE_15	Bacteria	Verrucomicrobia	0	19	7	0	77	14	1	0	118	4209
METABAT_AS06rmzACSIP_553	Bacteria	Lentisphaerae	0	10	13	0	76	14	0	0	113	3180
METABAT_AS06rmzACSIP_563	Bacteria	Bacteroidetes	0	5	14	0	76	28	1	0	124	2591
METABAT_AS06rmzACSIP_609	Bacteria	Fibrobacteres	2	28	10	0	76	30	5	0	151	4183
METABAT_AS23ysBPME_359	Bacteria	Firmicutes	0	2	7	0	76	14	0	0	99	2551
METABAT_AS06rmzACSIP_199	Bacteria	Fibrobacteres	1	26	10	0	75	39	5	0	156	4333
METABAT_AS06rmzACSIP_294	Bacteria	N/A	0	5	6	0	75	28	1	0	115	3357
METABAT_AS07pgkLD_177	Bacteria	Bacteroidetes	0	8	13	0	75	29	4	0	129	2685
METABAT_AS23ysBPME_68	Bacteria	Bacteroidetes	0	7	7	0	75	21	7	0	117	2462
METABAT_AS4EglBPAV_5	Bacteria	Bacteroidetes	0	3	13	0	75	12	0	0	103	1914
METABAT_AS05jafATM_73	Bacteria	Firmicutes	0	50	11	1	74	25	4	1	166	2882
METABAT_AS05jafATM_93	Bacteria	Bacteroidetes	0	8	14	0	74	17	0	0	113	2434
METABAT_AS06rmzACSIP_605	Bacteria	Chloroflexi	0	1	8	0	74	23	5	0	111	4779
METABAT_AS10tlH2TH_304	Bacteria	Bacteroidetes	0	5	15	0	74	19	0	0	113	2108
METABAT_AS20ysBPTH_178	Bacteria	Firmicutes	0	44	10	1	74	21	3	1	154	3084
METABAT_AS22ysBPME_33	Bacteria	Planctomycetes	0	16	8	0	74	16	5	0	119	2484
METABAT_AS08sgBPME_98	Bacteria	Firmicutes	0	7	11	0	73	7	13	0	111	2261
METABAT_AS09scLD_71	Bacteria	Fibrobacteres	1	36	9	0	73	38	13	0	170	3562
METABAT_AS09scLD_85	Bacteria	Firmicutes	1	4	9	0	73	7	1	0	95	2435
METABAT_AS22ysBPME_170	Bacteria	Firmicutes	0	41	16	4	73	23	2	2	161	3346
METABAT_AS08sgBPME_188	Bacteria	Bacteroidetes	0	7	10	0	72	20	0	0	109	2078
METABAT_AS24abBPME_43	Bacteria	Firmicutes	0	40	7	1	72	21	2	1	144	2676
METABAT_AS26fmACSIPLY_11	Bacteria	Chloroflexi	0	9	6	0	72	59	0	0	146	5327
METABAT_AS07pgkLD_98	Bacteria	Bacteroidetes	0	13	11	0	71	30	0	0	125	2895
METABAT_AS09scLD_29	Bacteria	Firmicutes	1	4	8	0	71	8	0	0	92	2395
METABAT_AS22ysBPME_292	Bacteria	Firmicutes	0	8	10	0	70	15	6	1	110	2534
METABAT_AS27yjCOA_147	Archaea	Candidatus Lokiarchaeota	0	2	2	0	70	0	0	0	74	5276
METABAT_AS06rmzACSIP_274	Bacteria	Candidatus Hydrogenedentes	0	12	5	0	69	16	6	0	108	3630
METABAT_AS06rmzACSIP_466	Bacteria	Firmicutes	0	3	3	0	69	6	1	0	82	2232
METABAT_AS07pgkLD_231	Bacteria	Firmicutes	0	7	8	0	69	17	4	0	105	2594
METABAT_AS23ysBPME_55	Bacteria	Bacteroidetes	0	3	6	0	69	17	0	0	95	2057
METABAT_AS06rmzACSIP_407	Bacteria	Bacteroidetes	0	2	14	0	67	15	0	0	98	1865
METABAT_AS10tlH2TH_8	Bacteria	Bacteroidetes	0	3	11	0	66	13	0	0	93	1800
METABAT_AS06rmzACSIP_332	Bacteria	Firmicutes	0	3	5	0	65	13	1	0	87	2625
METABAT_AS07pgkLD_172	Bacteria	Firmicutes	1	43	13	2	65	19	2	0	145	2583
METABAT_AS23ysBPME_185	Bacteria	Firmicutes	1	5	15	0	65	18	13	0	117	3573
METABAT_AS23ysBPME_173	Bacteria	Actinobacteria	0	3	6	0	64	25	2	0	100	3533
METABAT_AS06rmzACSIP_537	Bacteria	Planctomycetes	0	13	7	0	63	23	6	0	112	4603
METABAT_AS21ysBPME_273	Bacteria	Firmicutes	0	4	6	0	63	32	0	0	105	2658
METABAT_AS4FglBPSI_4	Bacteria	Firmicutes	0	13	9	0	63	9	2	0	96	2195
METABAT_AS02xzSISU_79	Bacteria	Firmicutes	0	15	4	0	62	16	0	1	98	2633
METABAT_AS06rmzACSIP_45	Bacteria	Chloroflexi	2	5	3	0	62	33	1	0	106	4068
METABAT_AS06rmzACSIP_302	Bacteria	Firmicutes	0	33	14	0	62	12	9	0	130	3048
METABAT_AS26fmACSIPLY_24	Bacteria	Chloroflexi	2	11	7	0	62	61	0	0	143	4804
METABAT_AS27yjCOA_205	Bacteria	Spirochaetes	0	5	4	0	62	15	0	0	86	2743
METABAT_AS06rmzACSIP_373	Bacteria	Bacteroidetes	0	3	21	0	61	13	0	0	98	1765
METABAT_AS06rmzACSIP_543	Bacteria	Fibrobacteres	0	17	7	0	61	31	5	0	121	5257
METABAT_AS07pgkLD_31	Bacteria	Bacteroidetes	0	6	8	0	61	21	0	0	96	2390
METABAT_AS10tlH2TH_219	Bacteria	Firmicutes	0	1	9	0	61	11	0	0	82	3230
METABAT_AS10tlH2TH_247	Bacteria	Firmicutes	0	9	8	0	61	18	0	0	96	3754
METABAT_AS27yjCOA_112	Bacteria	Ignavibacteriae	0	5	8	0	61	27	3	0	104	3661
METABAT_AS01afH2WH_3	Bacteria	Planctomycetes	0	9	6	0	60	24	3	0	102	4234
METABAT_AS08sgBPME_381	Bacteria	Firmicutes	2	1	4	0	60	11	0	0	78	2240
METABAT_AS08sgBPME_385	Bacteria	Bacteroidetes	0	5	3	0	60	21	0	0	89	2312
METABAT_AS17jrsBPGN_10	Bacteria	Firmicutes	0	4	7	0	60	14	4	0	89	2979
METABAT_AS4AglBPMA_44	Bacteria	Bacteroidetes	0	4	18	0	60	12	0	0	94	2693
METABAT_AS02xzSISU_19	Bacteria	Firmicutes	0	41	12	1	59	35	4	1	153	2837
METABAT_AS06rmzACSIP_372	Bacteria	Proteobacteria	2	11	6	0	59	22	5	0	105	4700
METABAT_AS06rmzACSIP_475	Bacteria	Planctomycetes	0	12	11	0	59	15	1	0	98	2575
METABAT_AS06rmzACSIP_529	Bacteria	Fibrobacteres	1	17	15	0	59	31	6	0	129	4604
METABAT_AS08sgBPME_106	Bacteria	Firmicutes	1	5	7	0	59	14	0	0	86	2687
METABAT_AS09scLD_124	Bacteria	Firmicutes	1	2	12	0	59	9	1	0	84	2447
METABAT_AS10tlH2TH_391	Bacteria	Bacteroidetes	0	4	12	0	59	18	1	0	94	1657
METABAT_AS06rmzACSIP_523	Bacteria	Chloroflexi	0	5	4	0	58	24	0	0	91	2349
METABAT_AS27yjCOA_189	Bacteria	Proteobacteria	2	7	6	0	58	33	2	0	108	4518
METABAT_AS27yjCOA_190	Bacteria	Planctomycetes	0	8	9	0	58	15	4	0	94	3709
METABAT_AS06rmzACSIP_142	Bacteria	Ignavibacteriae	0	4	12	0	57	31	0	0	104	3777
METABAT_AS06rmzACSIP_356	Bacteria	Firmicutes	0	1	6	0	57	16	1	0	81	2626
METABAT_AS06rmzACSIP_410	Bacteria	Lentisphaerae	0	5	7	0	57	17	1	0	87	3001
METABAT_AS22ysBPME_277	Bacteria	Firmicutes	0	7	7	0	57	11	2	0	84	2314
METABAT_AS23ysBPME_167	Bacteria	Firmicutes	0	8	6	0	57	11	0	0	82	2182
METABAT_AS23ysBPME_205	Bacteria	Firmicutes	1	14	8	0	57	9	1	0	90	2351
METABAT_AS06rmzACSIP_248	Bacteria	Chloroflexi	2	5	4	0	56	38	1	0	106	5679
METABAT_AS06rmzACSIP_518	Bacteria	Bacteroidetes	0	6	18	0	56	21	1	0	102	2612
METABAT_AS08sgBPME_126	Bacteria	Firmicutes	0	5	6	0	56	13	3	0	83	2334
METABAT_AS09scLD_273	Bacteria	Firmicutes	0	7	1	0	56	7	0	0	71	2137
METABAT_AS21ysBPME_272	Bacteria	Firmicutes	1	4	7	0	56	14	0	0	82	2171
METABAT_AS21ysBPME_299	Bacteria	Firmicutes	0	20	8	2	56	12	0	0	98	2320
METABAT_AS22ysBPME_306	Bacteria	Bacteroidetes	0	6	14	0	56	20	1	0	97	2789
METABAT_AS06rmzACSIP_417	Bacteria	Planctomycetes	0	10	5	0	55	21	1	0	92	5966
METABAT_AS07pgkLD_94	Bacteria	Firmicutes	0	3	2	0	55	18	0	0	78	2539
METABAT_AS08sgBPME_251	Bacteria	Bacteroidetes	0	1	11	0	55	18	2	0	87	1731
METABAT_AS10tlH2TH_408	Bacteria	Firmicutes	0	3	4	0	55	15	0	0	77	2890
METABAT_AS01afH2WH_43	Bacteria	Proteobacteria	6	9	5	0	54	41	0	0	115	5090
METABAT_AS05jafATM_78	Bacteria	Firmicutes	0	6	8	0	54	21	3	0	92	2346
METABAT_AS06rmzACSIP_617	Bacteria	Chloroflexi	2	1	2	0	54	22	6	0	87	4161
METABAT_AS10tlH2TH_285	Bacteria	Firmicutes	0	3	3	0	54	7	0	0	67	2724
METABAT_AS4AglBPMA_7	Bacteria	Acidobacteria	0	9	2	0	54	9	0	0	74	3715
METABAT_AS04akNAM_100	Bacteria	Firmicutes	0	12	4	0	53	18	0	0	87	2910
METABAT_AS06rmzACSIP_78	Bacteria	Chloroflexi	0	1	7	0	53	31	8	0	100	3869
METABAT_AS06rmzACSIP_207	Bacteria	Firmicutes	0	0	5	0	53	11	1	0	70	2663
METABAT_AS06rmzACSIP_375	Bacteria	Lentisphaerae	1	1	4	0	53	18	1	0	78	2906
METABAT_AS08sgBPME_38	Bacteria	Bacteroidetes	0	2	10	0	53	25	0	0	90	1997
METABAT_AS04akNAM_130	Bacteria	Firmicutes	0	11	4	0	52	18	0	0	85	2611
METABAT_AS06rmzACSIP_227	Bacteria	Bacteroidetes	0	3	8	0	52	12	0	0	75	1530
METABAT_AS06rmzACSIP_316	Bacteria	Planctomycetes	1	3	12	0	52	21	5	0	94	4169
METABAT_AS06rmzACSIP_351	Bacteria	Chloroflexi	0	6	6	0	52	27	0	0	91	4276
METABAT_AS09scLD_138	Bacteria	Firmicutes	0	9	9	0	52	11	0	0	81	2788
METABAT_AS10tlH2TH_128	Bacteria	Bacteroidetes	0	5	2	0	52	21	0	0	80	2514
METABAT_AS02xzSISU_46	Bacteria	Firmicutes	0	14	7	1	51	20	0	0	93	2761
METABAT_AS07pgkLD_113	Bacteria	Bacteroidetes	0	3	13	0	51	9	0	0	76	1841
METABAT_AS08sgBPME_70	Bacteria	Actinobacteria	1	5	7	0	51	21	0	0	85	2778
METABAT_AS08sgBPME_131	Bacteria	Firmicutes	2	5	13	0	51	9	0	0	80	2516
METABAT_AS15tlH2ME_19	Bacteria	Bacteroidetes	0	1	4	0	51	20	0	0	76	3039
METABAT_AS20ysBPTH_44	Bacteria	Firmicutes	1	8	6	0	51	8	1	0	75	2315
METABAT_AS04akNAM_94	Bacteria	Firmicutes	0	7	5	0	50	13	1	0	76	2381
METABAT_AS06rmzACSIP_360	Bacteria	Firmicutes	0	7	2	0	50	9	0	0	68	2191
METABAT_AS09scLD_203	Bacteria	Firmicutes	0	10	6	0	50	13	0	0	79	2190
METABAT_AS09scLD_312	Bacteria	Firmicutes	0	2	4	0	50	15	0	0	71	2011
METABAT_AS10tlH2TH_329	Bacteria	Firmicutes	0	7	9	0	50	18	0	0	84	2642
METABAT_AS01afH2WH_61	Bacteria	Firmicutes	0	4	2	0	49	9	1	0	65	2180
METABAT_AS02xzSISU_37	Bacteria	Firmicutes	0	8	5	0	49	24	2	0	88	2728
METABAT_AS06rmzACSIP_319	Bacteria	Actinobacteria	0	6	7	0	49	16	0	0	78	3090
METABAT_AS06rmzACSIP_429	Bacteria	Chloroflexi	0	0	4	0	49	36	0	0	89	3856
METABAT_AS08sgBPME_312	Bacteria	Firmicutes	1	6	8	0	49	9	2	0	75	2591
METABAT_AS15tlH2ME_27	Bacteria	Firmicutes	0	2	7	0	49	7	0	0	65	3238
METABAT_AS22ysBPME_171	Bacteria	Firmicutes	0	5	8	0	49	12	0	0	74	2435
METABAT_AS06rmzACSIP_519	Bacteria	Firmicutes	0	2	6	0	48	7	0	0	63	1845
METABAT_AS08sgBPME_26	Bacteria	Firmicutes	1	5	6	0	48	9	0	0	69	2343
METABAT_AS08sgBPME_117	Bacteria	Firmicutes	0	7	5	0	48	14	0	0	74	2208
METABAT_AS08sgBPME_189	Bacteria	Chloroflexi	0	2	5	0	48	25	0	0	80	3317
METABAT_AS09scLD_136	Bacteria	Firmicutes	0	5	4	0	48	12	0	0	69	2624
METABAT_AS10tlH2TH_155	Bacteria	Fibrobacteres	0	28	4	0	48	21	6	0	107	2443
METABAT_AS15tlH2ME_36	Bacteria	Lentisphaerae	1	1	3	0	48	19	1	0	73	3108
METABAT_AS22ysBPME_152	Bacteria	Fibrobacteres	0	13	9	0	48	30	1	0	101	3946
METABAT_AS23ysBPME_38	Bacteria	Firmicutes	0	29	3	1	48	20	4	0	105	2094
METABAT_AS27yjCOA_97	Bacteria	Bacteroidetes	0	4	5	0	48	29	0	0	86	2782
METABAT_AS4BglBPHE_1	Bacteria	Planctomycetes	0	10	6	0	48	10	1	0	75	2984
METABAT_AS04akNAM_37	Bacteria	Firmicutes	0	4	8	0	47	14	3	0	76	3220
METABAT_AS08sgBPME_343	Bacteria	Firmicutes	1	22	11	1	47	20	0	0	102	2121
METABAT_AS09scLD_416	Bacteria	Firmicutes	0	6	6	0	47	14	0	0	73	2487
METABAT_AS10tlH2TH_180	Bacteria	Lentisphaerae	0	4	7	0	47	13	4	0	75	2484
METABAT_AS10tlH2TH_339	Bacteria	Candidatus Hydrogenedentes	0	7	7	0	47	16	1	0	78	3027
METABAT_AS21ysBPME_255	Bacteria	Firmicutes	0	4	5	0	47	31	0	0	87	2591
METABAT_AS22ysBPME_133	Bacteria	Firmicutes	0	4	3	0	47	10	0	0	64	1877
METABAT_AS4GglBPBL_17	Bacteria	Bacteroidetes	0	6	3	0	47	23	0	0	79	1694
METABAT_AS05jafATM_34	Bacteria	Thermotogae	1	6	1	0	46	11	1	0	66	1761
METABAT_AS06rmzACSIP_387	Bacteria	Actinobacteria	1	5	6	0	46	15	0	0	73	2627
METABAT_AS09scLD_118	Bacteria	Firmicutes	0	4	4	0	46	20	0	0	74	2713
METABAT_AS09scLD_344	Bacteria	Armatimonadetes	0	0	6	0	46	16	10	0	78	4032
METABAT_AS15tlH2ME_231	Bacteria	Firmicutes	0	4	3	0	46	6	0	0	59	2112
METABAT_AS22ysBPME_71	Bacteria	Firmicutes	0	2	4	0	46	17	0	0	69	2822
METABAT_AS22ysBPME_234	Bacteria	Firmicutes	1	8	5	0	46	17	0	0	77	2723
METABAT_AS23ysBPME_34	Bacteria	Firmicutes	0	3	3	0	46	20	0	0	72	2407
METABAT_AS27yjCOA_78	Bacteria	Chloroflexi	0	0	4	0	46	24	1	0	75	3270
METABAT_AS06rmzACSIP_108	Bacteria	Proteobacteria	2	5	4	0	45	23	3	0	82	3811
METABAT_AS06rmzACSIP_331	Bacteria	Chloroflexi	2	2	4	0	45	42	0	0	95	5649
METABAT_AS07pgkLD_105	Bacteria	Firmicutes	0	4	3	0	45	11	0	0	63	2767
METABAT_AS08sgBPME_87	Bacteria	Bacteroidetes	0	1	4	0	45	20	0	0	70	2251
METABAT_AS09scLD_164	Bacteria	Bacteroidetes	0	0	8	0	45	19	0	0	72	2086
METABAT_AS15tlH2ME_49	Bacteria	Firmicutes	0	5	5	0	45	14	0	0	69	2536
METABAT_AS21ysBPME_318	Bacteria	Bacteroidetes	0	1	7	0	45	16	0	0	69	2350
METABAT_AS23ysBPME_158	Bacteria	Firmicutes	0	10	7	0	45	17	0	0	79	3369
METABAT_AS02xzSISU_56	Bacteria	Chloroflexi	3	2	6	0	44	49	1	0	105	4290
METABAT_AS04akNAM_44	Bacteria	Firmicutes	0	9	9	0	44	23	0	0	85	2768
METABAT_AS06rmzACSIP_196	Bacteria	Chloroflexi	0	2	7	0	44	24	1	0	78	2364
METABAT_AS06rmzACSIP_406	Bacteria	Chloroflexi	1	3	6	0	44	25	2	0	81	3618
METABAT_AS08sgBPME_416	Bacteria	Firmicutes	0	3	4	0	44	13	0	0	64	2282
METABAT_AS10tlH2TH_9	Bacteria	Bacteroidetes	0	7	6	0	44	18	0	0	75	2483
METABAT_AS10tlH2TH_63	Bacteria	Firmicutes	0	2	2	0	44	5	1	0	54	2689
METABAT_AS20ysBPTH_16	Bacteria	Firmicutes	0	1	6	0	44	6	0	0	57	1747
METABAT_AS20ysBPTH_68	Bacteria	Firmicutes	0	4	3	0	44	13	0	0	64	2350
METABAT_AS06rmzACSIP_272	Bacteria	Chloroflexi	4	5	4	0	43	49	0	0	105	4591
METABAT_AS06rmzACSIP_616	Bacteria	Chloroflexi	0	2	7	0	43	18	0	0	70	2521
METABAT_AS07pgkLD_206	Bacteria	Firmicutes	0	4	3	0	43	9	0	0	59	1990
METABAT_AS08sgBPME_112	Bacteria	Firmicutes	0	2	1	0	43	12	0	0	58	1663
METABAT_AS08sgBPME_257	Bacteria	Chloroflexi	1	1	2	0	43	38	0	0	85	3492
METABAT_AS15tlH2ME_143	Bacteria	Firmicutes	0	4	1	0	43	6	0	0	54	1832
METABAT_AS15tlH2ME_224	Bacteria	Bacteroidetes	0	2	5	0	43	25	0	0	75	2720
METABAT_AS21ysBPME_12	Bacteria	Firmicutes	0	3	1	0	43	11	0	0	58	2157
METABAT_AS22ysBPME_78	Bacteria	Firmicutes	0	6	6	0	43	12	0	0	67	2001
METABAT_AS27yjCOA_64	Bacteria	Actinobacteria	0	5	9	0	43	20	0	0	77	3013
METABAT_AS04akNAM_5	Bacteria	N/A	0	1	8	0	42	10	0	0	61	2032
METABAT_AS06rmzACSIP_230	Bacteria	Firmicutes	0	4	4	0	42	25	0	0	75	4086
METABAT_AS06rmzACSIP_321	Bacteria	Lentisphaerae	0	2	6	0	42	14	6	0	70	4357
METABAT_AS06rmzACSIP_324	Bacteria	Actinobacteria	0	3	5	0	42	20	0	0	70	3094
METABAT_AS08sgBPME_246	Bacteria	N/A	0	4	1	0	42	7	0	0	54	1576
METABAT_AS08sgBPME_278	Bacteria	Firmicutes	0	11	8	0	42	8	0	0	69	2281
METABAT_AS10tlH2TH_107	Bacteria	Bacteroidetes	0	6	4	0	42	27	0	0	79	2435
METABAT_AS23ysBPME_152	Bacteria	Firmicutes	0	7	5	1	42	11	0	0	66	2013
METABAT_AS27yjCOA_85	Bacteria	Thermotogae	0	3	2	0	42	14	0	0	61	3805
METABAT_AS04akNAM_106	Bacteria	Firmicutes	0	7	6	0	41	14	0	1	69	2667
METABAT_AS06rmzACSIP_250	Bacteria	Lentisphaerae	0	3	6	0	41	16	9	0	75	3557
METABAT_AS06rmzACSIP_306	Bacteria	Firmicutes	0	3	5	0	41	8	1	0	58	1835
METABAT_AS06rmzACSIP_457	Bacteria	Spirochaetes	0	0	6	0	41	6	1	0	54	2790
METABAT_AS08sgBPME_437	Bacteria	Firmicutes	0	1	4	0	41	10	1	0	57	1983
METABAT_AS10tlH2TH_212	Bacteria	Firmicutes	0	2	5	0	41	7	1	0	56	2263
METABAT_AS10tlH2TH_263	Bacteria	Candidatus Hydrogenedentes	0	6	8	0	41	19	1	0	75	3150
METABAT_AS15tlH2ME_115	Bacteria	Firmicutes	0	2	7	0	41	6	8	0	64	3162
METABAT_AS15tlH2ME_177	Bacteria	Firmicutes	0	6	3	0	41	11	0	0	61	2960
METABAT_AS17jrsBPGN_19	Bacteria	Bacteroidetes	0	3	8	0	41	17	0	0	69	2897
METABAT_AS23ysBPME_338	Bacteria	Firmicutes	0	2	4	0	41	16	0	0	63	2705
METABAT_AS24abBPME_62	Bacteria	Firmicutes	0	3	5	0	41	16	0	0	65	2248
METABAT_AS25fmACSIPFO_71	Bacteria	Firmicutes	2	2	8	0	41	9	1	0	63	2248
METABAT_AS26fmACSIPLY_22	Bacteria	Proteobacteria	3	8	6	0	41	30	0	0	88	3786
METABAT_AS08sgBPME_335	Bacteria	Fibrobacteres	0	17	3	0	40	24	5	0	89	1812
METABAT_AS09scLD_42	Bacteria	Firmicutes	0	2	9	0	40	13	2	0	66	3273
METABAT_AS27yjCOA_55	Bacteria	Verrucomicrobia	0	5	7	0	40	23	1	0	76	2889
METABAT_AS2HglBPFA_8	Bacteria	Firmicutes	1	3	9	0	40	10	0	0	63	2050
METABAT_AS4GglBPBL_10	Bacteria	Firmicutes	1	3	3	0	40	15	0	0	62	2242
METABAT_AS06rmzACSIP_20	Bacteria	Chloroflexi	1	1	1	0	39	28	0	0	70	3417
METABAT_AS06rmzACSIP_504	Bacteria	Firmicutes	0	2	5	0	39	4	0	0	50	2177
METABAT_AS06rmzACSIP_578	Bacteria	Chloroflexi	0	1	5	0	39	21	0	0	66	2918
METABAT_AS07pgkLD_72	Bacteria	Firmicutes	0	2	5	0	39	15	2	0	63	2541
METABAT_AS08sgBPME_307	Bacteria	Firmicutes	0	7	4	0	39	10	0	0	60	2461
METABAT_AS08sgBPME_427	Bacteria	Firmicutes	0	3	4	0	39	12	1	0	59	2201
METABAT_AS09scLD_55	Bacteria	Firmicutes	0	4	5	0	39	13	0	0	61	2044
METABAT_AS10tlH2TH_305	Bacteria	Firmicutes	0	2	3	0	39	13	0	0	57	2040
METABAT_AS10tlH2TH_379	Bacteria	Spirochaetes	0	0	6	0	39	4	3	0	52	2956
METABAT_AS21ysBPME_10	Bacteria	Firmicutes	0	2	4	0	39	7	0	0	52	2209
METABAT_AS21ysBPME_275	Bacteria	Firmicutes	0	2	3	0	39	6	0	0	50	2518
METABAT_AS22ysBPME_247	Bacteria	Lentisphaerae	0	2	5	0	39	19	6	0	71	3336
METABAT_AS23ysBPME_169	Bacteria	Firmicutes	0	2	6	0	39	7	1	0	55	2239
METABAT_AS27yjCOA_124	Bacteria	Chloroflexi	0	0	5	0	39	21	1	0	66	2582
METABAT_AS27yjCOA_163	Bacteria	Actinobacteria	1	5	4	0	39	21	0	0	70	2816
METABAT_AS04akNAM_103	Bacteria	Firmicutes	0	7	4	0	38	18	0	0	67	2655
METABAT_AS06rmzACSIP_86	Bacteria	Firmicutes	0	2	4	0	38	8	0	0	52	1906
METABAT_AS06rmzACSIP_320	Bacteria	Planctomycetes	0	5	8	0	38	11	2	0	64	4026
METABAT_AS07pgkLD_191	Bacteria	Firmicutes	0	4	3	0	38	8	0	0	53	1737
METABAT_AS07pgkLD_196	Bacteria	Firmicutes	0	2	4	0	38	9	0	0	53	2726
METABAT_AS07pgkLD_232	Bacteria	Firmicutes	0	3	4	0	38	14	0	0	59	2434
METABAT_AS08sgBPME_102	Bacteria	Firmicutes	0	7	5	0	38	11	0	0	61	2003
METABAT_AS08sgBPME_259	Bacteria	Armatimonadetes	0	0	5	0	38	18	8	0	69	4197
METABAT_AS09scLD_371	Bacteria	Firmicutes	0	8	5	0	38	17	0	0	68	2056
METABAT_AS10tlH2TH_145	Bacteria	Bacteroidetes	0	2	3	0	38	23	0	0	66	3553
METABAT_AS15tlH2ME_109	Bacteria	Firmicutes	1	3	11	0	38	10	0	1	64	2445
METABAT_AS20ysBPTH_179	Bacteria	Firmicutes	1	4	6	0	38	8	1	0	58	2579
METABAT_AS22ysBPME_179	Bacteria	Firmicutes	0	1	13	0	38	6	0	0	58	1960
METABAT_AS23ysBPME_69	Bacteria	Firmicutes	0	13	3	0	38	7	2	0	63	1867
METABAT_AS23ysBPME_120	Bacteria	Spirochaetes	0	0	2	0	38	6	2	0	48	2407
METABAT_AS27yjCOA_138	Bacteria	Firmicutes	0	1	4	0	38	19	0	0	62	3233
METABAT_AS27yjCOA_183	Bacteria	Chloroflexi	2	2	1	0	38	25	0	0	68	2944
METABAT_AS4IglBPLE_58	Bacteria	Actinobacteria	3	1	3	0	38	18	0	0	63	3087
METABAT_AS01afH2WH_6	Bacteria	Actinobacteria	1	3	1	0	37	21	0	0	63	1934
METABAT_AS06rmzACSIP_96	Bacteria	Firmicutes	0	5	3	0	37	28	0	0	73	3619
METABAT_AS06rmzACSIP_132	Bacteria	Acidobacteria	0	1	13	0	37	31	1	0	83	4248
METABAT_AS08sgBPME_60	Bacteria	Actinobacteria	2	3	5	0	37	16	0	0	63	2519
METABAT_AS09scLD_395	Bacteria	Firmicutes	0	6	3	0	37	13	0	0	59	2103
METABAT_AS10tlH2TH_327	Bacteria	Firmicutes	0	1	1	0	37	6	0	0	45	2040
METABAT_AS10tlH2TH_383	Bacteria	Armatimonadetes	0	4	3	0	37	8	1	0	53	2728
METABAT_AS20ysBPTH_50	Bacteria	Firmicutes	0	5	9	0	37	10	10	0	71	2087
METABAT_AS20ysBPTH_78	Bacteria	Firmicutes	0	7	2	0	37	8	0	0	54	1884
METABAT_AS23ysBPME_95	Bacteria	Firmicutes	0	4	6	0	37	14	0	0	61	2545
METABAT_AS23ysBPME_258	Bacteria	Firmicutes	1	3	8	0	37	9	0	0	58	2068
METABAT_AS23ysBPME_368	Bacteria	Bacteroidetes	0	3	9	0	37	22	3	0	74	2103
METABAT_AS24abBPME_136	Bacteria	Bacteroidetes	0	2	14	0	37	16	0	0	69	2491
METABAT_AS27yjCOA_133	Bacteria	Chloroflexi	1	2	3	0	37	30	1	0	74	2474
METABAT_AS04akNAM_99	Bacteria	Firmicutes	0	5	6	0	36	7	1	0	55	2323
METABAT_AS04akNAM_119	Bacteria	Firmicutes	0	1	5	0	36	4	1	0	47	1907
METABAT_AS06rmzACSIP_287	Bacteria	Firmicutes	0	3	2	0	36	8	0	0	49	2364
METABAT_AS06rmzACSIP_487	Bacteria	Firmicutes	0	5	2	0	36	8	0	0	51	1911
METABAT_AS06rmzACSIP_502	Bacteria	Acidobacteria	0	2	11	0	36	25	0	0	74	3403
METABAT_AS08sgBPME_331	Bacteria	Firmicutes	0	5	3	0	36	10	0	0	54	2032
METABAT_AS08sgBPME_474	Bacteria	Firmicutes	0	3	5	0	36	9	0	0	53	2373
METABAT_AS09scLD_22	Bacteria	Firmicutes	1	4	7	0	36	10	0	0	58	2107
METABAT_AS21ysBPME_153	Bacteria	Bacteroidetes	0	2	5	0	36	11	4	0	58	1554
METABAT_AS22ysBPME_286	Bacteria	Firmicutes	1	3	5	0	36	13	0	0	58	2437
METABAT_AS22ysBPME_326	Bacteria	Spirochaetes	0	1	4	0	36	12	0	0	53	2216
METABAT_AS23ysBPME_244	Bacteria	Firmicutes	0	10	4	0	36	7	0	0	57	1863
METABAT_AS23ysBPME_277	Bacteria	Firmicutes	0	1	1	0	36	9	1	0	48	1819
METABAT_AS27yjCOA_25	Bacteria	Chloroflexi	0	0	6	0	36	25	1	0	68	2418
METABAT_AS06rmzACSIP_239	Bacteria	Lentisphaerae	1	2	2	0	35	15	1	0	56	2832
METABAT_AS06rmzACSIP_494	Bacteria	Planctomycetes	1	3	6	0	35	23	4	0	72	3644
METABAT_AS06rmzACSIP_576	Bacteria	Firmicutes	0	3	6	0	35	19	0	0	63	2911
METABAT_AS08sgBPME_46	Bacteria	Firmicutes	0	3	5	0	35	6	11	0	60	1649
METABAT_AS08sgBPME_195	Bacteria	Actinobacteria	1	4	6	0	35	20	1	0	67	3097
METABAT_AS08sgBPME_234	Bacteria	Firmicutes	0	18	6	0	35	11	1	0	71	1836
METABAT_AS08sgBPME_369	Bacteria	Firmicutes	0	5	9	0	35	7	12	0	68	3238
METABAT_AS09scLD_356	Bacteria	Firmicutes	0	1	2	0	35	10	0	0	48	2333
METABAT_AS10tlH2TH_258	Bacteria	Fibrobacteres	0	17	5	0	35	23	10	0	90	1852
METABAT_AS10tlH2TH_387	Bacteria	Armatimonadetes	0	3	3	0	35	10	0	0	51	2587
METABAT_AS21ysBPME_3	Bacteria	Firmicutes	0	4	10	0	35	7	5	0	61	2450
METABAT_AS21ysBPME_201	Bacteria	Bacteroidetes	0	0	6	0	35	15	0	0	56	2252
METABAT_AS22ysBPME_160	Bacteria	Lentisphaerae	0	4	7	0	35	11	0	0	57	3187
METABAT_AS22ysBPME_289	Bacteria	Firmicutes	0	18	3	0	35	9	1	0	66	1607
METABAT_AS23ysBPME_28	Bacteria	Firmicutes	1	4	8	0	35	7	0	0	55	2591
METABAT_AS23ysBPME_90	Bacteria	Firmicutes	1	1	12	0	35	6	0	0	55	2024
METABAT_AS24abBPME_53	Bacteria	Firmicutes	0	5	8	0	35	10	3	0	61	3941
METABAT_AS27yjCOA_56	Bacteria	Chloroflexi	0	0	5	0	35	19	1	0	60	2651
METABAT_AS27yjCOA_96	Bacteria	Armatimonadetes	0	2	2	0	35	10	0	0	49	2529
METABAT_AS05jafATM_59	Bacteria	Firmicutes	0	3	8	0	34	8	1	0	54	2707
METABAT_AS06rmzACSIP_401	Bacteria	Proteobacteria	2	2	6	0	34	23	0	0	67	2892
METABAT_AS06rmzACSIP_597	Bacteria	Planctomycetes	1	3	6	0	34	8	0	0	52	3532
METABAT_AS08sgBPME_176	Bacteria	Firmicutes	0	6	2	0	34	14	0	0	56	1863
METABAT_AS09scLD_379	Bacteria	Actinobacteria	0	8	3	0	34	20	0	0	65	1655
METABAT_AS10tlH2TH_272	Bacteria	Bacteroidetes	0	4	9	0	34	23	0	0	70	2397
METABAT_AS21ysBPME_352	Bacteria	Firmicutes	0	6	8	0	34	5	0	0	53	2761
METABAT_AS24abBPME_146	Bacteria	Firmicutes	0	2	5	0	34	9	0	0	50	2085
METABAT_AS25fmACSIPFO_55	Bacteria	Firmicutes	0	6	3	0	34	9	0	0	52	1922
METABAT_AS06rmzACSIP_299	Bacteria	Bacteroidetes	0	2	3	0	33	17	0	0	55	3661
METABAT_AS07pgkLD_197	Bacteria	Firmicutes	0	1	3	0	33	10	1	0	48	1527
METABAT_AS08sgBPME_163	Bacteria	Firmicutes	0	8	5	0	33	15	0	0	61	2287
METABAT_AS08sgBPME_466	Bacteria	Firmicutes	0	2	4	0	33	6	0	0	45	1846
METABAT_AS09scLD_168	Bacteria	Firmicutes	0	5	6	0	33	11	0	0	55	2186
METABAT_AS15tlH2ME_110	Bacteria	Firmicutes	0	1	1	0	33	6	0	0	41	1718
METABAT_AS22ysBPME_297	Bacteria	Spirochaetes	0	2	1	0	33	12	0	0	48	2489
METABAT_AS23ysBPME_49	Bacteria	Firmicutes	0	15	2	0	33	8	2	0	60	1471
METABAT_AS25fmACSIPFO_7	Bacteria	Firmicutes	1	5	4	0	33	5	0	0	48	2071
METABAT_AS27yjCOA_153	Bacteria	Firmicutes	0	2	6	0	33	17	0	0	58	2261
METABAT_AS06rmzACSIP_394	Bacteria	Actinobacteria	4	3	21	0	32	40	0	0	100	5236
METABAT_AS08sgBPME_75	Bacteria	Firmicutes	1	2	5	0	32	5	0	0	45	2134
METABAT_AS09scLD_32	Bacteria	Firmicutes	0	3	9	0	32	14	0	0	58	3019
METABAT_AS10tlH2TH_131	Bacteria	Firmicutes	2	5	7	0	32	5	0	0	51	1920
METABAT_AS10tlH2TH_237	Bacteria	Firmicutes	0	3	7	0	32	11	2	0	55	3140
METABAT_AS21ysBPME_237	Bacteria	Firmicutes	1	1	4	0	32	11	3	0	52	1943
METABAT_AS24abBPME_73	Bacteria	Firmicutes	1	3	7	0	32	5	0	0	48	2118
METABAT_AS27yjCOA_109	Bacteria	Actinobacteria	0	1	4	0	32	28	0	0	65	3035
METABAT_AS27yjCOA_123	Bacteria	Chloroflexi	0	0	3	0	32	39	2	0	76	4632
METABAT_AS02xzSISU_47	Bacteria	Firmicutes	1	4	4	0	31	17	0	0	57	2384
METABAT_AS06rmzACSIP_554	Bacteria	Thermotogae	0	1	4	0	31	9	0	0	45	2430
METABAT_AS07pgkLD_224	Bacteria	Spirochaetes	0	1	2	0	31	10	0	0	44	2389
METABAT_AS15tlH2ME_125	Bacteria	Firmicutes	0	2	9	0	31	8	12	0	62	2899
METABAT_AS20ysBPTH_182	Bacteria	Firmicutes	1	4	4	0	31	12	1	0	53	1952
METABAT_AS21ysBPME_46	Bacteria	Firmicutes	1	7	4	0	31	6	0	0	49	2366
METABAT_AS23ysBPME_107	Bacteria	Actinobacteria	0	2	1	0	31	9	0	0	43	1275
METABAT_AS4BglBPHE_2	Bacteria	Thermotogae	0	2	4	0	31	14	0	0	51	1987
METABAT_AS01afH2WH_17	Bacteria	Firmicutes	0	2	3	0	30	23	0	0	58	2722
METABAT_AS04akNAM_26	Bacteria	Firmicutes	0	5	4	0	30	14	0	0	53	2009
METABAT_AS06rmzACSIP_634	Bacteria	Proteobacteria	0	4	12	0	30	23	1	0	70	4499
METABAT_AS08sgBPME_36	Bacteria	Firmicutes	0	20	6	2	30	15	0	0	73	1637
METABAT_AS08sgBPME_130	Bacteria	Tenericutes	0	1	1	0	30	4	3	0	39	1962
METABAT_AS09scLD_372	Bacteria	Firmicutes	0	2	6	0	30	3	0	0	41	1940
METABAT_AS10tlH2TH_13	Bacteria	candidate division WS1	0	1	6	0	30	11	0	0	48	2861
METABAT_AS10tlH2TH_171	Bacteria	Firmicutes	0	0	3	0	30	12	0	0	45	1854
METABAT_AS15tlH2ME_14	Bacteria	Firmicutes	0	1	2	0	30	5	0	0	38	1683
METABAT_AS16jrsBPLL_3	Bacteria	Candidatus Marinimicrobia	0	2	5	0	30	11	2	0	50	2033
METABAT_AS22ysBPME_182	Bacteria	Tenericutes	0	2	3	0	30	7	0	0	42	1399
METABAT_AS23ysBPME_215	Bacteria	Firmicutes	0	1	1	0	30	7	0	0	39	1358
METABAT_AS23ysBPME_266	Bacteria	Firmicutes	0	4	7	0	30	16	0	0	57	3130
METABAT_AS27yjCOA_57	Bacteria	Acidobacteria	0	6	2	0	30	8	0	0	46	2139
METABAT_AS01afH2WH_27	Bacteria	Proteobacteria	4	5	4	0	29	34	2	0	78	4411
METABAT_AS06rmzACSIP_111	Bacteria	Thermotogae	0	2	4	0	29	12	0	0	47	3067
METABAT_AS06rmzACSIP_144	Bacteria	Candidatus Cloacimonetes	0	6	3	0	29	19	0	0	57	3500
METABAT_AS06rmzACSIP_396	Bacteria	Firmicutes	0	4	4	0	29	4	0	0	41	1979
METABAT_AS08sgBPME_316	Bacteria	Firmicutes	0	4	6	0	29	6	0	0	45	2324
METABAT_AS08sgBPME_431	Bacteria	Actinobacteria	1	9	2	0	29	8	0	0	49	1836
METABAT_AS09scLD_252	Bacteria	Firmicutes	0	2	6	0	29	11	0	0	48	2260
METABAT_AS10tlH2TH_129	Bacteria	Firmicutes	0	4	2	0	29	8	0	0	43	1872
METABAT_AS10tlH2TH_424	Bacteria	Proteobacteria	0	1	4	0	29	10	1	0	45	2566
METABAT_AS15tlH2ME_178	Bacteria	Firmicutes	0	3	6	0	29	11	1	0	50	2295
METABAT_AS20ysBPTH_47	Bacteria	Firmicutes	0	8	9	0	29	16	1	0	63	2740
METABAT_AS21ysBPME_78	Bacteria	Firmicutes	0	5	10	0	29	11	0	0	55	2291
METABAT_AS21ysBPME_183	Bacteria	Spirochaetes	0	0	3	0	29	5	3	0	40	2449
METABAT_AS22ysBPME_225	Bacteria	Bacteroidetes	0	8	5	0	29	22	3	0	67	1970
METABAT_AS23ysBPME_284	Bacteria	Firmicutes	0	3	6	0	29	12	4	0	54	1947
METABAT_AS27yjCOA_1	Bacteria	Chloroflexi	0	0	1	0	29	24	0	0	54	3271
METABAT_AS4BglBPHE_32	Bacteria	Bacteroidetes	0	1	1	0	29	20	0	0	51	2210
METABAT_AS01afH2WH_15	Bacteria	Chloroflexi	1	0	2	0	28	38	1	0	70	3859
METABAT_AS01afH2WH_42	Bacteria	Proteobacteria	6	5	5	0	28	37	2	0	83	5340
METABAT_AS04akNAM_18	Bacteria	Firmicutes	0	0	11	0	28	8	5	0	52	3086
METABAT_AS04akNAM_121	Bacteria	Firmicutes	0	1	2	0	28	14	0	0	45	2245
METABAT_AS06rmzACSIP_266	Bacteria	Chloroflexi	0	0	1	0	28	26	1	0	56	3424
METABAT_AS06rmzACSIP_271	Bacteria	Firmicutes	0	7	2	0	28	17	0	0	54	1956
METABAT_AS08sgBPME_211	Bacteria	Spirochaetes	0	2	1	0	28	14	0	0	45	2123
METABAT_AS10tlH2TH_292	Bacteria	Firmicutes	0	1	2	0	28	8	0	0	39	2243
METABAT_AS10tlH2TH_315	Bacteria	Bacteroidetes	0	2	5	0	28	25	0	0	60	2293
METABAT_AS20ysBPTH_87	Bacteria	Firmicutes	0	8	8	0	28	25	0	0	69	3018
METABAT_AS20ysBPTH_144	Bacteria	Firmicutes	0	5	5	0	28	12	0	0	50	2042
METABAT_AS20ysBPTH_165	Bacteria	Firmicutes	0	1	6	0	28	8	0	0	43	2345
METABAT_AS27yjCOA_30	Bacteria	Proteobacteria	0	0	3	0	28	31	0	0	62	4369
METABAT_AS4BglBPHE_16	Bacteria	Bacteroidetes	0	3	3	0	28	24	0	0	58	2682
METABAT_AS04akNAM_52	Bacteria	Proteobacteria	6	7	5	0	27	40	3	0	88	5645
METABAT_AS04akNAM_109	Bacteria	Firmicutes	0	11	2	0	27	8	0	0	48	1741
METABAT_AS06rmzACSIP_198	Bacteria	Actinobacteria	1	3	5	0	27	30	0	0	66	4023
METABAT_AS06rmzACSIP_601	Bacteria	Bacteroidetes	0	1	3	0	27	14	0	0	45	1607
METABAT_AS08sgBPME_309	Bacteria	Firmicutes	0	8	2	0	27	14	0	0	51	1980
METABAT_AS08sgBPME_373	Bacteria	Chloroflexi	0	2	2	0	27	10	0	0	41	1991
METABAT_AS08sgBPME_389	Bacteria	Firmicutes	0	1	6	0	27	7	0	0	41	1977
METABAT_AS09scLD_248	Bacteria	Firmicutes	0	2	5	0	27	14	0	0	48	2494
METABAT_AS09scLD_394	Bacteria	Firmicutes	0	2	3	0	27	9	0	0	41	1669
METABAT_AS10tlH2TH_55	Bacteria	Tenericutes	0	4	1	0	27	7	0	0	39	1210
METABAT_AS21ysBPME_216	Bacteria	Firmicutes	0	1	4	0	27	12	0	0	44	2265
METABAT_AS22ysBPME_37	Bacteria	Lentisphaerae	0	4	4	0	27	12	0	0	47	2602
METABAT_AS22ysBPME_87	Bacteria	Firmicutes	0	4	4	0	27	26	0	0	61	2742
METABAT_AS22ysBPME_211	Bacteria	Firmicutes	0	6	5	0	27	23	0	0	61	2944
METABAT_AS22ysBPME_279	Bacteria	Firmicutes	0	12	6	0	27	17	0	0	62	3135
METABAT_AS23ysBPME_52	Bacteria	Firmicutes	0	3	4	0	27	6	0	0	40	1885
METABAT_AS23ysBPME_326	Bacteria	Firmicutes	0	5	5	0	27	13	0	0	50	2600
METABAT_AS26fmACSIPLY_42	Bacteria	Proteobacteria	2	2	4	0	27	16	0	0	51	3653
METABAT_AS27yjCOA_4	Bacteria	Chloroflexi	1	0	4	0	27	38	1	0	71	3672
METABAT_AS27yjCOA_135	Bacteria	Firmicutes	1	0	4	0	27	14	0	0	46	2688
METABAT_AS02xzSISU_83	Bacteria	Firmicutes	0	2	3	0	26	10	0	0	41	2614
METABAT_AS06rmzACSIP_218	Bacteria	Lentisphaerae	0	1	6	0	26	14	1	0	48	2932
METABAT_AS06rmzACSIP_312	Bacteria	Firmicutes	0	0	0	0	26	4	0	0	30	1638
METABAT_AS06rmzACSIP_458	Bacteria	Planctomycetes	0	2	4	0	26	18	0	0	50	2946
METABAT_AS06rmzACSIP_495	Bacteria	Actinobacteria	0	2	4	0	26	14	1	0	47	2367
METABAT_AS07pgkLD_4	Bacteria	Firmicutes	0	1	4	0	26	6	0	0	37	1863
METABAT_AS08sgBPME_197	Bacteria	Firmicutes	0	1	1	0	26	6	0	0	34	1463
METABAT_AS08sgBPME_324	Bacteria	Spirochaetes	1	0	5	0	26	4	0	0	36	2262
METABAT_AS08sgBPME_399	Bacteria	Firmicutes	0	0	5	0	26	6	0	0	37	1902
METABAT_AS08sgBPME_432	Bacteria	Tenericutes	0	4	0	0	26	5	1	0	36	1179
METABAT_AS09scLD_87	Bacteria	Firmicutes	0	1	0	0	26	5	0	0	32	1452
METABAT_AS09scLD_132	Bacteria	Firmicutes	0	4	4	0	26	14	0	0	48	2026
METABAT_AS10tlH2TH_22	Bacteria	Lentisphaerae	0	1	2	0	26	13	0	0	42	2988
METABAT_AS20ysBPTH_51	Bacteria	Firmicutes	1	5	6	0	26	9	0	0	47	2159
METABAT_AS21ysBPME_225	Bacteria	Lentisphaerae	1	1	2	0	26	13	0	0	43	2357
METABAT_AS22ysBPME_249	Bacteria	Spirochaetes	0	0	1	0	26	4	0	0	31	2319
METABAT_AS23ysBPME_51	Bacteria	Bacteroidetes	0	1	3	0	26	14	0	0	44	1567
METABAT_AS23ysBPME_230	Bacteria	Firmicutes	0	7	4	0	26	8	0	0	45	3155
METABAT_AS23ysBPME_280	Bacteria	Firmicutes	0	5	2	0	26	12	0	0	45	1741
METABAT_AS27yjCOA_28	Bacteria	Candidatus Riflebacteria	0	1	6	0	26	21	0	0	54	5355
METABAT_AS27yjCOA_114	Bacteria	Chloroflexi	0	0	2	0	26	25	1	0	54	3304
METABAT_AS06rmzACSIP_552	Bacteria	Spirochaetes	0	0	1	0	25	5	1	0	32	2779
METABAT_AS06rmzACSIP_562	Bacteria	Spirochaetes	0	0	2	0	25	3	3	0	33	1839
METABAT_AS10tlH2TH_148	Bacteria	Spirochaetes	0	0	3	0	25	5	1	0	34	2398
METABAT_AS20ysBPTH_25	Bacteria	Firmicutes	1	1	5	0	25	5	0	0	37	1761
METABAT_AS21ysBPME_60	Bacteria	Firmicutes	0	5	3	0	25	13	0	0	46	2085
METABAT_AS21ysBPME_182	Bacteria	Lentisphaerae	0	1	6	0	25	14	1	0	47	2697
METABAT_AS23ysBPME_47	Bacteria	Firmicutes	0	1	2	0	25	11	0	0	39	1907
METABAT_AS23ysBPME_229	Bacteria	Proteobacteria	2	2	4	0	25	16	0	0	49	3576
METABAT_AS23ysBPME_339	Bacteria	Firmicutes	0	3	4	0	25	7	0	0	39	1312
METABAT_AS27yjCOA_61	Bacteria	Firmicutes	0	2	3	0	25	15	0	0	45	2156
METABAT_AS4BglBPHE_13	Bacteria	Bacteroidetes	0	3	2	0	25	19	0	0	49	1911
METABAT_AS01afH2WH_44	Bacteria	Firmicutes	0	1	2	0	24	16	0	0	43	1906
METABAT_AS07pgkLD_104	Bacteria	Firmicutes	0	5	3	0	24	5	0	0	37	1585
METABAT_AS08sgBPME_79	Bacteria	Firmicutes	0	0	1	0	24	4	1	0	30	1882
METABAT_AS08sgBPME_202	Bacteria	Firmicutes	0	6	2	0	24	7	0	0	39	1754
METABAT_AS08sgBPME_284	Bacteria	Actinobacteria	0	5	8	0	24	22	0	0	59	3315
METABAT_AS09scLD_127	Bacteria	Firmicutes	0	0	1	0	24	4	1	0	30	1380
METABAT_AS15tlH2ME_94	Bacteria	Firmicutes	0	8	7	0	24	6	0	0	45	2013
METABAT_AS23ysBPME_82	Bacteria	Firmicutes	0	3	3	0	24	6	0	0	36	2376
METABAT_AS23ysBPME_124	Bacteria	Firmicutes	0	3	7	0	24	15	0	0	49	2329
METABAT_AS23ysBPME_268	Bacteria	Firmicutes	0	3	5	0	24	12	0	0	44	2199
METABAT_AS23ysBPME_360	Bacteria	Firmicutes	1	4	5	0	24	7	0	0	41	2260
METABAT_AS24abBPME_51	Bacteria	Firmicutes	1	3	2	0	24	14	0	0	44	1891
METABAT_AS27yjCOA_215	Bacteria	Bacteroidetes	0	3	4	0	24	23	0	0	54	2257
METABAT_AS04akNAM_60	Bacteria	Firmicutes	0	3	4	0	23	12	0	0	42	1997
METABAT_AS04akNAM_68	Bacteria	Firmicutes	0	5	5	0	23	14	0	0	47	2405
METABAT_AS06rmzACSIP_467	Bacteria	Planctomycetes	0	2	3	0	23	11	1	0	40	2753
METABAT_AS06rmzACSIP_635	Bacteria	Actinobacteria	0	2	3	0	23	16	0	0	44	2343
METABAT_AS07pgkLD_144	Bacteria	Firmicutes	0	1	1	0	23	12	0	0	37	1574
METABAT_AS08sgBPME_187	Bacteria	Firmicutes	0	1	2	0	23	6	0	0	32	2065
METABAT_AS08sgBPME_277	Bacteria	Tenericutes	0	3	3	0	23	3	0	0	32	1539
METABAT_AS08sgBPME_382	Bacteria	Firmicutes	1	4	6	0	23	7	0	0	41	2376
METABAT_AS09scLD_116	Bacteria	Firmicutes	0	1	2	0	23	7	0	0	33	1302
METABAT_AS09scLD_222	Bacteria	Chloroflexi	0	2	0	0	23	7	0	0	32	2414
METABAT_AS18jrsBPVS_13	Bacteria	Bacteroidetes	0	0	3	0	23	15	0	0	41	1503
METABAT_AS20ysBPTH_146	Bacteria	Firmicutes	1	1	6	0	23	20	0	0	51	2665
METABAT_AS22ysBPME_10	Bacteria	Spirochaetes	0	1	4	0	23	3	2	0	33	2020
METABAT_AS22ysBPME_176	Bacteria	Firmicutes	0	5	5	0	23	13	0	0	46	2644
METABAT_AS22ysBPME_290	Bacteria	Fusobacteria	0	3	1	0	23	7	0	0	34	1669
METABAT_AS27yjCOA_137	Bacteria	Proteobacteria	0	1	3	0	23	16	0	0	43	4016
METABAT_AS27yjCOA_184	Bacteria	Proteobacteria	1	2	2	0	23	36	0	0	64	3864
METABAT_AS4GglBPBL_16	Bacteria	Firmicutes	0	1	3	0	23	11	0	0	38	2087
METABAT_AS4IglBPLE_40	Bacteria	Tenericutes	0	1	1	0	23	3	1	0	29	1366
METABAT_AS04akNAM_86	Bacteria	Firmicutes	0	0	6	0	22	14	1	0	43	2768
METABAT_AS05jafATM_19	Bacteria	Bacteroidetes	0	2	4	0	22	21	3	0	52	2757
METABAT_AS06rmzACSIP_93	Bacteria	Tenericutes	0	1	3	0	22	4	0	0	30	1516
METABAT_AS06rmzACSIP_268	Bacteria	Tenericutes	0	2	1	0	22	3	0	0	28	1361
METABAT_AS06rmzACSIP_282	Bacteria	Tenericutes	0	4	0	0	22	6	1	0	33	1536
METABAT_AS06rmzACSIP_308	Bacteria	Lentisphaerae	1	0	5	0	22	13	1	0	42	2603
METABAT_AS06rmzACSIP_362	Bacteria	Chloroflexi	0	1	1	0	22	11	0	0	35	1936
METABAT_AS06rmzACSIP_448	Bacteria	Firmicutes	0	1	5	0	22	21	0	0	49	4642
METABAT_AS07pgkLD_82	Bacteria	Candidatus Atribacteria	0	2	3	0	22	11	1	0	39	2122
METABAT_AS09scLD_206	Bacteria	Actinobacteria	1	3	2	0	22	10	0	0	38	1821
METABAT_AS10tlH2TH_132	Bacteria	Firmicutes	0	1	3	0	22	19	0	0	45	3022
METABAT_AS10tlH2TH_342	Bacteria	candidate division WS1	1	1	8	0	22	16	6	0	54	4147
METABAT_AS15tlH2ME_174	Bacteria	Firmicutes	0	1	11	0	22	11	2	0	47	3012
METABAT_AS20ysBPTH_57	Bacteria	Firmicutes	0	1	2	0	22	13	0	0	38	2048
METABAT_AS21ysBPME_8	Bacteria	Firmicutes	1	2	5	0	22	14	0	0	44	2400
METABAT_AS21ysBPME_341	Bacteria	Firmicutes	0	1	3	0	22	8	0	0	34	2080
METABAT_AS23ysBPME_168	Bacteria	Firmicutes	0	4	5	0	22	13	0	0	44	2426
METABAT_AS23ysBPME_174	Bacteria	Firmicutes	0	4	4	0	22	17	0	0	47	2333
METABAT_AS23ysBPME_237	Bacteria	Firmicutes	0	0	4	0	22	8	0	0	34	1938
METABAT_AS25fmACSIPFO_17	Bacteria	Tenericutes	0	0	2	0	22	5	0	0	29	1244
METABAT_AS27yjCOA_149	Bacteria	Proteobacteria	0	1	3	0	22	25	1	0	52	4127
METABAT_AS4BglBPHE_29	Bacteria	Spirochaetes	0	0	1	0	22	4	0	0	27	2233
METABAT_AS4DglBPLU_8	Bacteria	Bacteroidetes	0	1	4	0	22	12	0	0	39	2115
METABAT_AS02xzSISU_21	Bacteria	Firmicutes	0	1	4	0	21	16	0	0	42	2845
METABAT_AS06rmzACSIP_176	Bacteria	Fibrobacteres	0	7	4	0	21	21	5	0	58	1824
METABAT_AS06rmzACSIP_177	Bacteria	Tenericutes	0	1	1	0	21	2	0	0	25	990
METABAT_AS06rmzACSIP_577	Bacteria	Actinobacteria	0	1	8	0	21	21	1	0	52	3807
METABAT_AS08sgBPME_383	Bacteria	Firmicutes	0	2	1	0	21	10	0	0	34	1865
METABAT_AS09scLD_249	Bacteria	Chloroflexi	0	1	1	0	21	6	0	0	29	1696
METABAT_AS19jrsBPTG_4	Bacteria	Firmicutes	0	1	0	0	21	7	0	0	29	1893
METABAT_AS21ysBPME_170	Bacteria	Firmicutes	0	8	2	0	21	12	0	0	43	1634
METABAT_AS22ysBPME_216	Bacteria	Firmicutes	0	2	2	0	21	19	0	0	44	3408
METABAT_AS23ysBPME_171	Bacteria	Firmicutes	0	0	0	0	21	2	0	0	23	1301
METABAT_AS24abBPME_63	Bacteria	Firmicutes	0	1	4	0	21	13	0	0	39	2267
METABAT_AS26fmACSIPLY_33	Bacteria	Firmicutes	0	6	1	0	21	14	1	0	43	2009
METABAT_AS27yjCOA_6	Bacteria	Ignavibacteriae	0	0	3	0	21	23	0	0	47	2865
METABAT_AS4EglBPAV_12	Bacteria	Chloroflexi	0	0	2	0	21	7	1	0	31	2402
METABAT_AS05jafATM_72	Bacteria	Actinobacteria	0	2	8	0	20	21	0	0	51	2124
METABAT_AS06rmzACSIP_18	Bacteria	Lentisphaerae	0	5	1	0	20	19	0	0	45	2738
METABAT_AS06rmzACSIP_565	Bacteria	Actinobacteria	1	1	15	0	20	35	0	0	72	3771
METABAT_AS08sgBPME_231	Bacteria	Firmicutes	0	0	0	0	20	2	0	0	22	1056
METABAT_AS10tlH2TH_133	Bacteria	Chloroflexi	0	1	1	0	20	15	0	0	37	2202
METABAT_AS10tlH2TH_384	Bacteria	Bacteroidetes	0	0	2	0	20	23	0	0	45	2146
METABAT_AS17jrsBPGN_18	Bacteria	Actinobacteria	0	1	3	0	20	14	0	0	38	2338
METABAT_AS20ysBPTH_2	Bacteria	Firmicutes	1	6	3	0	20	10	0	0	40	2185
METABAT_AS23ysBPME_66	Bacteria	Firmicutes	1	5	7	0	20	16	0	0	49	2457
METABAT_AS23ysBPME_273	Bacteria	Actinobacteria	1	3	5	0	20	13	0	0	42	3027
METABAT_AS25fmACSIPFO_25	Bacteria	Firmicutes	0	6	5	0	20	18	0	0	49	2151
METABAT_AS25fmACSIPFO_32	Bacteria	Chloroflexi	1	1	4	0	20	29	1	0	56	2767
METABAT_AS26fmACSIPLY_47	Bacteria	Firmicutes	0	3	2	0	20	8	0	0	33	2214
METABAT_AS27yjCOA_92	Bacteria	Proteobacteria	2	2	5	0	20	27	0	0	56	4758
METABAT_AS27yjCOA_128	Bacteria	Acidobacteria	0	1	3	0	20	25	0	0	49	3372
METABAT_AS04akNAM_92	Bacteria	Firmicutes	0	0	4	0	19	10	0	0	33	1833
METABAT_AS05jafATM_109	Bacteria	Bacteroidetes	0	1	3	0	19	14	0	0	37	1512
METABAT_AS06rmzACSIP_80	Bacteria	Firmicutes	0	1	3	0	19	9	0	0	32	1924
METABAT_AS06rmzACSIP_193	Bacteria	Chloroflexi	1	0	8	0	19	21	0	0	49	2928
METABAT_AS06rmzACSIP_393	Bacteria	Thermotogae	0	0	1	0	19	8	0	0	28	2579
METABAT_AS06rmzACSIP_450	Bacteria	Chloroflexi	0	0	4	0	19	10	0	0	33	2079
METABAT_AS06rmzACSIP_463	Bacteria	Actinobacteria	0	3	4	0	19	15	0	0	41	2930
METABAT_AS09scLD_10	Bacteria	Firmicutes	0	2	3	0	19	7	1	0	32	1930
METABAT_AS09scLD_209	Bacteria	Firmicutes	0	3	3	0	19	6	1	0	32	1455
METABAT_AS10tlH2TH_34	Bacteria	Firmicutes	0	2	1	0	19	7	0	0	29	2626
METABAT_AS10tlH2TH_345	Bacteria	Firmicutes	0	3	1	0	19	5	0	0	28	1171
METABAT_AS15tlH2ME_198	Bacteria	Actinobacteria	0	2	12	0	19	29	0	0	62	2703
METABAT_AS21ysBPME_203	Bacteria	Firmicutes	0	0	0	0	19	2	0	0	21	1289
METABAT_AS22ysBPME_147	Bacteria	Firmicutes	1	3	3	0	19	5	0	0	31	1961
METABAT_AS23ysBPME_183	Bacteria	Firmicutes	1	7	3	0	19	11	0	0	41	2135
METABAT_AS23ysBPME_249	Bacteria	Firmicutes	0	3	6	0	19	4	2	0	34	2154
METABAT_AS23ysBPME_356	Bacteria	Firmicutes	0	1	1	0	19	12	0	0	33	1708
METABAT_AS26fmACSIPLY_5	Bacteria	Proteobacteria	6	3	4	0	19	27	0	0	59	4034
METABAT_AS27yjCOA_207	Bacteria	Chloroflexi	0	0	4	0	19	15	0	0	38	1829
METABAT_AS2HglBPFA_26	Bacteria	Firmicutes	0	2	2	0	19	7	0	0	30	2256
METABAT_AS4BglBPHE_11	Bacteria	Acidobacteria	0	1	2	0	19	13	0	0	35	2448
METABAT_AS04akNAM_6	Bacteria	Firmicutes	0	0	10	0	18	10	0	0	38	2504
METABAT_AS04akNAM_88	Bacteria	Firmicutes	0	7	4	0	18	13	0	1	43	2420
METABAT_AS06rmzACSIP_6	Bacteria	candidate division BRC1	0	3	5	0	18	10	0	0	36	1469
METABAT_AS06rmzACSIP_178	Bacteria	Planctomycetes	0	2	3	0	18	29	0	0	52	3467
METABAT_AS06rmzACSIP_180	Bacteria	Firmicutes	0	1	3	0	18	7	0	0	29	1986
METABAT_AS06rmzACSIP_235	Bacteria	Actinobacteria	0	2	11	0	18	33	0	0	64	2599
METABAT_AS06rmzACSIP_334	Bacteria	Actinobacteria	0	0	5	0	18	18	0	0	41	3263
METABAT_AS06rmzACSIP_625	Bacteria	Proteobacteria	8	3	3	0	18	13	0	0	45	3588
METABAT_AS08sgBPME_110	Bacteria	Firmicutes	0	2	4	0	18	11	0	0	35	2127
METABAT_AS08sgBPME_158	Bacteria	Tenericutes	0	1	1	0	18	5	1	0	26	1024
METABAT_AS09scLD_84	Bacteria	Proteobacteria	3	3	2	0	18	17	0	0	43	2827
METABAT_AS09scLD_186	Bacteria	Firmicutes	0	2	10	0	18	10	0	0	40	2272
METABAT_AS09scLD_293	Bacteria	Firmicutes	0	0	2	0	18	9	0	0	29	2078
METABAT_AS10tlH2TH_389	Bacteria	Chloroflexi	0	0	2	0	18	25	1	0	46	2046
METABAT_AS15tlH2ME_193	Bacteria	Firmicutes	0	0	2	0	18	9	0	0	29	2099
METABAT_AS20ysBPTH_43	Bacteria	Tenericutes	0	1	3	0	18	5	0	0	27	1469
METABAT_AS20ysBPTH_124	Bacteria	Firmicutes	0	1	3	0	18	13	0	0	35	2095
METABAT_AS21ysBPME_241	Bacteria	Tenericutes	0	1	0	0	18	3	0	0	22	936
METABAT_AS22ysBPME_181	Bacteria	Bacteroidetes	0	4	3	0	18	21	0	0	46	2155
METABAT_AS27yjCOA_29	Bacteria	Proteobacteria	0	0	4	0	18	38	2	0	62	3911
METABAT_AS27yjCOA_218	Bacteria	Actinobacteria	0	2	4	0	18	20	0	0	44	2944
METABAT_AS3CglBPFA_8	Bacteria	Actinobacteria	2	0	3	0	18	22	0	0	45	3993
METABAT_AS04akNAM_66	Bacteria	Proteobacteria	7	2	4	0	17	35	0	0	65	5218
METABAT_AS04akNAM_80	Bacteria	Firmicutes	0	0	6	0	17	17	0	0	40	2595
METABAT_AS06rmzACSIP_161	Bacteria	Actinobacteria	0	2	9	0	17	29	0	0	57	2963
METABAT_AS06rmzACSIP_234	Bacteria	Candidatus Riflebacteria	0	2	3	0	17	14	1	0	37	3516
METABAT_AS06rmzACSIP_431	Bacteria	Planctomycetes	0	3	2	0	17	10	1	0	33	4097
METABAT_AS06rmzACSIP_509	Bacteria	Lentisphaerae	0	4	2	0	17	18	0	0	41	2356
METABAT_AS06rmzACSIP_587	Bacteria	Spirochaetes	0	0	5	0	17	8	0	0	30	2281
METABAT_AS08sgBPME_135	Bacteria	Actinobacteria	1	2	9	0	17	28	0	0	57	3163
METABAT_AS08sgBPME_145	Bacteria	Actinobacteria	0	2	11	0	17	30	0	0	60	3035
METABAT_AS08sgBPME_230	Bacteria	Firmicutes	0	3	3	0	17	40	1	0	64	5114
METABAT_AS08sgBPME_359	Bacteria	Tenericutes	0	2	1	0	17	4	0	0	24	1139
METABAT_AS09scLD_362	Bacteria	Firmicutes	0	2	2	0	17	12	0	0	33	1779
METABAT_AS10tlH2TH_138	Bacteria	Bacteroidetes	0	1	3	0	17	13	0	0	34	1284
METABAT_AS22ysBPME_47	Bacteria	Firmicutes	0	3	1	0	17	5	0	0	26	1860
METABAT_AS22ysBPME_241	Bacteria	Bacteroidetes	0	1	4	0	17	15	0	0	37	1501
METABAT_AS23ysBPME_231	Bacteria	Firmicutes	0	3	2	0	17	7	0	0	29	1567
METABAT_AS23ysBPME_252	Bacteria	Firmicutes	0	0	4	0	17	11	0	0	32	2446
METABAT_AS23ysBPME_308	Bacteria	Actinobacteria	0	1	7	0	17	29	0	0	54	2249
METABAT_AS23ysBPME_344	Bacteria	Actinobacteria	0	0	7	0	17	28	0	0	52	2570
METABAT_AS27yjCOA_192	Bacteria	Chloroflexi	0	0	3	0	17	33	1	0	54	3901
METABAT_AS4LglBPNY_23	Bacteria	Actinobacteria	0	5	1	0	17	12	0	0	35	1869
METABAT_AS4LglBPNY_28	Bacteria	Firmicutes	0	1	3	0	17	9	0	0	30	2163
METABAT_AS05jafATM_106	Bacteria	Chloroflexi	0	0	2	0	16	10	0	0	28	1698
METABAT_AS06rmzACSIP_89	Bacteria	Planctomycetes	1	0	7	0	16	12	0	0	36	2571
METABAT_AS06rmzACSIP_118	Bacteria	Acidobacteria	0	1	9	0	16	20	0	0	46	2491
METABAT_AS06rmzACSIP_596	Bacteria	Proteobacteria	3	2	3	0	16	25	1	0	50	4018
METABAT_AS07pgkLD_92	Bacteria	Firmicutes	0	2	2	0	16	10	0	0	30	1508
METABAT_AS08sgBPME_53	Bacteria	Candidatus Atribacteria	0	2	1	0	16	13	0	0	32	2944
METABAT_AS08sgBPME_67	Bacteria	Firmicutes	0	1	1	0	16	5	0	0	23	1629
METABAT_AS08sgBPME_178	Bacteria	Firmicutes	0	1	1	0	16	4	0	0	22	1352
METABAT_AS09scLD_420	Bacteria	Proteobacteria	3	3	1	0	16	15	0	0	38	3096
METABAT_AS10tlH2TH_51	Bacteria	Firmicutes	0	2	3	0	16	7	0	0	28	1712
METABAT_AS10tlH2TH_303	Bacteria	Firmicutes	0	0	2	0	16	9	0	0	27	1971
METABAT_AS10tlH2TH_371	Bacteria	Firmicutes	0	1	2	0	16	14	0	0	33	1870
METABAT_AS16jrsBPLL_21	Bacteria	Actinobacteria	0	1	5	0	16	20	0	0	42	3902
METABAT_AS21ysBPME_66	Bacteria	Firmicutes	0	1	5	0	16	16	0	0	38	2321
METABAT_AS21ysBPME_159	Bacteria	Firmicutes	0	0	2	0	16	8	0	0	26	1723
METABAT_AS21ysBPME_320	Bacteria	Firmicutes	0	1	1	0	16	5	0	0	23	1308
METABAT_AS23ysBPME_11	Bacteria	Bacteroidetes	0	1	2	0	16	25	0	0	44	2193
METABAT_AS23ysBPME_137	Bacteria	Spirochaetes	0	0	1	0	16	5	0	0	22	1283
METABAT_AS23ysBPME_309	Bacteria	Firmicutes	0	2	2	0	16	4	0	0	24	907
METABAT_AS24abBPME_126	Bacteria	Bacteroidetes	0	0	2	0	16	25	0	0	43	2160
METABAT_AS27yjCOA_2	Bacteria	Firmicutes	0	2	1	0	16	39	1	0	59	4732
METABAT_AS27yjCOA_73	Bacteria	Proteobacteria	1	2	3	0	16	15	1	0	38	4524
METABAT_AS02xzSISU_14	Bacteria	Firmicutes	0	1	4	0	15	6	0	0	26	2525
METABAT_AS06rmzACSIP_145	Bacteria	Firmicutes	0	0	2	0	15	8	0	0	25	1814
METABAT_AS06rmzACSIP_164	Bacteria	Actinobacteria	3	1	15	0	15	33	0	0	67	3734
METABAT_AS06rmzACSIP_379	Bacteria	Firmicutes	0	0	0	0	15	8	0	0	23	1068
METABAT_AS06rmzACSIP_532	Bacteria	Proteobacteria	1	1	4	0	15	16	1	0	38	2417
METABAT_AS07pgkLD_61	Bacteria	Firmicutes	0	0	1	0	15	9	0	0	25	1485
METABAT_AS07pgkLD_77	Bacteria	Spirochaetes	0	0	1	0	15	3	0	0	19	1764
METABAT_AS07pgkLD_216	Bacteria	Firmicutes	0	4	4	0	15	6	0	0	29	1605
METABAT_AS08sgBPME_6	Bacteria	Firmicutes	0	2	1	0	15	7	0	0	25	1023
METABAT_AS08sgBPME_81	Bacteria	Actinobacteria	0	2	9	0	15	29	0	0	55	2559
METABAT_AS08sgBPME_402	Bacteria	Firmicutes	0	1	1	0	15	5	0	0	22	1307
METABAT_AS08sgBPME_440	Bacteria	Tenericutes	0	1	0	0	15	3	0	0	19	1045
METABAT_AS09scLD_110	Bacteria	Proteobacteria	1	1	3	0	15	16	0	0	36	2475
METABAT_AS09scLD_265	Bacteria	Firmicutes	0	1	5	0	15	11	8	0	40	2205
METABAT_AS10tlH2TH_116	Bacteria	Bacteroidetes	0	0	2	0	15	20	0	0	37	2258
METABAT_AS10tlH2TH_216	Bacteria	Firmicutes	0	0	3	0	15	9	0	0	27	2962
METABAT_AS20ysBPTH_152	Bacteria	Firmicutes	0	1	1	0	15	11	0	0	28	1881
METABAT_AS21ysBPME_118	Bacteria	Firmicutes	0	3	1	0	15	7	1	0	27	1931
METABAT_AS23ysBPME_13	Bacteria	Firmicutes	1	2	2	0	15	23	0	0	43	2773
METABAT_AS23ysBPME_42	Bacteria	Firmicutes	0	2	5	0	15	6	0	0	28	2092
METABAT_AS23ysBPME_315	Bacteria	Firmicutes	0	2	3	0	15	11	0	0	31	1463
METABAT_AS27yjCOA_33	Bacteria	Proteobacteria	1	2	0	0	15	32	0	0	50	3435
METABAT_AS27yjCOA_130	Bacteria	Chloroflexi	0	1	4	0	15	15	0	0	35	1707
METABAT_AS3CglBPFA_13	Bacteria	Thermotogae	0	1	2	0	15	8	1	0	27	2194
METABAT_AS05jafATM_60	Bacteria	Firmicutes	0	1	3	0	14	3	0	0	21	2136
METABAT_AS06rmzACSIP_15	Bacteria	Actinobacteria	2	2	2	0	14	15	0	0	35	3112
METABAT_AS06rmzACSIP_166	Bacteria	Chloroflexi	0	1	1	0	14	6	0	0	22	1592
METABAT_AS06rmzACSIP_167	Bacteria	Actinobacteria	3	2	1	0	14	16	0	0	36	2495
METABAT_AS06rmzACSIP_174	Bacteria	Verrucomicrobia	0	3	10	0	14	21	1	0	49	3614
METABAT_AS06rmzACSIP_346	Bacteria	Chloroflexi	0	0	1	0	14	11	0	0	26	1772
METABAT_AS08sgBPME_147	Bacteria	Actinobacteria	0	1	13	0	14	34	0	0	62	2507
METABAT_AS08sgBPME_194	Bacteria	Firmicutes	0	1	3	0	14	8	0	0	26	1424
METABAT_AS08sgBPME_216	Bacteria	Tenericutes	1	0	2	0	14	3	0	0	20	1648
METABAT_AS08sgBPME_423	Bacteria	Proteobacteria	0	0	0	0	14	11	0	0	25	2488
METABAT_AS09scLD_242	Bacteria	Firmicutes	0	1	5	0	14	12	0	0	32	2009
METABAT_AS10tlH2TH_62	Bacteria	Spirochaetes	0	0	2	0	14	2	0	0	18	1923
METABAT_AS10tlH2TH_123	Bacteria	Tenericutes	0	2	2	0	14	2	0	0	20	984
METABAT_AS10tlH2TH_238	Bacteria	Firmicutes	0	0	0	0	14	5	0	0	19	919
METABAT_AS10tlH2TH_375	Bacteria	Proteobacteria	0	2	1	0	14	20	0	0	37	2901
METABAT_AS15tlH2ME_173	Bacteria	Chloroflexi	1	0	1	0	14	12	0	0	28	2234
METABAT_AS16jrsBPLL_7	Bacteria	Firmicutes	0	1	3	0	14	12	0	0	30	2186
METABAT_AS18jrsBPVS_16	Bacteria	Firmicutes	0	0	2	0	14	7	0	0	23	2367
METABAT_AS21ysBPME_195	Bacteria	Tenericutes	0	1	0	0	14	6	0	0	21	1037
METABAT_AS21ysBPME_283	Bacteria	Firmicutes	1	3	4	0	14	17	0	0	39	2567
METABAT_AS22ysBPME_46	Archaea	Euryarchaeota	1	0	1	0	14	37	0	0	53	2748
METABAT_AS23ysBPME_118	Bacteria	Spirochaetes	0	0	3	0	14	3	0	0	20	1680
METABAT_AS24abBPME_94	Bacteria	Firmicutes	0	2	2	0	14	11	0	0	29	1785
METABAT_AS26fmACSIPLY_51	Bacteria	Actinobacteria	1	2	3	0	14	13	0	0	33	1825
METABAT_AS27yjCOA_164	Bacteria	Candidatus Atribacteria	0	1	2	0	14	12	0	0	29	2717
METABAT_AS27yjCOA_177	Bacteria	Spirochaetes	1	0	3	0	14	6	0	0	24	3163
METABAT_AS27yjCOA_203	Bacteria	Chloroflexi	0	0	2	0	14	16	1	0	33	2077
METABAT_AS3CglBPFA_9	Bacteria	Proteobacteria	3	1	1	0	14	11	0	0	30	3356
METABAT_AS02xzSISU_89	Archaea	Euryarchaeota	2	0	1	0	13	35	0	0	51	2662
METABAT_AS04akNAM_61	Bacteria	Firmicutes	0	1	2	0	13	12	0	0	28	2135
METABAT_AS05jafATM_29	Bacteria	Firmicutes	0	1	9	0	13	8	1	0	32	2097
METABAT_AS06rmzACSIP_232	Bacteria	Cyanobacteria	0	0	0	0	13	15	0	0	28	2231
METABAT_AS06rmzACSIP_256	Bacteria	Proteobacteria	1	2	4	0	13	20	0	0	40	3343
METABAT_AS06rmzACSIP_307	Bacteria	Proteobacteria	0	1	1	0	13	26	0	0	41	2349
METABAT_AS06rmzACSIP_318	Bacteria	Firmicutes	0	0	4	0	13	11	0	0	28	3070
METABAT_AS06rmzACSIP_613	Bacteria	Firmicutes	0	0	2	0	13	13	0	0	28	2847
METABAT_AS08sgBPME_77	Bacteria	Firmicutes	0	0	1	0	13	9	0	0	23	1818
METABAT_AS08sgBPME_204	Bacteria	Actinobacteria	0	2	8	0	13	21	0	0	44	2362
METABAT_AS08sgBPME_372	Bacteria	Firmicutes	0	2	3	0	13	6	0	0	24	1472
METABAT_AS08sgBPME_463	Bacteria	Firmicutes	0	1	2	0	13	5	0	0	21	1045
METABAT_AS08sgBPME_473	Bacteria	Bacteroidetes	0	0	1	0	13	15	1	0	30	1848
METABAT_AS09scLD_263	Bacteria	Firmicutes	0	1	2	0	13	7	0	0	23	1479
METABAT_AS09scLD_304	Bacteria	Firmicutes	0	0	2	0	13	5	0	0	20	1569
METABAT_AS10tlH2TH_130	Bacteria	Firmicutes	0	3	5	0	13	15	0	0	36	2584
METABAT_AS10tlH2TH_150	Bacteria	Firmicutes	0	5	4	0	13	8	6	0	36	2828
METABAT_AS10tlH2TH_361	Bacteria	Firmicutes	1	3	1	0	13	6	0	0	24	2297
METABAT_AS19jrsBPTG_11	Bacteria	Bacteroidetes	0	0	1	0	13	19	0	0	33	2549
METABAT_AS19jrsBPTG_13	Bacteria	Firmicutes	0	0	1	0	13	8	0	0	22	1995
METABAT_AS21ysBPME_67	Bacteria	Firmicutes	0	4	2	0	13	8	0	0	27	1377
METABAT_AS21ysBPME_133	Bacteria	Spirochaetes	0	0	5	0	13	6	7	0	31	1969
METABAT_AS21ysBPME_246	Bacteria	Firmicutes	0	0	2	0	13	5	0	0	20	1545
METABAT_AS21ysBPME_308	Bacteria	Tenericutes	0	2	3	0	13	3	0	0	21	1345
METABAT_AS22ysBPME_23	Bacteria	Proteobacteria	0	0	2	0	13	11	0	0	26	1572
METABAT_AS22ysBPME_250	Bacteria	Firmicutes	0	2	1	0	13	8	0	0	24	1888
METABAT_AS24abBPME_108	Bacteria	Firmicutes	0	2	1	0	13	5	0	0	21	967
METABAT_AS27yjCOA_82	Bacteria	Chloroflexi	0	0	1	0	13	33	1	0	48	3652
METABAT_AS27yjCOA_105	Bacteria	Elusimicrobia	0	1	2	0	13	16	0	0	32	2281
METABAT_AS4EglBPAV_13	Bacteria	Chloroflexi	0	0	4	0	13	9	0	0	26	1811
METABAT_AS4GglBPBL_36	Bacteria	Actinobacteria	0	1	2	0	13	13	0	0	29	1869
METABAT_AS02xzSISU_61	Bacteria	Firmicutes	1	4	9	0	12	11	1	0	38	2097
METABAT_AS04akNAM_110	Bacteria	Firmicutes	0	6	7	0	12	29	1	0	55	4035
METABAT_AS05jafATM_108	Bacteria	Firmicutes	1	3	7	0	12	6	0	0	29	2096
METABAT_AS06rmzACSIP_37	Bacteria	Chloroflexi	0	0	3	0	12	33	0	0	48	2981
METABAT_AS06rmzACSIP_61	Bacteria	Proteobacteria	1	0	3	0	12	28	1	0	45	2622
METABAT_AS06rmzACSIP_391	Bacteria	Proteobacteria	1	1	2	0	12	17	0	0	33	3396
METABAT_AS06rmzACSIP_551	Bacteria	Proteobacteria	1	1	2	0	12	22	0	0	38	3110
METABAT_AS08sgBPME_22	Bacteria	Bacteroidetes	0	3	14	0	12	15	0	0	44	2105
METABAT_AS08sgBPME_69	Bacteria	Tenericutes	0	1	1	0	12	4	0	0	18	1071
METABAT_AS08sgBPME_114	Bacteria	Firmicutes	0	1	3	0	12	19	0	0	35	2643
METABAT_AS08sgBPME_165	Bacteria	Firmicutes	0	1	2	0	12	12	0	0	27	2574
METABAT_AS08sgBPME_304	Bacteria	Firmicutes	0	1	5	0	12	15	0	0	33	2436
METABAT_AS08sgBPME_377	Bacteria	Actinobacteria	1	2	10	0	12	26	0	0	51	2570
METABAT_AS08sgBPME_396	Bacteria	Firmicutes	0	3	4	0	12	6	0	0	25	2258
METABAT_AS08sgBPME_403	Bacteria	Firmicutes	0	1	2	0	12	7	0	0	22	1469
METABAT_AS09scLD_40	Bacteria	Firmicutes	0	5	7	0	12	24	11	0	59	2889
METABAT_AS09scLD_113	Bacteria	Firmicutes	0	1	3	0	12	15	0	0	31	2055
METABAT_AS09scLD_169	Bacteria	Candidatus Riflebacteria	0	2	4	0	12	9	0	0	27	2907
METABAT_AS09scLD_270	Bacteria	Proteobacteria	0	2	1	0	12	13	0	0	28	2297
METABAT_AS09scLD_285	Bacteria	Firmicutes	0	2	5	0	12	8	0	0	27	3154
METABAT_AS10tlH2TH_169	Bacteria	Lentisphaerae	0	3	2	0	12	17	0	0	34	1990
METABAT_AS10tlH2TH_220	Bacteria	Firmicutes	0	1	0	0	12	5	0	0	18	935
METABAT_AS15tlH2ME_45	Bacteria	Firmicutes	0	1	2	0	12	7	0	0	22	1989
METABAT_AS21ysBPME_135	Bacteria	Candidatus Riflebacteria	0	3	4	0	12	12	0	0	31	2341
METABAT_AS21ysBPME_148	Bacteria	Actinobacteria	0	1	9	0	12	27	0	0	49	2514
METABAT_AS21ysBPME_166	Bacteria	Lentisphaerae	0	2	3	0	12	13	0	0	30	2217
METABAT_AS22ysBPME_212	Bacteria	Firmicutes	0	2	0	0	12	6	0	0	20	1500
METABAT_AS22ysBPME_220	Bacteria	Firmicutes	0	3	4	0	12	5	0	0	24	1566
METABAT_AS23ysBPME_6	Bacteria	Firmicutes	0	1	2	0	12	21	0	0	36	1717
METABAT_AS26fmACSIPLY_36	Bacteria	Proteobacteria	2	1	3	0	12	21	0	0	39	3865
METABAT_AS27yjCOA_120	Bacteria	Proteobacteria	0	0	3	0	12	39	1	0	55	2809
METABAT_AS4BglBPHE_34	Bacteria	Actinobacteria	1	0	7	0	12	28	0	0	48	4256
METABAT_AS04akNAM_31	Bacteria	Firmicutes	0	1	7	0	11	17	0	0	36	3182
METABAT_AS04akNAM_113	Bacteria	Firmicutes	0	2	5	0	11	14	0	1	33	2505
METABAT_AS05jafATM_18	Bacteria	Firmicutes	1	1	5	0	11	8	0	0	26	2486
METABAT_AS05jafATM_110	Bacteria	Proteobacteria	0	0	3	0	11	25	0	0	39	2239
METABAT_AS06rmzACSIP_7	Bacteria	Proteobacteria	0	0	2	0	11	28	0	0	41	3286
METABAT_AS06rmzACSIP_185	Bacteria	Firmicutes	0	2	4	0	11	8	0	0	25	2630
METABAT_AS06rmzACSIP_269	Bacteria	Firmicutes	0	1	4	0	11	10	0	0	26	3424
METABAT_AS06rmzACSIP_347	Bacteria	Chloroflexi	0	2	0	0	11	7	0	0	20	2422
METABAT_AS06rmzACSIP_408	Bacteria	Firmicutes	0	1	1	0	11	16	0	0	29	2288
METABAT_AS07pgkLD_43	Bacteria	Proteobacteria	2	1	1	0	11	16	0	0	31	2699
METABAT_AS07pgkLD_49	Bacteria	Firmicutes	0	1	3	0	11	10	0	0	25	2325
METABAT_AS07pgkLD_121	Bacteria	Proteobacteria	1	1	1	0	11	15	0	0	29	2522
METABAT_AS07pgkLD_152	Bacteria	Firmicutes	1	1	3	0	11	23	0	0	39	2426
METABAT_AS08sgBPME_51	Bacteria	Tenericutes	0	2	4	0	11	3	0	0	20	922
METABAT_AS08sgBPME_294	Bacteria	Firmicutes	1	1	2	0	11	7	0	0	22	1999
METABAT_AS08sgBPME_344	Bacteria	Firmicutes	0	0	4	0	11	4	0	0	19	1886
METABAT_AS08sgBPME_393	Bacteria	Firmicutes	0	1	1	0	11	7	0	0	20	1835
METABAT_AS08sgBPME_429	Bacteria	Bacteroidetes	0	0	3	0	11	20	0	0	34	1608
METABAT_AS08sgBPME_458	Bacteria	Bacteroidetes	0	0	2	0	11	22	0	0	35	2039
METABAT_AS09scLD_28	Bacteria	Firmicutes	0	2	2	0	11	8	0	0	23	1507
METABAT_AS09scLD_69	Bacteria	Proteobacteria	0	2	1	0	11	28	0	0	42	2642
METABAT_AS09scLD_163	Bacteria	Proteobacteria	2	0	4	0	11	27	0	0	44	2892
METABAT_AS09scLD_316	Bacteria	Proteobacteria	2	1	1	0	11	12	0	0	27	2367
METABAT_AS09scLD_384	Bacteria	Proteobacteria	1	0	4	0	11	18	0	0	34	2675
METABAT_AS09scLD_388	Bacteria	Firmicutes	0	1	3	0	11	8	0	0	23	2353
METABAT_AS10tlH2TH_72	Bacteria	Firmicutes	0	0	2	0	11	11	0	0	24	2693
METABAT_AS10tlH2TH_92	Bacteria	Proteobacteria	1	0	4	0	11	6	0	0	22	2521
METABAT_AS10tlH2TH_198	Bacteria	Lentisphaerae	1	1	0	0	11	13	0	0	26	1428
METABAT_AS10tlH2TH_287	Archaea	Euryarchaeota	1	0	3	0	11	42	0	0	57	3148
METABAT_AS10tlH2TH_430	Bacteria	Proteobacteria	1	0	2	0	11	17	0	0	31	2314
METABAT_AS16jrsBPLL_26	Bacteria	Acidobacteria	0	2	4	0	11	24	0	0	41	2691
METABAT_AS21ysBPME_22	Bacteria	Spirochaetes	0	0	4	0	11	3	0	0	18	1580
METABAT_AS21ysBPME_25	Bacteria	Firmicutes	0	2	3	0	11	8	0	0	24	1490
METABAT_AS21ysBPME_111	Bacteria	Firmicutes	0	1	2	0	11	9	0	0	23	1767
METABAT_AS22ysBPME_31	Bacteria	Firmicutes	0	0	6	0	11	7	0	0	24	1980
METABAT_AS23ysBPME_352	Bacteria	candidate division WS1	1	0	5	0	11	15	3	0	35	2651
METABAT_AS27yjCOA_32	Bacteria	Elusimicrobia	0	0	3	0	11	17	0	0	31	1784
METABAT_AS27yjCOA_65	Bacteria	Proteobacteria	0	0	1	0	11	10	0	0	22	3213
METABAT_AS27yjCOA_160	Bacteria	Chloroflexi	0	0	2	0	11	24	1	0	38	2519
METABAT_AS02xzSISU_2	Bacteria	Firmicutes	0	5	4	0	10	12	0	0	31	1901
METABAT_AS04akNAM_10	Bacteria	Proteobacteria	2	0	3	0	10	12	0	0	27	2583
METABAT_AS04akNAM_40	Bacteria	Firmicutes	0	4	6	0	10	19	0	0	39	2320
METABAT_AS04akNAM_85	Bacteria	Firmicutes	0	1	6	0	10	6	0	0	23	2019
METABAT_AS04akNAM_105	Bacteria	Firmicutes	1	4	8	0	10	13	0	0	36	3639
METABAT_AS04akNAM_112	Bacteria	Firmicutes	0	1	5	0	10	14	1	0	31	2730
METABAT_AS04akNAM_125	Bacteria	Proteobacteria	2	0	2	0	10	32	0	0	46	3248
METABAT_AS04akNAM_131	Bacteria	Nitrospirae	1	1	2	0	10	22	0	0	36	1763
METABAT_AS06rmzACSIP_366	Bacteria	Proteobacteria	3	0	1	0	10	8	0	0	22	3499
METABAT_AS06rmzACSIP_480	Bacteria	Proteobacteria	1	2	2	0	10	30	0	0	45	2811
METABAT_AS06rmzACSIP_503	Archaea	Euryarchaeota	1	0	0	0	10	22	0	0	33	3067
METABAT_AS06rmzACSIP_589	Bacteria	Proteobacteria	0	0	2	0	10	18	0	0	30	3054
METABAT_AS08sgBPME_86	Bacteria	Firmicutes	0	2	7	0	10	12	0	0	31	2218
METABAT_AS08sgBPME_167	Bacteria	Spirochaetes	0	0	1	0	10	3	0	0	14	1721
METABAT_AS08sgBPME_181	Bacteria	Proteobacteria	2	0	2	0	10	21	0	0	35	4044
METABAT_AS09scLD_59	Bacteria	Proteobacteria	1	0	4	0	10	22	0	0	37	2976
METABAT_AS09scLD_78	Bacteria	Firmicutes	0	0	5	0	10	5	0	0	20	1805
METABAT_AS09scLD_107	Bacteria	Firmicutes	0	1	2	0	10	8	0	0	21	1961
METABAT_AS09scLD_262	Bacteria	Proteobacteria	4	0	2	0	10	28	0	0	44	3219
METABAT_AS10tlH2TH_61	Archaea	Euryarchaeota	1	0	0	0	10	29	0	0	40	2536
METABAT_AS10tlH2TH_207	Bacteria	Firmicutes	0	0	2	0	10	12	0	0	24	2948
METABAT_AS10tlH2TH_221	Bacteria	Firmicutes	0	0	0	0	10	5	0	0	15	1039
METABAT_AS15tlH2ME_186	Bacteria	Proteobacteria	1	2	3	0	10	23	2	0	41	2900
METABAT_AS17jrsBPGN_1	Bacteria	Proteobacteria	0	0	5	0	10	18	0	0	33	2840
METABAT_AS19jrsBPTG_31	Bacteria	Chloroflexi	0	0	1	0	10	8	0	0	19	1427
METABAT_AS19jrsBPTG_34	Bacteria	Proteobacteria	2	2	3	0	10	18	0	0	35	3795
METABAT_AS20ysBPTH_39	Bacteria	Firmicutes	0	1	2	0	10	7	0	0	20	1132
METABAT_AS20ysBPTH_63	Bacteria	Firmicutes	0	2	5	0	10	13	0	0	30	3720
METABAT_AS20ysBPTH_117	Bacteria	Firmicutes	0	0	4	0	10	6	0	0	20	1941
METABAT_AS21ysBPME_233	Bacteria	Firmicutes	0	1	3	0	10	6	0	0	20	1979
METABAT_AS22ysBPME_58	Bacteria	Firmicutes	0	1	3	0	10	1	0	0	15	1275
METABAT_AS22ysBPME_296	Bacteria	Firmicutes	0	0	3	0	10	7	0	1	21	2477
METABAT_AS23ysBPME_23	Bacteria	Firmicutes	1	3	3	0	10	8	0	0	25	2164
METABAT_AS23ysBPME_32	Bacteria	Firmicutes	1	1	4	0	10	11	0	0	27	2081
METABAT_AS23ysBPME_143	Bacteria	Firmicutes	0	1	6	0	10	5	0	0	22	2239
METABAT_AS23ysBPME_255	Bacteria	Firmicutes	0	1	1	0	10	7	0	1	20	2152
METABAT_AS23ysBPME_297	Bacteria	Firmicutes	0	2	9	0	10	20	0	0	41	2481
METABAT_AS25fmACSIPFO_22	Bacteria	Tenericutes	0	0	3	0	10	3	3	0	19	1230
METABAT_AS27yjCOA_151	Bacteria	Nitrospirae	0	1	1	0	10	19	0	0	31	2786
METABAT_AS01afH2WH_13	Bacteria	Firmicutes	0	1	2	0	9	11	0	0	23	2728
METABAT_AS01afH2WH_19	Bacteria	Firmicutes	0	1	0	0	9	10	0	0	20	1905
METABAT_AS01afH2WH_28	Bacteria	Proteobacteria	0	1	2	0	9	24	0	0	36	1739
METABAT_AS01afH2WH_33	Bacteria	Firmicutes	0	1	6	0	9	13	0	0	29	2299
METABAT_AS04akNAM_21	Bacteria	Firmicutes	0	0	5	0	9	10	0	0	24	2305
METABAT_AS04akNAM_35	Bacteria	Firmicutes	0	3	5	0	9	14	0	0	31	2561
METABAT_AS04akNAM_83	Bacteria	Synergistetes	0	1	2	0	9	16	0	0	28	2040
METABAT_AS04akNAM_97	Bacteria	Proteobacteria	0	0	2	0	9	15	0	0	26	2758
METABAT_AS05jafATM_4	Bacteria	Firmicutes	0	7	8	0	9	24	0	0	48	4112
METABAT_AS06rmzACSIP_5	Bacteria	Proteobacteria	0	0	1	0	9	11	0	0	21	2366
METABAT_AS06rmzACSIP_121	Bacteria	Proteobacteria	0	0	3	0	9	21	0	0	33	3736
METABAT_AS06rmzACSIP_149	Bacteria	Firmicutes	0	1	2	0	9	11	1	0	24	1738
METABAT_AS06rmzACSIP_159	Bacteria	Firmicutes	0	0	2	0	9	7	1	0	19	2267
METABAT_AS06rmzACSIP_217	Archaea	Candidatus Bathyarchaeota	0	0	1	0	9	11	0	0	21	2646
METABAT_AS06rmzACSIP_262	Bacteria	Actinobacteria	2	0	1	0	9	15	0	0	27	3250
METABAT_AS06rmzACSIP_339	Bacteria	Elusimicrobia	0	0	1	0	9	14	0	0	24	1448
METABAT_AS06rmzACSIP_409	Bacteria	Proteobacteria	2	0	1	0	9	10	0	0	22	3112
METABAT_AS06rmzACSIP_426	Bacteria	Firmicutes	0	0	4	0	9	16	0	0	29	3055
METABAT_AS06rmzACSIP_531	Bacteria	Proteobacteria	0	2	3	0	9	13	0	0	27	2509
METABAT_AS06rmzACSIP_630	Bacteria	Firmicutes	0	0	1	0	9	7	0	0	17	1993
METABAT_AS07pgkLD_52	Bacteria	Firmicutes	0	0	2	0	9	7	0	0	18	2107
METABAT_AS08sgBPME_113	Bacteria	Firmicutes	0	1	3	0	9	9	0	0	22	2051
METABAT_AS08sgBPME_136	Bacteria	Firmicutes	0	1	4	0	9	9	0	0	23	1776
METABAT_AS08sgBPME_244	Bacteria	Firmicutes	0	1	4	0	9	10	0	0	24	2003
METABAT_AS08sgBPME_280	Bacteria	Firmicutes	0	1	0	0	9	6	0	0	16	1749
METABAT_AS08sgBPME_286	Bacteria	Firmicutes	1	1	0	0	9	5	0	0	16	2076
METABAT_AS08sgBPME_325	Bacteria	Firmicutes	0	1	6	0	9	8	0	0	24	2149
METABAT_AS08sgBPME_346	Bacteria	Firmicutes	0	2	2	0	9	13	0	0	26	2447
METABAT_AS08sgBPME_367	Bacteria	Firmicutes	0	1	0	0	9	6	0	0	16	1510
METABAT_AS09scLD_16	Bacteria	Firmicutes	0	1	2	0	9	6	0	0	18	1253
METABAT_AS09scLD_149	Bacteria	Proteobacteria	1	0	2	0	9	12	2	0	26	2834
METABAT_AS09scLD_210	Bacteria	Proteobacteria	2	0	2	0	9	21	0	0	34	2580
METABAT_AS09scLD_238	Bacteria	Firmicutes	0	0	2	0	9	2	0	0	13	962
METABAT_AS09scLD_241	Bacteria	Firmicutes	0	1	2	0	9	13	0	0	25	2382
METABAT_AS09scLD_251	Bacteria	Firmicutes	0	0	2	0	9	6	0	0	17	2126
METABAT_AS09scLD_389	Bacteria	Proteobacteria	4	1	1	0	9	17	0	0	32	3097
METABAT_AS10tlH2TH_403	Bacteria	Proteobacteria	2	0	2	0	9	27	0	0	40	2670
METABAT_AS15tlH2ME_34	Bacteria	Candidatus Saccharibacteria	0	0	0	0	9	15	0	0	24	1603
METABAT_AS15tlH2ME_190	Bacteria	Firmicutes	0	0	4	0	9	9	0	0	22	2085
METABAT_AS15tlH2ME_216	Bacteria	Proteobacteria	1	0	6	0	9	16	1	0	33	2333
METABAT_AS16jrsBPLL_18	Bacteria	Firmicutes	0	1	1	0	9	8	0	1	20	2360
METABAT_AS19jrsBPTG_2	Bacteria	Firmicutes	0	0	1	0	9	8	0	0	18	2221
METABAT_AS21ysBPME_217	Bacteria	Firmicutes	0	1	1	0	9	7	0	0	18	1386
METABAT_AS21ysBPME_226	Bacteria	Proteobacteria	2	0	1	0	9	11	0	0	23	2583
METABAT_AS21ysBPME_327	Bacteria	Firmicutes	0	1	2	0	9	6	0	1	19	1982
METABAT_AS22ysBPME_45	Bacteria	Firmicutes	0	1	3	0	9	17	0	0	30	2775
METABAT_AS23ysBPME_17	Bacteria	Proteobacteria	0	0	5	0	9	17	0	0	31	2499
METABAT_AS23ysBPME_19	Bacteria	Firmicutes	0	0	2	0	9	12	0	0	23	1558
METABAT_AS23ysBPME_22	Bacteria	Firmicutes	0	0	4	0	9	5	0	0	18	1914
METABAT_AS23ysBPME_164	Bacteria	Firmicutes	0	3	3	0	9	14	0	0	29	2628
METABAT_AS23ysBPME_271	Bacteria	Firmicutes	0	0	2	0	9	4	0	0	15	1872
METABAT_AS23ysBPME_317	Bacteria	Firmicutes	0	0	1	0	9	8	0	0	18	1942
METABAT_AS23ysBPME_345	Bacteria	Firmicutes	0	0	0	0	9	8	0	0	17	1815
METABAT_AS27yjCOA_31	Bacteria	candidate division Zixibacteria	0	1	1	0	9	16	0	0	27	3044
METABAT_AS27yjCOA_52	Bacteria	Elusimicrobia	0	1	1	0	9	12	0	0	23	1938
METABAT_AS27yjCOA_154	Bacteria	Firmicutes	1	0	4	0	9	27	1	0	42	3793
METABAT_AS27yjCOA_181	Bacteria	Candidatus Atribacteria	0	1	1	0	9	15	0	0	26	2968
METABAT_AS4GglBPBL_6	Bacteria	Firmicutes	0	1	0	0	9	11	0	0	21	1925
METABAT_AS4KglBPMA_3	Bacteria	Firmicutes	0	0	1	0	9	9	0	0	19	2201
METABAT_AS01afH2WH_34	Bacteria	Firmicutes	0	0	6	0	8	22	0	0	36	2819
METABAT_AS02xzSISU_72	Bacteria	Firmicutes	0	2	5	0	8	22	0	0	37	2579
METABAT_AS04akNAM_46	Bacteria	Firmicutes	0	0	2	0	8	12	0	0	22	2218
METABAT_AS04akNAM_127	Bacteria	Firmicutes	0	3	7	0	8	22	0	0	40	3222
METABAT_AS04akNAM_132	Bacteria	Firmicutes	0	0	4	0	8	12	0	0	24	2556
METABAT_AS05jafATM_61	Bacteria	Tenericutes	0	2	2	0	8	5	0	0	17	894
METABAT_AS05jafATM_105	Bacteria	Firmicutes	0	2	3	0	8	11	0	0	24	2382
METABAT_AS06rmzACSIP_371	Bacteria	Elusimicrobia	0	1	1	0	8	13	0	0	23	1540
METABAT_AS06rmzACSIP_404	Bacteria	Bacteroidetes	0	0	1	0	8	22	0	0	31	2230
METABAT_AS06rmzACSIP_440	Bacteria	Firmicutes	0	1	2	0	8	5	0	0	16	2040
METABAT_AS06rmzACSIP_469	Bacteria	Firmicutes	0	0	4	0	8	17	0	0	29	2681
METABAT_AS06rmzACSIP_619	Bacteria	Firmicutes	0	1	1	0	8	5	0	0	15	1850
METABAT_AS07pgkLD_51	Bacteria	Firmicutes	0	1	0	0	8	6	0	0	15	1799
METABAT_AS07pgkLD_56	Bacteria	Proteobacteria	2	0	1	0	8	13	0	0	24	2818
METABAT_AS07pgkLD_93	Bacteria	Firmicutes	0	0	0	0	8	10	0	0	18	1519
METABAT_AS07pgkLD_124	Bacteria	Firmicutes	3	0	1	0	8	9	0	0	21	2787
METABAT_AS07pgkLD_129	Bacteria	Firmicutes	1	1	4	0	8	4	0	0	18	2080
METABAT_AS07pgkLD_164	Bacteria	Firmicutes	0	2	7	0	8	11	0	0	28	2233
METABAT_AS07pgkLD_182	Bacteria	Synergistetes	0	0	0	0	8	15	0	0	23	2362
METABAT_AS07pgkLD_188	Bacteria	Proteobacteria	4	0	1	0	8	10	0	0	23	2612
METABAT_AS07pgkLD_227	Bacteria	Synergistetes	0	1	0	0	8	16	0	0	25	1587
METABAT_AS08sgBPME_101	Bacteria	Proteobacteria	2	0	1	0	8	21	0	0	32	2430
METABAT_AS08sgBPME_116	Bacteria	Lentisphaerae	0	1	1	0	8	16	1	0	27	1881
METABAT_AS08sgBPME_186	Bacteria	Firmicutes	0	0	6	0	8	6	0	0	20	1776
METABAT_AS08sgBPME_462	Bacteria	Tenericutes	0	0	0	0	8	3	0	0	11	1412
METABAT_AS09scLD_21	Bacteria	Firmicutes	0	2	2	0	8	8	0	0	20	1951
METABAT_AS09scLD_97	Bacteria	Synergistetes	0	1	1	0	8	6	0	0	16	1972
METABAT_AS09scLD_108	Bacteria	Firmicutes	0	2	5	0	8	7	0	0	22	2221
METABAT_AS09scLD_121	Bacteria	Firmicutes	1	6	4	0	8	7	0	0	26	2500
METABAT_AS09scLD_187	Bacteria	Firmicutes	0	1	1	0	8	8	0	0	18	1890
METABAT_AS09scLD_228	Bacteria	Proteobacteria	1	1	1	0	8	34	0	0	45	2529
METABAT_AS09scLD_276	Bacteria	Firmicutes	0	1	0	0	8	7	0	0	16	2243
METABAT_AS09scLD_292	Bacteria	Proteobacteria	1	0	1	0	8	32	0	0	42	2454
METABAT_AS10tlH2TH_60	Bacteria	Proteobacteria	1	0	2	0	8	15	0	0	26	2924
METABAT_AS10tlH2TH_93	Bacteria	Bacteroidetes	0	1	4	0	8	34	0	0	47	2489
METABAT_AS10tlH2TH_146	Archaea	Crenarchaeota	0	0	1	0	8	7	0	0	16	2579
METABAT_AS10tlH2TH_289	Bacteria	Candidatus Cloacimonetes	1	1	1	0	8	11	0	0	22	1758
METABAT_AS10tlH2TH_358	Bacteria	Firmicutes	0	0	3	0	8	15	0	0	26	2710
METABAT_AS15tlH2ME_237	Bacteria	Firmicutes	0	0	2	0	8	9	0	0	19	1568
METABAT_AS16jrsBPLL_32	Bacteria	Actinobacteria	1	1	0	0	8	9	0	0	19	1997
METABAT_AS20ysBPTH_33	Bacteria	Firmicutes	0	0	3	0	8	10	0	0	21	2065
METABAT_AS20ysBPTH_41	Bacteria	Tenericutes	0	1	1	0	8	7	0	0	17	1272
METABAT_AS21ysBPME_33	Bacteria	Firmicutes	0	0	2	0	8	8	0	0	18	2398
METABAT_AS21ysBPME_51	Bacteria	Firmicutes	0	1	0	0	8	8	0	0	17	1605
METABAT_AS21ysBPME_306	Bacteria	Firmicutes	1	1	0	0	8	6	0	0	16	1923
METABAT_AS21ysBPME_312	Bacteria	Firmicutes	0	0	1	0	8	7	0	0	16	1610
METABAT_AS22ysBPME_199	Archaea	Euryarchaeota	0	1	0	0	8	29	0	0	38	2290
METABAT_AS22ysBPME_200	Bacteria	Chloroflexi	0	0	1	0	8	23	1	0	33	2119
METABAT_AS22ysBPME_238	Bacteria	Lentisphaerae	0	1	6	0	8	14	0	0	29	1967
METABAT_AS23ysBPME_29	Bacteria	Firmicutes	0	0	6	0	8	8	0	0	22	2388
METABAT_AS23ysBPME_126	Bacteria	Firmicutes	0	1	4	0	8	14	0	0	27	1956
METABAT_AS23ysBPME_182	Bacteria	Firmicutes	0	1	1	0	8	3	0	0	13	1697
METABAT_AS23ysBPME_213	Bacteria	Proteobacteria	1	0	2	0	8	14	0	0	25	2148
METABAT_AS23ysBPME_220	Bacteria	Firmicutes	0	0	3	0	8	11	0	0	22	1779
METABAT_AS23ysBPME_272	Bacteria	Firmicutes	0	0	0	0	8	6	0	0	14	767
METABAT_AS23ysBPME_336	Bacteria	Proteobacteria	1	0	4	0	8	13	0	0	26	2111
METABAT_AS24abBPME_21	Bacteria	Firmicutes	0	0	3	0	8	11	0	0	22	2917
METABAT_AS25fmACSIPFO_90	Bacteria	Firmicutes	0	0	0	0	8	9	0	1	18	2210
METABAT_AS27yjCOA_196	Bacteria	Synergistetes	1	1	1	0	8	13	0	0	24	2020
METABAT_AS4AglBPMA_11	Bacteria	Proteobacteria	0	1	2	0	8	16	0	0	27	2937
METABAT_AS4AglBPMA_26	Bacteria	Proteobacteria	0	0	3	0	8	18	0	0	29	3108
METABAT_AS4LglBPNY_6	Bacteria	Firmicutes	0	2	2	0	8	11	0	0	23	1415
METABAT_AS01afH2WH_32	Bacteria	Synergistetes	0	1	2	0	7	22	0	0	32	2088
METABAT_AS01afH2WH_49	Bacteria	Firmicutes	0	2	0	0	7	13	0	0	22	2605
METABAT_AS02xzSISU_22	Bacteria	Firmicutes	0	0	2	0	7	11	0	0	20	2554
METABAT_AS02xzSISU_62	Bacteria	Proteobacteria	2	0	1	0	7	12	0	0	22	2651
METABAT_AS04akNAM_9	Bacteria	Firmicutes	1	1	6	0	7	22	0	0	37	3201
METABAT_AS04akNAM_17	Bacteria	Firmicutes	0	2	5	0	7	7	0	0	21	2456
METABAT_AS04akNAM_29	Bacteria	Firmicutes	0	2	5	0	7	6	0	0	20	2472
METABAT_AS04akNAM_111	Bacteria	Firmicutes	0	0	2	0	7	8	0	0	17	1949
METABAT_AS04akNAM_116	Bacteria	Firmicutes	0	1	5	0	7	12	0	0	25	2254
METABAT_AS04akNAM_124	Bacteria	Firmicutes	0	0	4	0	7	8	0	0	19	2291
METABAT_AS05jafATM_10	Bacteria	Firmicutes	0	0	2	0	7	11	0	0	20	2384
METABAT_AS05jafATM_20	Archaea	Euryarchaeota	1	0	0	0	7	33	0	0	41	2819
METABAT_AS05jafATM_70	Bacteria	Firmicutes	0	0	0	0	7	8	0	0	15	1910
METABAT_AS06rmzACSIP_36	Bacteria	Firmicutes	0	0	7	0	7	10	0	0	24	2708
METABAT_AS06rmzACSIP_72	Bacteria	Candidatus Cloacimonetes	1	1	1	0	7	10	0	0	20	1693
METABAT_AS06rmzACSIP_83	Bacteria	Proteobacteria	0	0	1	0	7	12	0	0	20	1612
METABAT_AS06rmzACSIP_210	Bacteria	Deinococcus-Thermus	0	0	5	0	7	11	0	0	23	2329
METABAT_AS06rmzACSIP_315	Bacteria	Firmicutes	0	1	0	0	7	13	0	0	21	1840
METABAT_AS06rmzACSIP_353	Bacteria	Firmicutes	0	1	3	0	7	5	0	0	16	2120
METABAT_AS06rmzACSIP_365	Bacteria	Firmicutes	1	0	1	0	7	7	0	0	16	2109
METABAT_AS06rmzACSIP_485	Bacteria	Chloroflexi	0	0	1	0	7	1	0	0	9	2342
METABAT_AS06rmzACSIP_507	Bacteria	Firmicutes	0	0	5	0	7	15	0	0	27	2914
METABAT_AS06rmzACSIP_513	Bacteria	Actinobacteria	1	0	5	0	7	27	0	0	40	2425
METABAT_AS06rmzACSIP_525	Archaea	Crenarchaeota	0	0	0	0	7	25	2	0	34	4193
METABAT_AS07pgkLD_48	Bacteria	Firmicutes	1	1	3	0	7	6	0	0	18	2396
METABAT_AS08sgBPME_156	Bacteria	Tenericutes	0	0	1	0	7	4	0	0	12	1716
METABAT_AS08sgBPME_164	Bacteria	Firmicutes	0	1	5	0	7	10	0	0	23	2143
METABAT_AS08sgBPME_225	Bacteria	Firmicutes	0	2	4	0	7	9	0	0	22	2643
METABAT_AS08sgBPME_276	Bacteria	Firmicutes	0	0	4	0	7	8	0	0	19	2313
METABAT_AS08sgBPME_292	Bacteria	Proteobacteria	5	1	1	0	7	20	0	0	34	2787
METABAT_AS08sgBPME_347	Bacteria	Firmicutes	0	1	2	0	7	6	0	0	16	1734
METABAT_AS09scLD_39	Bacteria	Firmicutes	0	1	3	0	7	10	0	1	22	3130
METABAT_AS09scLD_67	Bacteria	Firmicutes	0	1	3	0	7	12	0	0	23	2128
METABAT_AS09scLD_114	Bacteria	Firmicutes	0	1	1	0	7	8	0	0	17	1920
METABAT_AS09scLD_122	Bacteria	Firmicutes	0	3	3	0	7	11	0	0	24	2090
METABAT_AS09scLD_247	Bacteria	Proteobacteria	2	0	1	0	7	18	0	0	28	2961
METABAT_AS09scLD_382	Bacteria	Firmicutes	1	0	3	0	7	5	0	0	16	2317
METABAT_AS10tlH2TH_42	Bacteria	Firmicutes	0	0	2	0	7	8	0	0	17	1523
METABAT_AS10tlH2TH_71	Bacteria	Proteobacteria	1	0	2	0	7	14	0	0	24	1830
METABAT_AS10tlH2TH_158	Bacteria	Proteobacteria	6	0	1	0	7	13	0	0	27	2679
METABAT_AS10tlH2TH_185	Bacteria	Proteobacteria	2	0	4	0	7	22	0	0	35	2782
METABAT_AS10tlH2TH_230	Bacteria	Actinobacteria	0	0	1	0	7	14	0	0	22	2459
METABAT_AS10tlH2TH_240	Bacteria	Firmicutes	0	1	3	0	7	7	0	0	18	2091
METABAT_AS10tlH2TH_290	Bacteria	Proteobacteria	1	0	4	0	7	13	0	0	25	2192
METABAT_AS10tlH2TH_308	Bacteria	Firmicutes	0	1	4	0	7	9	0	0	21	2303
METABAT_AS15tlH2ME_52	Bacteria	Firmicutes	0	0	2	0	7	11	0	0	20	2509
METABAT_AS20ysBPTH_38	Bacteria	Firmicutes	0	1	3	0	7	15	0	0	26	2882
METABAT_AS21ysBPME_209	Bacteria	Firmicutes	0	0	5	0	7	6	0	0	18	1206
METABAT_AS21ysBPME_211	Bacteria	Proteobacteria	4	0	1	0	7	11	0	0	23	2355
METABAT_AS21ysBPME_213	Bacteria	Firmicutes	0	0	0	0	7	6	0	0	13	1380
METABAT_AS21ysBPME_222	Bacteria	Firmicutes	0	0	5	0	7	10	0	0	22	2506
METABAT_AS21ysBPME_297	Bacteria	Firmicutes	0	1	2	0	7	7	0	0	17	2199
METABAT_AS22ysBPME_12	Bacteria	Firmicutes	0	0	2	0	7	9	0	0	18	2085
METABAT_AS22ysBPME_70	Bacteria	Firmicutes	0	0	0	0	7	16	0	0	23	1832
METABAT_AS22ysBPME_161	Bacteria	Firmicutes	0	1	1	0	7	10	0	0	19	1546
METABAT_AS22ysBPME_288	Bacteria	Firmicutes	0	6	1	0	7	11	0	0	25	2396
METABAT_AS22ysBPME_318	Bacteria	Firmicutes	0	1	3	0	7	17	0	0	28	2501
METABAT_AS23ysBPME_21	Bacteria	Firmicutes	0	2	5	0	7	12	0	1	27	2288
METABAT_AS23ysBPME_27	Bacteria	Proteobacteria	1	0	3	0	7	13	0	0	24	2032
METABAT_AS23ysBPME_81	Bacteria	Proteobacteria	2	0	1	0	7	13	0	0	23	2309
METABAT_AS23ysBPME_226	Bacteria	Firmicutes	0	1	1	0	7	10	0	0	19	2032
METABAT_AS23ysBPME_228	Bacteria	Firmicutes	0	0	3	0	7	7	0	0	17	1836
METABAT_AS24abBPME_147	Bacteria	Firmicutes	0	1	3	0	7	5	0	0	16	1969
METABAT_AS25fmACSIPFO_18	Bacteria	Tenericutes	0	1	0	0	7	3	0	0	11	736
METABAT_AS25fmACSIPFO_94	Bacteria	Synergistetes	0	1	0	0	7	17	0	0	25	1784
METABAT_AS25fmACSIPFO_105	Bacteria	Firmicutes	0	0	2	0	7	6	0	1	16	1956
METABAT_AS26fmACSIPLY_16	Bacteria	Candidatus Cloacimonetes	0	1	1	0	7	10	0	0	19	1537
METABAT_AS27yjCOA_7	Bacteria	Proteobacteria	1	0	3	0	7	36	1	0	48	3121
METABAT_AS27yjCOA_90	Bacteria	Bacteroidetes	0	0	2	0	7	25	0	0	34	3795
METABAT_AS27yjCOA_117	Bacteria	Spirochaetes	0	1	0	0	7	18	0	0	26	3357
METABAT_AS27yjCOA_200	Bacteria	Bacteroidetes	0	0	2	0	7	27	0	0	36	2740
METABAT_AS4AglBPMA_38	Bacteria	Acidobacteria	0	3	5	0	7	27	1	0	43	3238
METABAT_AS4BglBPHE_14	Bacteria	Candidatus Cloacimonetes	0	2	1	0	7	10	0	0	20	1884
METABAT_AS01afH2WH_16	Bacteria	Firmicutes	0	0	5	0	6	6	0	0	17	1619
METABAT_AS01afH2WH_35	Bacteria	Coprothermobacterota	0	0	5	0	6	6	0	0	17	1243
METABAT_AS04akNAM_59	Bacteria	Firmicutes	0	1	5	0	6	14	0	0	26	2678
METABAT_AS04akNAM_79	Bacteria	Firmicutes	0	0	2	0	6	7	0	0	15	3216
METABAT_AS04akNAM_115	Bacteria	Firmicutes	0	2	3	0	6	7	0	0	18	2226
METABAT_AS04akNAM_117	Bacteria	Firmicutes	0	0	3	0	6	6	0	0	15	1767
METABAT_AS05jafATM_52	Bacteria	Firmicutes	0	1	5	0	6	11	0	0	23	2509
METABAT_AS05jafATM_71	Bacteria	Firmicutes	0	0	5	0	6	9	0	0	20	2128
METABAT_AS05jafATM_99	Bacteria	Candidatus Cloacimonetes	1	1	1	0	6	7	0	0	16	1697
METABAT_AS06rmzACSIP_50	Bacteria	Actinobacteria	0	0	0	0	6	6	0	0	12	2160
METABAT_AS06rmzACSIP_276	Bacteria	Firmicutes	0	0	2	0	6	10	0	0	18	2332
METABAT_AS06rmzACSIP_427	Bacteria	Chlamydiae	0	0	2	0	6	31	0	0	39	2317
METABAT_AS07pgkLD_60	Bacteria	Firmicutes	0	2	2	0	6	9	0	0	19	1889
METABAT_AS07pgkLD_81	Bacteria	Firmicutes	0	0	1	0	6	13	0	0	20	1323
METABAT_AS07pgkLD_202	Bacteria	Firmicutes	0	1	3	0	6	8	0	0	18	2319
METABAT_AS08sgBPME_15	Bacteria	Tenericutes	0	0	1	0	6	2	0	0	9	1352
METABAT_AS08sgBPME_285	Bacteria	Firmicutes	0	0	1	0	6	9	0	0	16	1363
METABAT_AS08sgBPME_326	Bacteria	Firmicutes	0	1	4	0	6	12	0	1	24	2730
METABAT_AS08sgBPME_361	Bacteria	Firmicutes	0	1	1	0	6	6	0	0	14	1367
METABAT_AS08sgBPME_395	Bacteria	Proteobacteria	2	0	1	0	6	11	0	0	20	2379
METABAT_AS08sgBPME_421	Bacteria	Firmicutes	0	0	0	0	6	7	0	0	13	1321
METABAT_AS09scLD_245	Bacteria	Proteobacteria	2	1	3	0	6	9	2	0	23	2746
METABAT_AS09scLD_284	Bacteria	Firmicutes	0	1	3	0	6	10	0	0	20	2214
METABAT_AS09scLD_310	Bacteria	Firmicutes	0	1	5	0	6	12	0	0	24	2050
METABAT_AS09scLD_335	Bacteria	Firmicutes	0	0	4	0	6	7	0	0	17	1627
METABAT_AS09scLD_402	Bacteria	Firmicutes	0	1	0	0	6	7	0	0	14	1914
METABAT_AS10tlH2TH_73	Bacteria	Proteobacteria	1	0	2	0	6	16	0	0	25	2492
METABAT_AS10tlH2TH_243	Bacteria	Firmicutes	0	1	3	0	6	3	0	0	13	2244
METABAT_AS10tlH2TH_281	Bacteria	Firmicutes	0	0	3	0	6	13	0	0	22	2410
METABAT_AS10tlH2TH_288	Bacteria	Ignavibacteriae	0	0	1	0	6	18	0	0	25	2194
METABAT_AS10tlH2TH_313	Bacteria	Firmicutes	0	1	1	0	6	11	0	0	19	1937
METABAT_AS10tlH2TH_318	Bacteria	Proteobacteria	2	0	2	0	6	17	0	0	27	2943
METABAT_AS10tlH2TH_368	Bacteria	Candidatus Cloacimonetes	1	1	1	0	6	11	0	0	20	1557
METABAT_AS10tlH2TH_381	Archaea	Euryarchaeota	0	1	0	0	6	24	0	0	31	2530
METABAT_AS15tlH2ME_28	Bacteria	Firmicutes	0	0	4	0	6	6	0	0	16	2247
METABAT_AS18jrsBPVS_12	Bacteria	Synergistetes	0	1	2	0	6	14	0	0	23	2102
METABAT_AS19jrsBPTG_18	Archaea	Euryarchaeota	0	0	0	0	6	18	0	0	24	2112
METABAT_AS19jrsBPTG_32	Archaea	Euryarchaeota	0	1	0	0	6	23	0	0	30	2498
METABAT_AS20ysBPTH_40	Bacteria	Firmicutes	0	1	5	0	6	13	0	0	25	1967
METABAT_AS20ysBPTH_145	Bacteria	Firmicutes	0	2	5	0	6	7	0	0	20	2119
METABAT_AS20ysBPTH_186	Bacteria	Firmicutes	0	1	1	0	6	10	0	0	18	2150
METABAT_AS21ysBPME_80	Bacteria	Bacteroidetes	0	1	2	0	6	23	0	0	32	2352
METABAT_AS21ysBPME_83	Bacteria	Firmicutes	0	2	3	0	6	6	0	0	17	1718
METABAT_AS21ysBPME_310	Bacteria	Candidatus Atribacteria	0	1	0	0	6	6	0	0	13	1466
METABAT_AS21ysBPME_335	Bacteria	Firmicutes	0	1	2	0	6	11	0	0	20	1853
METABAT_AS22ysBPME_36	Bacteria	Firmicutes	0	1	3	0	6	11	0	0	21	2241
METABAT_AS22ysBPME_61	Bacteria	Firmicutes	0	0	0	0	6	10	0	0	16	2246
METABAT_AS22ysBPME_67	Bacteria	Firmicutes	0	1	4	0	6	7	0	0	18	1501
METABAT_AS22ysBPME_114	Bacteria	Firmicutes	0	0	6	0	6	8	0	0	20	2841
METABAT_AS22ysBPME_180	Bacteria	Firmicutes	0	2	4	0	6	11	0	0	23	2126
METABAT_AS22ysBPME_189	Bacteria	Firmicutes	0	2	3	0	6	8	0	0	19	1616
METABAT_AS22ysBPME_300	Bacteria	Firmicutes	1	1	2	0	6	6	0	0	16	1825
METABAT_AS23ysBPME_85	Bacteria	Firmicutes	0	0	3	0	6	10	0	0	19	2269
METABAT_AS23ysBPME_211	Archaea	Euryarchaeota	0	1	0	0	6	20	0	0	27	2275
METABAT_AS23ysBPME_247	Bacteria	Firmicutes	0	0	0	0	6	12	0	0	18	1560
METABAT_AS23ysBPME_287	Bacteria	Firmicutes	0	1	3	0	6	6	0	0	16	2453
METABAT_AS23ysBPME_312	Bacteria	Firmicutes	0	1	4	0	6	15	0	0	26	2508
METABAT_AS25fmACSIPFO_85	Bacteria	Firmicutes	0	2	2	0	6	7	0	0	17	1689
METABAT_AS27yjCOA_54	Bacteria	Synergistetes	1	1	1	0	6	11	0	0	20	1298
METABAT_AS4BglBPHE_30	Bacteria	Candidatus Cloacimonetes	1	1	1	0	6	11	0	0	20	1886
METABAT_AS4EglBPAV_19	Bacteria	Proteobacteria	0	0	1	0	6	16	0	0	23	2590
METABAT_AS4GglBPBL_35	Bacteria	Firmicutes	0	2	3	0	6	7	0	0	18	1878
METABAT_AS01afH2WH_48	Bacteria	Firmicutes	0	0	1	0	5	10	0	0	16	2401
METABAT_AS02xzSISU_68	Bacteria	Proteobacteria	0	0	1	0	5	21	0	0	27	2094
METABAT_AS04akNAM_38	Bacteria	Firmicutes	0	2	6	0	5	10	0	1	24	2100
METABAT_AS05jafATM_84	Bacteria	Firmicutes	0	2	2	0	5	6	0	0	15	1617
METABAT_AS05jafATM_97	Bacteria	Firmicutes	0	1	3	0	5	9	0	0	18	1893
METABAT_AS06rmzACSIP_51	Bacteria	Synergistetes	0	1	3	0	5	11	0	0	20	2907
METABAT_AS06rmzACSIP_128	Bacteria	Actinobacteria	0	0	2	0	5	5	0	0	12	1961
METABAT_AS06rmzACSIP_188	Bacteria	Firmicutes	0	0	0	0	5	9	0	0	14	1910
METABAT_AS06rmzACSIP_293	Bacteria	Firmicutes	0	0	1	0	5	12	0	0	18	1242
METABAT_AS06rmzACSIP_354	Bacteria	Chloroflexi	0	1	1	0	5	3	0	0	10	1709
METABAT_AS06rmzACSIP_358	Archaea	Euryarchaeota	2	0	0	0	5	20	0	0	27	3154
METABAT_AS06rmzACSIP_377	Bacteria	Firmicutes	0	1	1	0	5	10	0	0	17	1588
METABAT_AS06rmzACSIP_482	Bacteria	Actinobacteria	0	0	0	0	5	10	0	0	15	2290
METABAT_AS06rmzACSIP_514	Bacteria	Firmicutes	0	0	3	0	5	9	0	0	17	2323
METABAT_AS06rmzACSIP_540	Bacteria	Firmicutes	0	0	0	0	5	3	0	0	8	995
METABAT_AS06rmzACSIP_581	Bacteria	Synergistetes	0	1	1	0	5	12	0	0	19	1781
METABAT_AS07pgkLD_55	Bacteria	Firmicutes	0	0	2	0	5	14	0	0	21	2259
METABAT_AS07pgkLD_131	Bacteria	Firmicutes	0	1	1	0	5	7	0	0	14	2123
METABAT_AS07pgkLD_132	Bacteria	Proteobacteria	1	0	3	0	5	5	0	0	14	2248
METABAT_AS07pgkLD_140	Bacteria	Firmicutes	0	0	3	0	5	8	0	0	16	1639
METABAT_AS07pgkLD_225	Bacteria	Firmicutes	0	1	1	0	5	6	0	0	13	1813
METABAT_AS08sgBPME_103	Bacteria	Firmicutes	0	2	2	0	5	7	0	0	16	1404
METABAT_AS08sgBPME_119	Bacteria	Firmicutes	0	2	4	0	5	9	0	1	21	2805
METABAT_AS08sgBPME_127	Bacteria	Firmicutes	0	2	3	0	5	6	0	0	16	1701
METABAT_AS08sgBPME_141	Bacteria	Firmicutes	0	0	2	0	5	7	0	0	14	1860
METABAT_AS08sgBPME_150	Bacteria	Proteobacteria	5	0	5	0	5	14	0	0	29	2501
METABAT_AS08sgBPME_289	Bacteria	Actinobacteria	2	0	4	0	5	21	0	0	32	3186
METABAT_AS08sgBPME_355	Bacteria	Firmicutes	1	0	3	0	5	6	0	0	15	1724
METABAT_AS08sgBPME_442	Bacteria	Firmicutes	0	0	3	0	5	7	0	0	15	2056
METABAT_AS09scLD_30	Bacteria	Synergistetes	0	0	0	0	5	14	0	0	19	1749
METABAT_AS09scLD_81	Bacteria	Firmicutes	0	1	3	0	5	17	0	0	26	2362
METABAT_AS09scLD_82	Bacteria	Firmicutes	0	2	3	0	5	7	0	0	17	1645
METABAT_AS09scLD_130	Bacteria	Firmicutes	0	0	2	0	5	11	0	0	18	2234
METABAT_AS09scLD_159	Bacteria	Firmicutes	0	0	3	0	5	5	0	0	13	1717
METABAT_AS09scLD_261	Bacteria	Bacteroidetes	0	2	2	0	5	20	0	0	29	1727
METABAT_AS09scLD_286	Bacteria	Proteobacteria	0	0	1	0	5	6	0	0	12	1753
METABAT_AS09scLD_363	Bacteria	Firmicutes	0	0	1	0	5	5	0	0	11	1979
METABAT_AS09scLD_412	Bacteria	Firmicutes	0	0	1	0	5	5	0	0	11	1675
METABAT_AS10tlH2TH_19	Bacteria	Bacteroidetes	0	0	1	0	5	16	0	0	22	2037
METABAT_AS10tlH2TH_24	Bacteria	Elusimicrobia	0	0	2	0	5	7	0	0	14	1554
METABAT_AS10tlH2TH_59	Bacteria	Firmicutes	0	0	4	0	5	9	0	0	18	2063
METABAT_AS10tlH2TH_97	Bacteria	Firmicutes	0	1	3	0	5	4	0	1	14	2777
METABAT_AS10tlH2TH_337	Bacteria	Firmicutes	0	0	2	0	5	6	0	0	13	1291
METABAT_AS10tlH2TH_372	Bacteria	Firmicutes	0	1	1	0	5	4	0	0	11	1474
METABAT_AS16jrsBPLL_6	Bacteria	Candidatus Cloacimonetes	1	1	1	0	5	18	0	0	26	1788
METABAT_AS16jrsBPLL_22	Bacteria	Candidatus Cloacimonetes	1	0	0	0	5	9	0	0	15	1979
METABAT_AS19jrsBPTG_12	Archaea	Euryarchaeota	0	1	0	0	5	18	0	0	24	2253
METABAT_AS20ysBPTH_116	Bacteria	Firmicutes	0	0	4	0	5	6	0	0	15	2008
METABAT_AS20ysBPTH_149	Bacteria	Firmicutes	0	1	4	0	5	7	0	0	17	2014
METABAT_AS20ysBPTH_159	Archaea	Euryarchaeota	0	1	1	0	5	18	0	0	25	2187
METABAT_AS21ysBPME_7	Bacteria	Synergistetes	0	0	1	0	5	9	0	0	15	2140
METABAT_AS21ysBPME_11	Archaea	Euryarchaeota	0	1	0	0	5	26	0	0	32	2399
METABAT_AS21ysBPME_34	Bacteria	Firmicutes	0	1	0	0	5	8	0	0	14	1488
METABAT_AS21ysBPME_62	Bacteria	Synergistetes	0	1	1	0	5	14	0	0	21	1535
METABAT_AS21ysBPME_102	Bacteria	Firmicutes	1	1	2	0	5	6	0	1	16	1983
METABAT_AS21ysBPME_137	Bacteria	Firmicutes	0	0	1	0	5	15	0	0	21	1766
METABAT_AS21ysBPME_138	Bacteria	Firmicutes	0	4	4	0	5	7	0	2	22	2216
METABAT_AS21ysBPME_346	Bacteria	Firmicutes	0	2	4	0	5	14	0	0	25	2534
METABAT_AS22ysBPME_43	Bacteria	Firmicutes	1	0	2	0	5	3	0	0	11	2359
METABAT_AS22ysBPME_60	Bacteria	Synergistetes	0	1	1	0	5	15	0	0	22	1902
METABAT_AS22ysBPME_88	Bacteria	Synergistetes	0	1	0	0	5	11	0	0	17	2390
METABAT_AS22ysBPME_304	Bacteria	Bacteroidetes	0	0	1	0	5	16	0	0	22	1777
METABAT_AS22ysBPME_313	Bacteria	Candidatus Cloacimonetes	1	1	1	0	5	10	0	0	18	1877
METABAT_AS23ysBPME_80	Bacteria	Ignavibacteriae	0	0	1	0	5	17	0	0	23	1915
METABAT_AS23ysBPME_162	Bacteria	Firmicutes	1	0	2	0	5	6	0	0	14	2046
METABAT_AS23ysBPME_176	Bacteria	Firmicutes	0	0	3	0	5	13	0	0	21	2169
METABAT_AS23ysBPME_357	Bacteria	Firmicutes	0	1	1	0	5	7	0	0	14	1443
METABAT_AS26fmACSIPLY_19	Bacteria	Firmicutes	0	0	1	0	5	5	0	0	11	1531
METABAT_AS26fmACSIPLY_39	Bacteria	Firmicutes	0	1	3	0	5	13	0	0	22	2115
METABAT_AS27yjCOA_19	Bacteria	Spirochaetes	0	0	1	0	5	10	0	0	16	2013
METABAT_AS27yjCOA_89	Bacteria	Spirochaetes	0	0	1	0	5	8	0	0	14	1878
METABAT_AS27yjCOA_100	Bacteria	candidate division Zixibacteria	0	0	2	0	5	12	0	0	19	2635
METABAT_AS27yjCOA_107	Bacteria	Candidatus Fermentibacteria	0	1	1	0	5	16	0	0	23	2331
METABAT_AS27yjCOA_146	Archaea	Euryarchaeota	1	0	0	0	5	12	0	0	18	2840
METABAT_AS27yjCOA_185	Bacteria	Firmicutes	0	3	6	0	5	24	0	0	38	3758
METABAT_AS2HglBPFA_19	Archaea	Euryarchaeota	0	1	0	0	5	22	0	0	28	2098
METABAT_AS4AglBPMA_32	Bacteria	Proteobacteria	0	0	1	0	5	14	0	0	20	2385
METABAT_AS4DglBPLU_32	Bacteria	Candidatus Fermentibacteria	0	1	1	0	5	16	0	0	23	1986
METABAT_AS4EglBPAV_17	Bacteria	Synergistetes	0	1	1	0	5	10	0	0	17	1774
METABAT_AS04akNAM_72	Bacteria	Firmicutes	0	0	2	0	4	9	0	0	15	2611
METABAT_AS04akNAM_87	Bacteria	Firmicutes	1	1	1	0	4	4	0	0	11	2102
METABAT_AS04akNAM_129	Bacteria	Firmicutes	0	3	3	0	4	5	0	0	15	1653
METABAT_AS05jafATM_45	Bacteria	Firmicutes	0	0	3	0	4	6	0	0	13	1920
METABAT_AS05jafATM_100	Bacteria	Firmicutes	0	0	0	0	4	4	0	0	8	1720
METABAT_AS05jafATM_104	Bacteria	Firmicutes	0	0	4	0	4	9	0	0	17	2502
METABAT_AS06rmzACSIP_54	Bacteria	Firmicutes	0	1	1	0	4	8	0	1	15	1772
METABAT_AS06rmzACSIP_74	Archaea	Euryarchaeota	1	12	5	0	4	11	0	0	33	2336
METABAT_AS06rmzACSIP_123	Bacteria	Actinobacteria	0	0	1	0	4	12	0	0	17	2344
METABAT_AS06rmzACSIP_140	Bacteria	Proteobacteria	1	0	4	0	4	20	0	0	29	2117
METABAT_AS06rmzACSIP_241	Bacteria	Firmicutes	0	1	1	0	4	10	0	0	16	2162
METABAT_AS06rmzACSIP_338	Bacteria	Spirochaetes	0	0	1	0	4	17	0	0	22	3322
METABAT_AS06rmzACSIP_363	Bacteria	Actinobacteria	0	0	2	0	4	8	0	0	14	2222
METABAT_AS07pgkLD_28	Bacteria	Actinobacteria	0	0	2	0	4	11	0	0	17	1784
METABAT_AS07pgkLD_63	Bacteria	Synergistetes	0	0	0	0	4	7	0	0	11	1591
METABAT_AS07pgkLD_87	Bacteria	Synergistetes	1	0	0	0	4	7	0	0	12	1602
METABAT_AS07pgkLD_199	Bacteria	Firmicutes	1	1	6	0	4	7	0	0	19	2265
METABAT_AS08sgBPME_4	Bacteria	Firmicutes	0	0	0	0	4	5	0	0	9	1879
METABAT_AS08sgBPME_134	Bacteria	Firmicutes	0	1	2	0	4	8	0	0	15	1668
METABAT_AS08sgBPME_175	Bacteria	Bacteroidetes	0	0	1	0	4	20	0	0	25	1809
METABAT_AS08sgBPME_241	Bacteria	Firmicutes	0	1	1	0	4	7	0	0	13	1697
METABAT_AS08sgBPME_352	Bacteria	Firmicutes	1	0	2	0	4	8	0	0	15	1890
METABAT_AS08sgBPME_358	Bacteria	Firmicutes	0	0	1	0	4	7	0	0	12	1228
METABAT_AS08sgBPME_404	Bacteria	Actinobacteria	0	0	2	0	4	10	0	0	16	1447
METABAT_AS09scLD_172	Bacteria	Firmicutes	0	0	1	0	4	7	0	0	12	1759
METABAT_AS09scLD_202	Bacteria	Firmicutes	0	1	0	0	4	7	0	0	12	1432
METABAT_AS09scLD_280	Bacteria	Firmicutes	0	1	5	0	4	6	0	0	16	1754
METABAT_AS09scLD_359	Bacteria	Firmicutes	0	1	3	0	4	7	0	0	15	2017
METABAT_AS09scLD_400	Bacteria	Firmicutes	0	0	4	0	4	8	0	0	16	2114
METABAT_AS10tlH2TH_87	Bacteria	Candidatus Cloacimonetes	1	0	1	0	4	13	0	0	19	1943
METABAT_AS10tlH2TH_91	Bacteria	Firmicutes	0	1	3	0	4	3	0	0	11	1253
METABAT_AS10tlH2TH_161	Bacteria	Firmicutes	0	1	0	0	4	6	0	0	11	1789
METABAT_AS10tlH2TH_162	Bacteria	Candidatus Cloacimonetes	1	1	1	0	4	11	0	0	18	1596
METABAT_AS10tlH2TH_186	Bacteria	Synergistetes	0	1	2	0	4	9	0	0	16	1745
METABAT_AS10tlH2TH_209	Bacteria	Synergistetes	0	1	0	0	4	12	0	0	17	2422
METABAT_AS15tlH2ME_116	Bacteria	Firmicutes	0	0	0	0	4	5	0	0	9	1777
METABAT_AS15tlH2ME_127	Bacteria	Firmicutes	0	0	1	0	4	5	0	0	10	1443
METABAT_AS15tlH2ME_132	Bacteria	Bacteroidetes	0	1	4	0	4	31	0	0	40	2728
METABAT_AS15tlH2ME_148	Bacteria	Firmicutes	0	0	3	0	4	6	0	0	13	2123
METABAT_AS15tlH2ME_226	Bacteria	Proteobacteria	0	0	1	0	4	6	0	0	11	1497
METABAT_AS20ysBPTH_5	Bacteria	Firmicutes	0	1	4	0	4	19	0	0	28	2453
METABAT_AS20ysBPTH_65	Bacteria	Firmicutes	0	0	2	0	4	9	0	0	15	1716
METABAT_AS23ysBPME_113	Bacteria	Tenericutes	0	0	0	0	4	8	1	0	13	1201
METABAT_AS23ysBPME_119	Bacteria	Firmicutes	0	1	2	0	4	7	0	0	14	1362
METABAT_AS23ysBPME_144	Bacteria	Firmicutes	0	1	1	0	4	10	0	0	16	1921
METABAT_AS23ysBPME_200	Bacteria	Bacteroidetes	0	0	1	0	4	20	0	0	25	1863
METABAT_AS23ysBPME_332	Bacteria	Firmicutes	0	1	4	0	4	6	0	0	15	2109
METABAT_AS23ysBPME_351	Bacteria	Firmicutes	0	0	2	0	4	8	0	0	14	2093
METABAT_AS24abBPME_148	Bacteria	Synergistetes	0	1	1	0	4	17	0	0	23	1801
METABAT_AS26fmACSIPLY_35	Bacteria	Bacteroidetes	0	2	2	0	4	17	0	0	25	1699
METABAT_AS27yjCOA_157	Archaea	Euryarchaeota	0	0	0	0	4	22	0	0	26	2376
METABAT_AS27yjCOA_195	Bacteria	Acidobacteria	0	0	1	0	4	5	0	0	10	2185
METABAT_AS4AglBPMA_45	Bacteria	Proteobacteria	0	0	1	0	4	16	0	0	21	2236
METABAT_AS02xzSISU_80	Bacteria	Firmicutes	0	0	3	0	3	18	0	0	24	2181
METABAT_AS04akNAM_41	Bacteria	Firmicutes	0	0	4	0	3	5	0	0	12	2114
METABAT_AS04akNAM_71	Bacteria	Firmicutes	0	0	1	0	3	4	0	0	8	1769
METABAT_AS04akNAM_77	Bacteria	Firmicutes	0	0	3	0	3	6	0	0	12	1612
METABAT_AS05jafATM_5	Bacteria	Firmicutes	0	0	4	0	3	6	0	0	13	2140
METABAT_AS05jafATM_55	Bacteria	Firmicutes	0	1	1	0	3	5	0	0	10	1982
METABAT_AS05jafATM_58	Bacteria	Firmicutes	0	2	3	0	3	5	0	1	14	1501
METABAT_AS06rmzACSIP_46	Bacteria	Parcubacteria	0	0	1	0	3	4	0	0	8	622
METABAT_AS06rmzACSIP_62	Archaea	Euryarchaeota	1	0	0	0	3	5	0	0	9	1604
METABAT_AS06rmzACSIP_189	Bacteria	Firmicutes	0	1	0	0	3	5	0	0	9	1425
METABAT_AS06rmzACSIP_249	Bacteria	Actinobacteria	0	0	1	0	3	10	0	0	14	2519
METABAT_AS06rmzACSIP_595	Archaea	Euryarchaeota	1	0	0	0	3	18	0	0	22	2430
METABAT_AS08sgBPME_84	Bacteria	Firmicutes	0	0	3	0	3	6	0	0	12	2215
METABAT_AS08sgBPME_104	Bacteria	Firmicutes	0	1	0	0	3	8	0	1	13	1482
METABAT_AS08sgBPME_148	Bacteria	N/A	0	0	1	0	3	3	0	0	7	1062
METABAT_AS08sgBPME_209	Bacteria	Candidatus Moranbacteria	0	0	0	0	3	11	0	0	14	1002
METABAT_AS08sgBPME_237	Bacteria	Tenericutes	0	0	1	0	3	0	0	0	4	998
METABAT_AS08sgBPME_299	Bacteria	Firmicutes	0	1	2	0	3	6	0	0	12	1406
METABAT_AS08sgBPME_408	Bacteria	Tenericutes	0	0	0	0	3	9	0	0	12	1082
METABAT_AS09scLD_2	Bacteria	Firmicutes	1	0	5	0	3	7	0	0	16	2173
METABAT_AS09scLD_70	Bacteria	Firmicutes	0	1	2	0	3	9	0	0	15	1706
METABAT_AS09scLD_109	Bacteria	Firmicutes	1	1	5	0	3	4	0	0	14	2173
METABAT_AS09scLD_175	Bacteria	Candidatus Moranbacteria	0	0	0	0	3	12	0	0	15	1334
METABAT_AS09scLD_189	Bacteria	Tenericutes	0	0	0	0	3	7	0	0	10	950
METABAT_AS09scLD_401	Bacteria	Firmicutes	1	1	4	0	3	3	0	0	12	2267
METABAT_AS09scLD_413	Bacteria	Firmicutes	1	0	2	0	3	6	0	0	12	1911
METABAT_AS10tlH2TH_7	Bacteria	Synergistetes	0	1	1	0	3	8	0	0	13	1919
METABAT_AS10tlH2TH_254	Bacteria	Firmicutes	0	1	0	0	3	3	0	0	7	1345
METABAT_AS10tlH2TH_276	Bacteria	Proteobacteria	0	0	1	0	3	14	0	0	18	1785
METABAT_AS10tlH2TH_294	Bacteria	Firmicutes	0	0	2	0	3	5	0	0	10	1536
METABAT_AS10tlH2TH_359	Bacteria	Firmicutes	0	1	1	0	3	6	0	0	11	1474
METABAT_AS10tlH2TH_388	Bacteria	Firmicutes	0	0	1	0	3	2	0	0	6	1446
METABAT_AS10tlH2TH_390	Bacteria	Firmicutes	0	1	1	0	3	3	0	0	8	1505
METABAT_AS15tlH2ME_23	Bacteria	Proteobacteria	0	0	1	0	3	10	0	0	14	1935
METABAT_AS20ysBPTH_133	Bacteria	Firmicutes	0	1	2	0	3	4	0	0	10	1774
METABAT_AS21ysBPME_41	Bacteria	Firmicutes	0	0	3	0	3	4	0	0	10	2199
METABAT_AS21ysBPME_86	Bacteria	Firmicutes	0	0	1	0	3	6	1	0	11	1743
METABAT_AS21ysBPME_109	Bacteria	Firmicutes	0	0	3	0	3	5	0	1	12	1951
METABAT_AS21ysBPME_343	Bacteria	Tenericutes	0	0	2	0	3	9	0	0	14	1156
METABAT_AS22ysBPME_16	Archaea	Euryarchaeota	1	1	1	0	3	16	0	0	22	2641
METABAT_AS22ysBPME_135	Bacteria	Tenericutes	0	1	0	0	3	7	0	0	11	1321
METABAT_AS23ysBPME_84	Bacteria	Firmicutes	0	1	6	0	3	6	0	0	16	2285
METABAT_AS23ysBPME_212	Bacteria	Firmicutes	0	0	2	0	3	7	0	0	12	1956
METABAT_AS23ysBPME_253	Bacteria	Firmicutes	0	0	0	0	3	6	0	0	9	1423
METABAT_AS27yjCOA_127	Bacteria	Candidatus Beckwithbacteria	0	1	0	0	3	15	0	0	19	1263
METABAT_AS27yjCOA_165	Bacteria	candidate division WWE3	0	0	0	0	3	14	0	0	17	988
METABAT_AS3CglBPFA_17	Archaea	Euryarchaeota	0	0	0	0	3	14	0	0	17	2407
METABAT_AS4DglBPLU_14	Archaea	Euryarchaeota	2	1	0	0	3	11	0	0	17	2113
METABAT_AS01afH2WH_58	Bacteria	Firmicutes	0	0	2	0	2	8	0	0	12	2063
METABAT_AS04akNAM_15	Bacteria	Firmicutes	0	2	1	0	2	6	0	0	11	1779
METABAT_AS04akNAM_48	Bacteria	Firmicutes	0	0	3	0	2	9	0	0	14	2423
METABAT_AS04akNAM_51	Bacteria	Coprothermobacterota	0	0	1	0	2	7	0	0	10	899
METABAT_AS05jafATM_21	Bacteria	Tenericutes	0	0	1	0	2	0	0	0	3	954
METABAT_AS06rmzACSIP_135	Bacteria	Actinobacteria	0	0	0	0	2	11	0	0	13	2246
METABAT_AS06rmzACSIP_191	Bacteria	Candidatus Peregrinibacteria	0	0	0	0	2	10	0	0	12	843
METABAT_AS06rmzACSIP_197	Bacteria	Elusimicrobia	0	1	2	0	2	7	0	0	12	1204
METABAT_AS06rmzACSIP_209	Bacteria	Candidatus Pacebacteria	0	1	0	0	2	16	0	0	19	763
METABAT_AS06rmzACSIP_267	Bacteria	Firmicutes	0	0	0	0	2	3	0	0	5	1374
METABAT_AS06rmzACSIP_445	Bacteria	Actinobacteria	2	0	1	0	2	9	0	0	14	2654
METABAT_AS06rmzACSIP_550	Bacteria	Tenericutes	0	0	0	0	2	4	0	0	6	859
METABAT_AS06rmzACSIP_615	Archaea	Crenarchaeota	0	0	0	0	2	9	0	0	11	2315
METABAT_AS07pgkLD_73	Bacteria	Proteobacteria	1	0	1	0	2	12	0	0	16	1348
METABAT_AS07pgkLD_159	Bacteria	Firmicutes	0	1	4	0	2	6	0	0	13	2267
METABAT_AS08sgBPME_29	Bacteria	Tenericutes	0	0	0	0	2	6	0	0	8	880
METABAT_AS08sgBPME_155	Bacteria	Firmicutes	0	0	0	0	2	5	0	0	7	1456
METABAT_AS08sgBPME_235	Bacteria	Firmicutes	0	2	3	0	2	6	0	0	13	2160
METABAT_AS08sgBPME_301	Bacteria	Firmicutes	0	1	1	0	2	8	0	0	12	1897
METABAT_AS08sgBPME_338	Bacteria	Tenericutes	0	0	1	0	2	7	0	0	10	983
METABAT_AS08sgBPME_366	Archaea	Euryarchaeota	0	0	0	0	2	7	0	0	9	1873
METABAT_AS08sgBPME_414	Bacteria	Firmicutes	0	0	2	0	2	3	0	0	7	1879
METABAT_AS09scLD_54	Bacteria	Firmicutes	0	0	2	0	2	14	0	0	18	1793
METABAT_AS09scLD_167	Bacteria	Firmicutes	0	0	3	0	2	5	0	0	10	2062
METABAT_AS09scLD_318	Bacteria	Firmicutes	1	1	4	0	2	7	0	0	15	1933
METABAT_AS10tlH2TH_2	Bacteria	Firmicutes	0	0	0	0	2	5	0	0	7	799
METABAT_AS10tlH2TH_208	Bacteria	Firmicutes	0	1	0	0	2	1	0	0	4	1441
METABAT_AS10tlH2TH_376	Bacteria	Firmicutes	0	0	4	0	2	5	0	0	11	1789
METABAT_AS15tlH2ME_24	Bacteria	Actinobacteria	0	0	1	0	2	13	0	0	16	2518
METABAT_AS15tlH2ME_33	Bacteria	Tenericutes	0	0	1	0	2	6	0	0	9	975
METABAT_AS20ysBPTH_14	Archaea	Euryarchaeota	0	0	0	0	2	18	0	0	20	2061
METABAT_AS20ysBPTH_155	Bacteria	Tenericutes	0	0	1	0	2	10	0	0	13	975
METABAT_AS21ysBPME_39	Bacteria	Firmicutes	0	0	1	0	2	7	0	0	10	1824
METABAT_AS21ysBPME_120	Bacteria	Firmicutes	0	0	1	0	2	6	0	0	9	2101
METABAT_AS22ysBPME_74	Archaea	Euryarchaeota	1	0	0	0	2	8	0	0	11	1867
METABAT_AS22ysBPME_167	Bacteria	Firmicutes	0	0	1	0	2	6	0	0	9	1462
METABAT_AS22ysBPME_233	Bacteria	Firmicutes	0	1	1	0	2	8	0	0	12	2217
METABAT_AS22ysBPME_266	Bacteria	Proteobacteria	1	0	1	0	2	16	0	0	20	1705
METABAT_AS23ysBPME_60	Archaea	Euryarchaeota	0	0	0	0	2	4	1	0	7	1690
METABAT_AS23ysBPME_101	Bacteria	Firmicutes	0	0	3	0	2	6	0	0	11	1579
METABAT_AS23ysBPME_194	Bacteria	Firmicutes	1	0	2	0	2	6	0	0	11	1725
METABAT_AS24abBPME_139	Bacteria	Parcubacteria	0	0	0	0	2	5	0	0	7	569
METABAT_AS26fmACSIPLY_58	Bacteria	Firmicutes	0	0	4	0	2	4	0	0	10	2006
METABAT_AS27yjCOA_5	Archaea	Euryarchaeota	0	0	1	0	2	17	1	0	21	3998
METABAT_AS27yjCOA_18	Archaea	Euryarchaeota	0	0	0	0	2	16	0	0	18	2163
METABAT_AS27yjCOA_42	Bacteria	Candidatus Beckwithbacteria	0	0	0	0	2	18	0	0	20	1312
METABAT_AS27yjCOA_58	Bacteria	Firmicutes	0	1	2	0	2	18	0	0	23	2532
METABAT_AS27yjCOA_142	Bacteria	N/A	0	0	1	0	2	6	0	0	9	1589
METABAT_AS27yjCOA_175	Bacteria	Candidatus Roizmanbacteria	0	0	0	0	2	12	0	0	14	972
METABAT_AS27yjCOA_202	Bacteria	candidate division WWE3	0	0	0	0	2	13	0	0	15	807
METABAT_AS27yjCOA_204	Archaea	Euryarchaeota	0	0	0	0	2	16	0	0	18	1982
METABAT_AS4AglBPMA_3	Bacteria	Candidatus Moranbacteria	0	0	0	0	2	11	0	0	13	1297
METABAT_AS04akNAM_23	Archaea	Euryarchaeota	0	0	0	0	1	14	0	0	15	1572
METABAT_AS04akNAM_25	Archaea	Euryarchaeota	0	0	0	0	1	16	0	0	17	1648
METABAT_AS04akNAM_96	Bacteria	Firmicutes	0	0	3	0	1	1	0	0	5	1296
METABAT_AS06rmzACSIP_243	Bacteria	Firmicutes	0	0	1	0	1	3	0	0	5	1374
METABAT_AS06rmzACSIP_421	Bacteria	Candidatus Dojkabacteria	0	0	0	0	1	2	0	0	3	781
METABAT_AS07pgkLD_17	Bacteria	Firmicutes	0	0	1	0	1	3	0	0	5	1833
METABAT_AS07pgkLD_107	Bacteria	Firmicutes	0	0	1	0	1	6	0	0	8	2301
METABAT_AS08sgBPME_99	Bacteria	Tenericutes	0	0	1	0	1	8	0	0	10	1060
METABAT_AS08sgBPME_125	Bacteria	Tenericutes	0	0	0	0	1	6	0	0	7	753
METABAT_AS08sgBPME_254	Bacteria	Tenericutes	0	1	0	0	1	5	0	0	7	1082
METABAT_AS08sgBPME_412	Bacteria	Firmicutes	0	0	2	0	1	4	0	0	7	1646
METABAT_AS08sgBPME_445	Bacteria	Firmicutes	1	0	3	0	1	4	0	0	9	1755
METABAT_AS09scLD_44	Bacteria	Firmicutes	0	0	0	0	1	3	0	0	4	1104
METABAT_AS09scLD_156	Bacteria	Tenericutes	0	0	0	0	1	4	0	0	5	1030
METABAT_AS10tlH2TH_235	Bacteria	Actinobacteria	0	0	4	0	1	6	0	0	11	2244
METABAT_AS10tlH2TH_349	Bacteria	N/A	0	0	1	0	1	1	1	0	4	984
METABAT_AS16jrsBPLL_9	Bacteria	Parcubacteria	0	0	0	0	1	2	0	0	3	538
METABAT_AS21ysBPME_309	Bacteria	Actinobacteria	1	0	3	0	1	7	0	0	12	2348
METABAT_AS22ysBPME_94	Bacteria	Tenericutes	0	0	1	0	1	6	0	0	8	1188
METABAT_AS22ysBPME_335	Bacteria	Proteobacteria	0	0	0	0	1	2	0	0	3	657
METABAT_AS23ysBPME_4	Archaea	Euryarchaeota	0	0	0	0	1	5	0	0	6	1376
METABAT_AS23ysBPME_30	Bacteria	Firmicutes	0	0	3	0	1	5	0	0	9	1686
METABAT_AS23ysBPME_97	Bacteria	Firmicutes	0	0	2	0	1	5	0	0	8	1741
METABAT_AS23ysBPME_294	Bacteria	Firmicutes	2	0	2	0	1	3	0	0	8	1643
METABAT_AS24abBPME_29	Bacteria	Patescibacteria	0	0	0	0	1	3	0	0	4	634
METABAT_AS27yjCOA_24	Bacteria	Candidatus Dojkabacteria	0	0	0	0	1	2	0	0	3	669
METABAT_AS27yjCOA_44	Bacteria	Firmicutes	0	0	4	0	1	6	0	0	11	2248
METABAT_AS27yjCOA_103	Bacteria	Candidatus Kuenenbacteria	0	0	0	0	1	9	0	0	10	1055
METABAT_AS27yjCOA_144	Bacteria	Caldiserica	0	0	2	0	1	7	0	0	10	2576
METABAT_AS27yjCOA_214	Bacteria	Firmicutes	0	0	0	0	1	10	0	0	11	2037
METABAT_AS27yjCOA_219	Bacteria	N/A	0	0	1	0	1	5	0	0	7	2560
METABAT_AS01afH2WH_50	Archaea	Euryarchaeota	0	0	0	0	0	13	0	0	13	1861
METABAT_AS05jafATM_76	Archaea	Euryarchaeota	0	0	0	0	0	13	0	0	13	1568
METABAT_AS05jafATM_89	Bacteria	Candidatus Dojkabacteria	0	0	0	0	0	2	0	0	2	704
METABAT_AS06rmzACSIP_23	Bacteria	Firmicutes	1	0	1	0	0	3	0	0	5	1688
METABAT_AS06rmzACSIP_65	Bacteria	Candidatus Dojkabacteria	0	0	0	0	0	2	0	0	2	705
METABAT_AS06rmzACSIP_150	Archaea	Euryarchaeota	0	0	0	0	0	3	0	0	3	1080
METABAT_AS06rmzACSIP_208	Archaea	Euryarchaeota	1	0	0	0	0	10	0	0	11	2355
METABAT_AS06rmzACSIP_215	Bacteria	Actinobacteria	0	0	1	0	0	7	0	0	8	1607
METABAT_AS06rmzACSIP_226	Bacteria	Chloroflexi	0	0	0	0	0	4	0	0	4	1459
METABAT_AS06rmzACSIP_286	Archaea	Euryarchaeota	0	0	0	0	0	3	0	0	3	1061
METABAT_AS06rmzACSIP_582	Archaea	Euryarchaeota	0	0	0	0	0	2	0	0	2	1754
METABAT_AS07pgkLD_39	Archaea	Euryarchaeota	0	0	0	0	0	6	0	0	6	1728
METABAT_AS08sgBPME_337	Archaea	Euryarchaeota	0	0	0	0	0	19	0	0	19	1919
METABAT_AS09scLD_341	Bacteria	Firmicutes	0	0	2	0	0	6	0	0	8	1859
METABAT_AS09scLD_397	Bacteria	Firmicutes	0	0	1	0	0	3	0	0	4	1120
METABAT_AS10tlH2TH_125	Archaea	Euryarchaeota	0	0	0	0	0	3	0	0	3	1947
METABAT_AS10tlH2TH_344	Bacteria	Candidatus Dojkabacteria	0	0	0	0	0	2	0	0	2	673
METABAT_AS10tlH2TH_373	Archaea	Euryarchaeota	0	0	0	0	0	3	0	0	3	1481
METABAT_AS15tlH2ME_159	Bacteria	Firmicutes	0	0	1	0	0	3	0	0	4	1472
METABAT_AS15tlH2ME_227	Bacteria	Tenericutes	0	0	2	0	0	6	0	0	8	825
METABAT_AS19jrsBPTG_9	Bacteria	Candidatus Dojkabacteria	0	0	0	0	0	3	0	0	3	725
METABAT_AS20ysBPTH_75	Archaea	Euryarchaeota	0	0	0	0	0	14	0	0	14	1725
METABAT_AS21ysBPME_157	Archaea	Euryarchaeota	0	0	0	0	0	1	0	0	1	1358
METABAT_AS21ysBPME_190	Bacteria	Chloroflexi	0	0	0	0	0	4	0	0	4	1337
METABAT_AS21ysBPME_294	Bacteria	Candidatus Falkowbacteria	0	0	0	0	0	3	0	0	3	578
METABAT_AS22ysBPME_155	Bacteria	Candidatus Magasanikbacteria	0	0	0	0	0	4	0	0	4	852
METABAT_AS22ysBPME_302	Archaea	Euryarchaeota	0	0	0	0	0	5	0	0	5	2202
METABAT_AS22ysBPME_311	Bacteria	Candidatus Pacebacteria	0	1	0	0	0	15	0	0	16	784
METABAT_AS27yjCOA_59	Bacteria	Candidatus Kuenenbacteria	0	0	0	0	0	8	0	0	8	912
METABAT_AS27yjCOA_155	Archaea	Candidatus Woesearchaeota (DHVEG-6)	0	0	0	0	0	1	0	0	1	715
METABAT_AS27yjCOA_186	Bacteria	Parcubacteria	0	0	0	0	0	2	0	0	2	578
METABAT_AS4DglBPLU_12	Bacteria	Caldiserica	0	0	1	0	0	3	0	0	4	1506
