# Supplementary material for: In silico evaluation of a targeted metaproteomics strategy for broad screening of cellulolytic enzyme capacities in anaerobic microbiome bioreactors
Source: Biotechnol Biofuels Bioprod. 2022 Mar 18;15:32. doi: 10.1186/s13068-022-02125-x (PMC8933973; doi:10.1186/s13068-022-02125-x)
Supplement: Supplementary file 4 — Additional file 4: Table S3. Minimum number of tryptic peptides covering the highest number of proteins per GH family analyzed. Each peptide is specific to each GH family. GhostKOALA annotation results to get enzyme commission (EC) numbers for each protein are also shown. [file 13068_2022_2125_MOESM4_ESM.xlsx]

## Sheet: Table S3
Table S3. Minimum number of tryptic peptides covering the highest number of proteins per GH family analyzed. Each peptide is specific to each GH family. Peptides were obtained by running the script described in "Materials & Methods". GhostKoala annotation results to get enzyme commission (EC) numbers for each protein are also shown.
	GH13						GH3						GH2						GH43						GH23
	Script output			GhostKOALA annotation			Script output			GhostKOALA annotation			Script output			GhostKOALA annotation			Script output			GhostKOALA annotation			Script output			GhostKOALA annotation
	Peptide	Protein (Accessions) where found	Phylum	KO	KO Description with EC numbers		Peptide	Protein (Accessions) where found	Phylum	KO	KO Description with EC numbers		Peptide	Protein (Accessions) where found	Phylum	KO	KO Description with EC numbers		Peptide	Protein (Accessions) where found	Phylum	KO	KO Description with EC numbers		Peptide	Protein (Accessions) where found	Phylum	KO	KO Description with EC numbers
	LDVADELPDEFIK	METABAT_AS01afH2WH_13_10254_AS01_5	Firmicutes	N/A	N/A		GAVEAFK	METABAT_AS01afH2WH_16_34851_AS01_13	Firmicutes	N/A	N/A		NNINAVR	METABAT_AS01afH2WH_19_35211_AS01_3	Firmicutes	K12111	ebgA; evolved beta-galactosidase subunit alpha [EC:3.2.1.23]		WYLFFAK	METABAT_AS01afH2WH_3_4923_AS01_4	Planctomycetes	N/A	N/A		IADAQLAAGQQSDALASYDR	METABAT_AS01afH2WH_15_22006_AS01_2	Chloroflexi	N/A	N/A
	LDVADELPDEFIK	METABAT_AS04akNAM_38_5755_AS04_3	Firmicutes	N/A	N/A		GAVEAFK	METABAT_AS04akNAM_61_3313_AS04_134	Firmicutes	N/A	N/A		NNINAVR	METABAT_AS04akNAM_34_51972_AS04_41	Firmicutes	K01190	lacZ; beta-galactosidase [EC:3.2.1.23]		WYLFFAK	METABAT_AS27yjCOA_53_9444_AS27_3	Planctomycetes	N/A	N/A		YFASLLK	METABAT_AS01afH2WH_17_33457_AS01_4	Firmicutes	N/A	N/A
	LDVADELPDEFIK	METABAT_AS06rmzACSIP_360_697017_AS06_4	Firmicutes	N/A	N/A		GAVEAFK	METABAT_AS08sgBPME_389_33149_AS08_109	Firmicutes	N/A	N/A		NNINAVR	METABAT_AS05jafATM_78_62851_AS05_10	Firmicutes	K01190	lacZ; beta-galactosidase [EC:3.2.1.23]		IGIATSK	METABAT_AS01afH2WH_3_29704_AS01_6	Planctomycetes	N/A	N/A		LVVSFSTDPK	METABAT_AS01afH2WH_17_33548_AS01_77	Firmicutes	N/A	N/A
	LDVADELPDEFIK	METABAT_AS08sgBPME_136_276747_AS08_2	Firmicutes	N/A	N/A		GAVEAFK	METABAT_AS09scLD_335_312392_AS09_21	Firmicutes	N/A	N/A		NNINAVR	METABAT_AS05jafATM_90_37795_AS05_34	Firmicutes	K01190	lacZ; beta-galactosidase [EC:3.2.1.23]		IGIATSK	METABAT_AS06rmzACSIP_230_59665_AS06_2	Firmicutes	N/A	N/A		VEQQSR	METABAT_AS01afH2WH_27_5670_AS01_106	Proteobacteria	N/A	N/A
	LDVADELPDEFIK	METABAT_AS09scLD_108_184465_AS09_4	Firmicutes	N/A	N/A		LDESVAR	METABAT_AS01afH2WH_16_34851_AS01_13	Firmicutes	N/A	N/A		NNINAVR	METABAT_AS06rmzACSIP_223_142817_AS06_1	Lentisphaerae	K01190	lacZ; beta-galactosidase [EC:3.2.1.23]		WAIDATPLQLHGK	METABAT_AS01afH2WH_3_36884_AS01_3	Planctomycetes	N/A	N/A		YYGHVDVLGYVGAYTFAQHLQQR	METABAT_AS01afH2WH_27_21833_AS01_30	Proteobacteria	N/A	N/A
	LDVADELPDEFIK	METABAT_AS09scLD_82_112965_AS09_24	Firmicutes	N/A	N/A		LDESVAR	METABAT_AS07pgkLD_72_46908_AS07_11	Firmicutes	N/A	N/A		NNINAVR	METABAT_AS06rmzACSIP_543_369766_AS06_3	Fibrobacteres	K01190	lacZ; beta-galactosidase [EC:3.2.1.23]		LVEGPHLYK	METABAT_AS01afH2WH_44_23350_AS01_22	Firmicutes	K01198	xynB; xylan 1,4-beta-xylosidase [EC:3.2.1.37]		YYGHVDVLGYVGAYTFAQHLQQR	METABAT_AS01afH2WH_42_24540_AS01_4	Proteobacteria	K01198	xynB; xylan 1,4-beta-xylosidase [EC:3.2.1.37]
	LDVADELPDEFIK	METABAT_AS21ysBPME_312_211882_AS21_56	Firmicutes	N/A	N/A		LAESYPLK	METABAT_AS01afH2WH_17_24312_AS01_40	Firmicutes	N/A	N/A		NNINAVR	METABAT_AS08sgBPME_106_114939_AS08_6	Firmicutes	K01190	lacZ; beta-galactosidase [EC:3.2.1.23]		LVEGPHLYK	METABAT_AS07pgkLD_105_116850_AS07_17	Firmicutes	K01198	xynB; xylan 1,4-beta-xylosidase [EC:3.2.1.37]		YYGHVDVLGYVGAYTFAQHLQQR	METABAT_AS04akNAM_52_53710_AS04_26	Proteobacteria	K01198	xynB; xylan 1,4-beta-xylosidase [EC:3.2.1.37]
	LDVADELPDEFIK	METABAT_AS22ysBPME_114_36777_AS22_2	Firmicutes	N/A	N/A		LAESYPLK	METABAT_AS08sgBPME_75_121012_AS08_1	Firmicutes	N/A	N/A		NNINAVR	METABAT_AS08sgBPME_383_61893_AS08_112	Firmicutes	K01190	lacZ; beta-galactosidase [EC:3.2.1.23]		LVEGPHLYK	METABAT_AS09scLD_379_47284_AS09_16	Actinobacteria	K01198	xynB; xylan 1,4-beta-xylosidase [EC:3.2.1.37]		GSLYIHYIVER	METABAT_AS01afH2WH_27_23807_AS01_13	Proteobacteria	K01198	xynB; xylan 1,4-beta-xylosidase [EC:3.2.1.37]
	LDVADELPDEFIK	METABAT_AS22ysBPME_288_232871_AS22_9	Firmicutes	N/A	N/A		LAESYPLK	METABAT_AS23ysBPME_28_69153_AS23_5	Firmicutes	N/A	N/A		NNINAVR	METABAT_AS09scLD_106_378547_AS09_1	Lentisphaerae	K01190	lacZ; beta-galactosidase [EC:3.2.1.23]		LVEGPHLYK	METABAT_AS23ysBPME_107_200339_AS23_3	Actinobacteria	K01198	xynB; xylan 1,4-beta-xylosidase [EC:3.2.1.37]		GSLYIHYIVER	METABAT_AS01afH2WH_42_13669_AS01_42	Proteobacteria	K01198	xynB; xylan 1,4-beta-xylosidase [EC:3.2.1.37]
	LDVADELPDEFIK	METABAT_AS23ysBPME_258_62782_AS23_8	Firmicutes	N/A	N/A		TSEGFGEDTYLVSR	METABAT_AS01afH2WH_27_1867_AS01_98	Proteobacteria	N/A	N/A		NNINAVR	METABAT_AS09scLD_379_351621_AS09_1	Actinobacteria	K01190	lacZ; beta-galactosidase [EC:3.2.1.23]		LVEGPHLYK	METABAT_AS26fmACSIPLY_42_5045_AS26_3	Proteobacteria	K01198	xynB; xylan 1,4-beta-xylosidase [EC:3.2.1.37]		VLVNQSR	METABAT_AS01afH2WH_27_25111_AS01_10	Proteobacteria	K01198	xynB; xylan 1,4-beta-xylosidase [EC:3.2.1.37]
	LDVADELPDEFIK	METABAT_AS25fmACSIPFO_85_44145_AS25_15	Firmicutes	N/A	N/A		TSEGFGEDTYLVSR	METABAT_AS01afH2WH_42_1198_AS01_5	Proteobacteria	N/A	N/A		NNINAVR	METABAT_AS10tlH2TH_9_398492_AS10_1	Bacteroidetes	K01190	lacZ; beta-galactosidase [EC:3.2.1.23]		GHYIYK	METABAT_AS01afH2WH_61_5720_AS01_9	Firmicutes	N/A	N/A		VLVNQSR	METABAT_AS01afH2WH_42_36703_AS01_3	Proteobacteria	N/A	N/A
	YDTGDYK	METABAT_AS01afH2WH_13_10254_AS01_5	Firmicutes	N/A	N/A		WLQDILR	METABAT_AS01afH2WH_27_29749_AS01_24	Proteobacteria	N/A	N/A		NNINAVR	METABAT_AS23ysBPME_169_87606_AS23_7	Firmicutes	K01190	lacZ; beta-galactosidase [EC:3.2.1.23]		YEGVIYK	METABAT_AS01afH2WH_7_15838_AS01_43	Chloroflexi	K15921	xynD; arabinoxylan arabinofuranohydrolase [EC:3.2.1.55]		VLVNQSR	METABAT_AS04akNAM_52_38974_AS04_3	Proteobacteria	K15921	xynD; arabinoxylan arabinofuranohydrolase [EC:3.2.1.55]
	YDTGDYK	METABAT_AS04akNAM_38_5755_AS04_3	Firmicutes	N/A	N/A		WLQDILR	METABAT_AS01afH2WH_42_5978_AS01_23	Proteobacteria	N/A	N/A		NNINAVR	METABAT_AS27yjCOA_138_93875_AS27_20	Firmicutes	K01190	lacZ; beta-galactosidase [EC:3.2.1.23]		YEGVIYK	METABAT_AS05jafATM_90_12954_AS05_140	Firmicutes	K15921	xynD; arabinoxylan arabinofuranohydrolase [EC:3.2.1.55]		VLASAAYNAGPGR	METABAT_AS01afH2WH_27_29749_AS01_37	Proteobacteria	K15921	xynD; arabinoxylan arabinofuranohydrolase [EC:3.2.1.55]
	YDTGDYK	METABAT_AS07pgkLD_196_127199_AS07_2	Firmicutes	N/A	N/A		WLQDILR	METABAT_AS06rmzACSIP_625_123783_AS06_9	Proteobacteria	N/A	N/A		NNINAVR	METABAT_AS4BglBPHE_32_24807_AS4B_20	Bacteroidetes	K01190	lacZ; beta-galactosidase [EC:3.2.1.23]		YEGVIYK	METABAT_AS06rmzACSIP_332_258161_AS06_9	Firmicutes	K15921	xynD; arabinoxylan arabinofuranohydrolase [EC:3.2.1.55]		VLASAAYNAGPGR	METABAT_AS01afH2WH_42_5978_AS01_36	Proteobacteria	K15921	xynD; arabinoxylan arabinofuranohydrolase [EC:3.2.1.55]
	YDTGDYK	METABAT_AS10tlH2TH_72_278741_AS10_4	Firmicutes	N/A	N/A		WLQDILR	METABAT_AS09scLD_389_82395_AS09_3	Proteobacteria	N/A	N/A		YLYWADR	METABAT_AS01afH2WH_3_10326_AS01_3	Planctomycetes	N/A	N/A		YEGVIYK	METABAT_AS06rmzACSIP_356_508465_AS06_1	Firmicutes	K15921	xynD; arabinoxylan arabinofuranohydrolase [EC:3.2.1.55]		VLASAAYNAGPGR	METABAT_AS02xzSISU_62_5992_AS02_25	Proteobacteria	K15921	xynD; arabinoxylan arabinofuranohydrolase [EC:3.2.1.55]
	YDTGDYK	METABAT_AS22ysBPME_180_205519_AS22_7	Firmicutes	N/A	N/A		WLQDILR	METABAT_AS09scLD_420_64511_AS09_3	Proteobacteria	N/A	N/A		YLYWADR	METABAT_AS04akNAM_26_4621_AS04_1	Firmicutes	N/A	N/A		YEGVIYK	METABAT_AS07pgkLD_172_165090_AS07_5	Firmicutes	K15921	xynD; arabinoxylan arabinofuranohydrolase [EC:3.2.1.55]		VLASAAYNAGPGR	METABAT_AS04akNAM_52_19309_AS04_158	Proteobacteria	K15921	xynD; arabinoxylan arabinofuranohydrolase [EC:3.2.1.55]
	YDTGDYK	METABAT_AS25fmACSIPFO_55_12919_AS25_19	Firmicutes	N/A	N/A		NSATLSYK	METABAT_AS01afH2WH_32_19246_AS01_1	Synergistetes	N/A	N/A		YLYWADR	METABAT_AS06rmzACSIP_178_59287_AS06_2	Planctomycetes	N/A	N/A		YEGVIYK	METABAT_AS08sgBPME_219_97218_AS08_61	Firmicutes	K15921	xynD; arabinoxylan arabinofuranohydrolase [EC:3.2.1.55]		VLASAAYNAGPGR	METABAT_AS07pgkLD_188_23268_AS07_3	Proteobacteria	K15921	xynD; arabinoxylan arabinofuranohydrolase [EC:3.2.1.55]
	RPVDYAR	METABAT_AS01afH2WH_15_8019_AS01_4	Chloroflexi	K06044	treY, glgY; (1->4)-alpha-D-glucan 1-alpha-D-glucosylmutase [EC:5.4.99.15]		QTLPLSK	METABAT_AS01afH2WH_43_24575_AS01_96	Proteobacteria	K06044	treY, glgY; (1->4)-alpha-D-glucan 1-alpha-D-glucosylmutase [EC:5.4.99.15]		YLYWADR	METABAT_AS06rmzACSIP_196_387813_AS06_104	Chloroflexi	N/A	N/A		YEGVIYK	METABAT_AS08sgBPME_26_235846_AS08_4	Firmicutes	K15921	xynD; arabinoxylan arabinofuranohydrolase [EC:3.2.1.55]		VLASAAYNAGPGR	METABAT_AS07pgkLD_56_57108_AS07_6	Proteobacteria	K15921	xynD; arabinoxylan arabinofuranohydrolase [EC:3.2.1.55]
	RPVDYAR	METABAT_AS09scLD_84_50218_AS09_30	Proteobacteria	K00705	malQ; 4-alpha-glucanotransferase [EC:2.4.1.25]		QTLPLSK	METABAT_AS22ysBPME_33_244384_AS22_4	Planctomycetes	K00705	malQ; 4-alpha-glucanotransferase [EC:2.4.1.25]		YLYWADR	METABAT_AS06rmzACSIP_272_374132_AS06_28	Chloroflexi	N/A	N/A		YEGVIYK	METABAT_AS08sgBPME_278_143883_AS08_44	Firmicutes	K15921	xynD; arabinoxylan arabinofuranohydrolase [EC:3.2.1.55]		VLASAAYNAGPGR	METABAT_AS08sgBPME_292_23421_AS08_11	Proteobacteria	K15921	xynD; arabinoxylan arabinofuranohydrolase [EC:3.2.1.55]
	RPVDYAR	METABAT_AS27yjCOA_184_30583_AS27_65	Proteobacteria	K06044	treY, glgY; (1->4)-alpha-D-glucan 1-alpha-D-glucosylmutase [EC:5.4.99.15]		HFPGHGAVSADSHK	METABAT_AS01afH2WH_43_26268_AS01_60	Proteobacteria	K06044	treY, glgY; (1->4)-alpha-D-glucan 1-alpha-D-glucosylmutase [EC:5.4.99.15]		YLYWADR	METABAT_AS10tlH2TH_379_38523_AS10_1	Spirochaetes	N/A	N/A		YEGVIYK	METABAT_AS08sgBPME_312_10374_AS08_2	Firmicutes	K15921	xynD; arabinoxylan arabinofuranohydrolase [EC:3.2.1.55]		VLASAAYNAGPGR	METABAT_AS08sgBPME_395_39371_AS08_2	Proteobacteria	K15921	xynD; arabinoxylan arabinofuranohydrolase [EC:3.2.1.55]
	GDDGYHR	METABAT_AS01afH2WH_15_8019_AS01_5	Chloroflexi	K01236	treZ, glgZ; maltooligosyltrehalose trehalohydrolase [EC:3.2.1.141]		HFPGHGAVSADSHK	METABAT_AS27yjCOA_189_131771_AS27_4	Proteobacteria	K01236	treZ, glgZ; maltooligosyltrehalose trehalohydrolase [EC:3.2.1.141]		YLYWADR	METABAT_AS23ysBPME_352_332999_AS23_11	candidate division WS1	N/A	N/A		YEGVIYK	METABAT_AS08sgBPME_343_269671_AS08_39	Firmicutes	K15921	xynD; arabinoxylan arabinofuranohydrolase [EC:3.2.1.55]		VLASAAYNAGPGR	METABAT_AS09scLD_389_71417_AS09_1	Proteobacteria	K15921	xynD; arabinoxylan arabinofuranohydrolase [EC:3.2.1.55]
	GPTISFK	METABAT_AS01afH2WH_15_8019_AS01_6	Chloroflexi	K01214	ISA, treX; isoamylase [EC:3.2.1.68]		TLNTDNFNSEAHK	METABAT_AS01afH2WH_61_8567_AS01_16	Firmicutes	K01214	ISA, treX; isoamylase [EC:3.2.1.68]		AQYAGGWDWGPR	METABAT_AS01afH2WH_3_21882_AS01_3	Planctomycetes	K01192	E3.2.1.25, MANBA, manB; beta-mannosidase [EC:3.2.1.25]		YEGVIYK	METABAT_AS08sgBPME_36_292934_AS08_5	Firmicutes	K15921	xynD; arabinoxylan arabinofuranohydrolase [EC:3.2.1.55]		VLASAAYNAGPGR	METABAT_AS09scLD_420_377012_AS09_3	Proteobacteria	K15921	xynD; arabinoxylan arabinofuranohydrolase [EC:3.2.1.55]
	GPTISFK	METABAT_AS06rmzACSIP_45_40091_AS06_3	Chloroflexi	K01214	ISA, treX; isoamylase [EC:3.2.1.68]		INDAVSR	METABAT_AS01afH2WH_61_8567_AS01_18	Firmicutes	K01214	ISA, treX; isoamylase [EC:3.2.1.68]		FLTNELR	METABAT_AS01afH2WH_3_24377_AS01_54	Planctomycetes	N/A	N/A		YEGVIYK	METABAT_AS08sgBPME_427_272745_AS08_80	Firmicutes	K15921	xynD; arabinoxylan arabinofuranohydrolase [EC:3.2.1.55]		VLASAAYNAGPGR	METABAT_AS10tlH2TH_158_147800_AS10_17	Proteobacteria	K15921	xynD; arabinoxylan arabinofuranohydrolase [EC:3.2.1.55]
	GPTISFK	METABAT_AS10tlH2TH_310_45878_AS10_6	Bacteroidetes	K01214	ISA, treX; isoamylase [EC:3.2.1.68]		INDAVSR	METABAT_AS20ysBPTH_178_27580_AS20_9	Firmicutes	K01214	ISA, treX; isoamylase [EC:3.2.1.68]		FLTNELR	METABAT_AS10tlH2TH_342_34691_AS10_10	candidate division WS1	N/A	N/A		YEGVIYK	METABAT_AS10tlH2TH_329_234313_AS10_4	Firmicutes	K15921	xynD; arabinoxylan arabinofuranohydrolase [EC:3.2.1.55]		VLASAAYNAGPGR	METABAT_AS21ysBPME_211_43904_AS21_3	Proteobacteria	K15921	xynD; arabinoxylan arabinofuranohydrolase [EC:3.2.1.55]
	QLILDSLR	METABAT_AS01afH2WH_15_8019_AS01_6	Chloroflexi	K01214	ISA, treX; isoamylase [EC:3.2.1.68]		INDAVSR	METABAT_AS24abBPME_43_61648_AS24_2	Firmicutes	K01214	ISA, treX; isoamylase [EC:3.2.1.68]		FLTNELR	METABAT_AS25fmACSIPFO_91_90389_AS25_27	Verrucomicrobia	N/A	N/A		YEGVIYK	METABAT_AS15tlH2ME_94_147364_AS15_2	Firmicutes	K15921	xynD; arabinoxylan arabinofuranohydrolase [EC:3.2.1.55]		VLASAAYNAGPGR	METABAT_AS23ysBPME_81_39743_AS23_14	Proteobacteria	K15921	xynD; arabinoxylan arabinofuranohydrolase [EC:3.2.1.55]
	QLILDSLR	METABAT_AS06rmzACSIP_251_124505_AS06_67	Planctomycetes	K01214	ISA, treX; isoamylase [EC:3.2.1.68]		LPVTWPK	METABAT_AS01afH2WH_61_8567_AS01_18	Firmicutes	K01214	ISA, treX; isoamylase [EC:3.2.1.68]		VESYFGLR	METABAT_AS01afH2WH_3_24377_AS01_54	Planctomycetes	N/A	N/A		YEGVIYK	METABAT_AS20ysBPTH_44_3788_AS20_16	Firmicutes	K15921	xynD; arabinoxylan arabinofuranohydrolase [EC:3.2.1.55]		HTALPSYAK	METABAT_AS01afH2WH_28_3540_AS01_131	Proteobacteria	K15921	xynD; arabinoxylan arabinofuranohydrolase [EC:3.2.1.55]
	QLILDSLR	METABAT_AS23ysBPME_52_185063_AS23_2	Firmicutes	K01214	ISA, treX; isoamylase [EC:3.2.1.68]		LPVTWPK	METABAT_AS02xzSISU_79_20023_AS02_31	Firmicutes	K01214	ISA, treX; isoamylase [EC:3.2.1.68]		VESYFGLR	METABAT_AS06rmzACSIP_193_303039_AS06_2	Chloroflexi	N/A	N/A		YEGVIYK	METABAT_AS20ysBPTH_8_45508_AS20_4	Firmicutes	K15921	xynD; arabinoxylan arabinofuranohydrolase [EC:3.2.1.55]		QPLAQAR	METABAT_AS01afH2WH_28_3880_AS01_8	Proteobacteria	K15921	xynD; arabinoxylan arabinofuranohydrolase [EC:3.2.1.55]
	DQVIVVVHNVSGETQPVDLDLSK	METABAT_AS01afH2WH_15_17313_AS01_12	Chloroflexi	K05343	treS; maltose alpha-D-glucosyltransferase / alpha-amylase [EC:5.4.99.16 3.2.1.1]		LPVTWPK	METABAT_AS08sgBPME_246_189908_AS08_3	N/A	K05343	treS; maltose alpha-D-glucosyltransferase / alpha-amylase [EC:5.4.99.16 3.2.1.1]		VESYFGLR	METABAT_AS06rmzACSIP_537_258124_AS06_14	Planctomycetes	N/A	N/A		YEGVIYK	METABAT_AS21ysBPME_219_55562_AS21_3	Firmicutes	K15921	xynD; arabinoxylan arabinofuranohydrolase [EC:3.2.1.55]		VESNFDPR	METABAT_AS01afH2WH_28_9086_AS01_31	Proteobacteria	K15921	xynD; arabinoxylan arabinofuranohydrolase [EC:3.2.1.55]
	LVLGGVSAGEPDR	METABAT_AS01afH2WH_15_19209_AS01_1	Chloroflexi	N/A	N/A		LPVTWPK	METABAT_AS09scLD_416_393675_AS09_6	Firmicutes	N/A	N/A		VESYFGLR	METABAT_AS09scLD_118_345319_AS09_12	Firmicutes	N/A	N/A		YEGVIYK	METABAT_AS21ysBPME_352_14914_AS21_2	Firmicutes	K15921	xynD; arabinoxylan arabinofuranohydrolase [EC:3.2.1.55]		VESNFDPR	METABAT_AS06rmzACSIP_372_297336_AS06_1	Proteobacteria	K15921	xynD; arabinoxylan arabinofuranohydrolase [EC:3.2.1.55]
	VILDGVFNHTGR	METABAT_AS01afH2WH_15_22416_AS01_6	Chloroflexi	K01208	cd, ma, nplT; cyclomaltodextrinase / maltogenic alpha-amylase / neopullulanase [EC:3.2.1.54 3.2.1.133 3.2.1.135]		LPVTWPK	METABAT_AS24abBPME_94_35405_AS24_13	Firmicutes	K01208	cd, ma, nplT; cyclomaltodextrinase / maltogenic alpha-amylase / neopullulanase [EC:3.2.1.54 3.2.1.133 3.2.1.135]		VESYFGLR	METABAT_AS09scLD_273_42492_AS09_27	Firmicutes	N/A	N/A		YEGVIYK	METABAT_AS22ysBPME_170_3384_AS22_36	Firmicutes	K15921	xynD; arabinoxylan arabinofuranohydrolase [EC:3.2.1.55]		SSGAVQVGAFASYAEAQHTLESVNR	METABAT_AS01afH2WH_28_11996_AS01_39	Proteobacteria	K15921	xynD; arabinoxylan arabinofuranohydrolase [EC:3.2.1.55]
	VILDGVFNHTGR	METABAT_AS27yjCOA_4_126687_AS27_4	Chloroflexi	K01208	cd, ma, nplT; cyclomaltodextrinase / maltogenic alpha-amylase / neopullulanase [EC:3.2.1.54 3.2.1.133 3.2.1.135]		YQGSGSSK	METABAT_AS01afH2WH_61_36362_AS01_5	Firmicutes	K01208	cd, ma, nplT; cyclomaltodextrinase / maltogenic alpha-amylase / neopullulanase [EC:3.2.1.54 3.2.1.133 3.2.1.135]		ELYWADK	METABAT_AS01afH2WH_3_24377_AS01_54	Planctomycetes	N/A	N/A		YEGVIYK	METABAT_AS22ysBPME_234_59803_AS22_29	Firmicutes	K15921	xynD; arabinoxylan arabinofuranohydrolase [EC:3.2.1.55]		AVIQQESGGR	METABAT_AS01afH2WH_28_11996_AS01_47	Proteobacteria	K15921	xynD; arabinoxylan arabinofuranohydrolase [EC:3.2.1.55]
	IATEWDTVR	METABAT_AS01afH2WH_15_38918_AS01_2	Chloroflexi	K01208	cd, ma, nplT; cyclomaltodextrinase / maltogenic alpha-amylase / neopullulanase [EC:3.2.1.54 3.2.1.133 3.2.1.135]		YQGSGSSK	METABAT_AS08sgBPME_79_233882_AS08_5	Firmicutes	K01208	cd, ma, nplT; cyclomaltodextrinase / maltogenic alpha-amylase / neopullulanase [EC:3.2.1.54 3.2.1.133 3.2.1.135]		ELYWADK	METABAT_AS06rmzACSIP_417_395110_AS06_1	Planctomycetes	N/A	N/A		YEGVIYK	METABAT_AS22ysBPME_277_56784_AS22_7	Firmicutes	K15921	xynD; arabinoxylan arabinofuranohydrolase [EC:3.2.1.55]		LGVAHFSWLLGR	METABAT_AS01afH2WH_32_30638_AS01_5	Synergistetes	K15921	xynD; arabinoxylan arabinofuranohydrolase [EC:3.2.1.55]
	GWNSLFWNNHDLPR	METABAT_AS01afH2WH_17_19278_AS01_84	Firmicutes	K01215	dexB; glucan 1,6-alpha-glucosidase [EC:3.2.1.70]		YQGSGSSK	METABAT_AS09scLD_127_45652_AS09_18	Firmicutes	K01215	dexB; glucan 1,6-alpha-glucosidase [EC:3.2.1.70]		TAHYPNDPR	METABAT_AS01afH2WH_43_26268_AS01_1	Proteobacteria	K12111	ebgA; evolved beta-galactosidase subunit alpha [EC:3.2.1.23]		YEGVIYK	METABAT_AS23ysBPME_167_17563_AS23_4	Firmicutes	K15921	xynD; arabinoxylan arabinofuranohydrolase [EC:3.2.1.55]		LGVAHFSWLLGR	METABAT_AS24abBPME_148_11146_AS24_5	Synergistetes	K15921	xynD; arabinoxylan arabinofuranohydrolase [EC:3.2.1.55]
	GWNSLFWNNHDLPR	METABAT_AS01afH2WH_61_33732_AS01_5	Firmicutes	K01182	IMA, malL; oligo-1,6-glucosidase [EC:3.2.1.10]		YQGSGSSK	METABAT_AS21ysBPME_272_120779_AS21_2	Firmicutes	K01182	IMA, malL; oligo-1,6-glucosidase [EC:3.2.1.10]		TAHYPNDPR	METABAT_AS06rmzACSIP_207_638095_AS06_2	Firmicutes	K01190	lacZ; beta-galactosidase [EC:3.2.1.23]		YEGVIYK	METABAT_AS23ysBPME_244_50139_AS23_5	Firmicutes	K15921	xynD; arabinoxylan arabinofuranohydrolase [EC:3.2.1.55]		WGLDSSLVK	METABAT_AS01afH2WH_32_8212_AS01_10	Synergistetes	K15921	xynD; arabinoxylan arabinofuranohydrolase [EC:3.2.1.55]
	GWNSLFWNNHDLPR	METABAT_AS07pgkLD_206_26174_AS07_4	Firmicutes	K01182	IMA, malL; oligo-1,6-glucosidase [EC:3.2.1.10]		GVGVSVK	METABAT_AS01afH2WH_61_36362_AS01_5	Firmicutes	K01182	IMA, malL; oligo-1,6-glucosidase [EC:3.2.1.10]		TAHYPNDPR	METABAT_AS06rmzACSIP_356_94125_AS06_1	Firmicutes	K01190	lacZ; beta-galactosidase [EC:3.2.1.23]		YEGVIYK	METABAT_AS23ysBPME_28_17118_AS23_7	Firmicutes	K15921	xynD; arabinoxylan arabinofuranohydrolase [EC:3.2.1.55]		TIDEIPFLETR	METABAT_AS01afH2WH_33_6402_AS01_24	Firmicutes	K15921	xynD; arabinoxylan arabinofuranohydrolase [EC:3.2.1.55]
	LDVANEVDHHFWK	METABAT_AS01afH2WH_17_19278_AS01_88	Firmicutes	K01208	cd, ma, nplT; cyclomaltodextrinase / maltogenic alpha-amylase / neopullulanase [EC:3.2.1.54 3.2.1.133 3.2.1.135]		GVGVSVK	METABAT_AS06rmzACSIP_312_188403_AS06_5	Firmicutes	K01208	cd, ma, nplT; cyclomaltodextrinase / maltogenic alpha-amylase / neopullulanase [EC:3.2.1.54 3.2.1.133 3.2.1.135]		TAHYPNDPR	METABAT_AS07pgkLD_129_119083_AS07_32	Firmicutes	K12111	ebgA; evolved beta-galactosidase subunit alpha [EC:3.2.1.23]		YEGVIYK	METABAT_AS24abBPME_62_42191_AS24_5	Firmicutes	K15921	xynD; arabinoxylan arabinofuranohydrolase [EC:3.2.1.55]		SGNSSIDEAVEK	METABAT_AS01afH2WH_34_1500_AS01_11	Firmicutes	K15921	xynD; arabinoxylan arabinofuranohydrolase [EC:3.2.1.55]
	LDVANEVDHHFWK	METABAT_AS01afH2WH_44_9308_AS01_43	Firmicutes	K01208	cd, ma, nplT; cyclomaltodextrinase / maltogenic alpha-amylase / neopullulanase [EC:3.2.1.54 3.2.1.133 3.2.1.135]		GVGVSVK	METABAT_AS07pgkLD_206_147205_AS07_1	Firmicutes	K01208	cd, ma, nplT; cyclomaltodextrinase / maltogenic alpha-amylase / neopullulanase [EC:3.2.1.54 3.2.1.133 3.2.1.135]		TAHYPNDPR	METABAT_AS07pgkLD_31_8095_AS07_4	Bacteroidetes	K01190	lacZ; beta-galactosidase [EC:3.2.1.23]		YEGVIYK	METABAT_AS24abBPME_67_76867_AS24_5	Firmicutes	K15921	xynD; arabinoxylan arabinofuranohydrolase [EC:3.2.1.55]		NLYYIPFK	METABAT_AS01afH2WH_34_25417_AS01_1	Firmicutes	K15921	xynD; arabinoxylan arabinofuranohydrolase [EC:3.2.1.55]
	LDVANEVDHHFWK	METABAT_AS07pgkLD_144_79511_AS07_2	Firmicutes	K01208	cd, ma, nplT; cyclomaltodextrinase / maltogenic alpha-amylase / neopullulanase [EC:3.2.1.54 3.2.1.133 3.2.1.135]		GVGVSVK	METABAT_AS23ysBPME_171_235829_AS23_13	Firmicutes	K01208	cd, ma, nplT; cyclomaltodextrinase / maltogenic alpha-amylase / neopullulanase [EC:3.2.1.54 3.2.1.133 3.2.1.135]		TAHYPNDPR	METABAT_AS09scLD_186_123258_AS09_5	Firmicutes	K12111	ebgA; evolved beta-galactosidase subunit alpha [EC:3.2.1.23]		YEGVIYK	METABAT_AS27yjCOA_205_144238_AS27_55	Spirochaetes	K15921	xynD; arabinoxylan arabinofuranohydrolase [EC:3.2.1.55]		LYENYLILNR	METABAT_AS01afH2WH_35_1245_AS01_23	Coprothermobacterota	K15921	xynD; arabinoxylan arabinofuranohydrolase [EC:3.2.1.55]
	LDVANEVDHHFWK	METABAT_AS23ysBPME_356_144360_AS23_3	Firmicutes	K01208	cd, ma, nplT; cyclomaltodextrinase / maltogenic alpha-amylase / neopullulanase [EC:3.2.1.54 3.2.1.133 3.2.1.135]		GVGVSVK	METABAT_AS4EglBPAV_13_11166_AS4E_3	Chloroflexi	K01208	cd, ma, nplT; cyclomaltodextrinase / maltogenic alpha-amylase / neopullulanase [EC:3.2.1.54 3.2.1.133 3.2.1.135]		TAHYPNDPR	METABAT_AS20ysBPTH_144_24315_AS20_15	Firmicutes	K01190	lacZ; beta-galactosidase [EC:3.2.1.23]		YEGVIYK	METABAT_AS2HglBPFA_8_2086_AS2H_5	Firmicutes	K15921	xynD; arabinoxylan arabinofuranohydrolase [EC:3.2.1.55]		NSGYSGR	METABAT_AS01afH2WH_35_1402_AS01_15	Coprothermobacterota	K15921	xynD; arabinoxylan arabinofuranohydrolase [EC:3.2.1.55]
	LDVANEVDHHFWK	METABAT_AS27yjCOA_189_85797_AS27_11	Proteobacteria	K01208	cd, ma, nplT; cyclomaltodextrinase / maltogenic alpha-amylase / neopullulanase [EC:3.2.1.54 3.2.1.133 3.2.1.135]		YYSGENNNR	METABAT_AS01afH2WH_61_39302_AS01_9	Firmicutes	K01208	cd, ma, nplT; cyclomaltodextrinase / maltogenic alpha-amylase / neopullulanase [EC:3.2.1.54 3.2.1.133 3.2.1.135]		TAHYPNDPR	METABAT_AS21ysBPME_12_67956_AS21_59	Firmicutes	K01190	lacZ; beta-galactosidase [EC:3.2.1.23]		YEGVIYK	METABAT_AS4FglBPSI_11_19836_AS4F_2	Firmicutes	K15921	xynD; arabinoxylan arabinofuranohydrolase [EC:3.2.1.55]		NSGYSGR	METABAT_AS04akNAM_51_42366_AS04_9	Coprothermobacterota	K15921	xynD; arabinoxylan arabinofuranohydrolase [EC:3.2.1.55]
	TPDWVK	METABAT_AS01afH2WH_17_19278_AS01_88	Firmicutes	K01208	cd, ma, nplT; cyclomaltodextrinase / maltogenic alpha-amylase / neopullulanase [EC:3.2.1.54 3.2.1.133 3.2.1.135]		YYSGENNNR	METABAT_AS07pgkLD_206_137756_AS07_12	Firmicutes	K01208	cd, ma, nplT; cyclomaltodextrinase / maltogenic alpha-amylase / neopullulanase [EC:3.2.1.54 3.2.1.133 3.2.1.135]		TAHYPNDPR	METABAT_AS22ysBPME_10_24914_AS22_26	Spirochaetes	K01190	lacZ; beta-galactosidase [EC:3.2.1.23]		ISVNHPFER	METABAT_AS01afH2WH_7_15919_AS01_6	Chloroflexi	K01198	xynB; xylan 1,4-beta-xylosidase [EC:3.2.1.37]		ALEFYAR	METABAT_AS01afH2WH_42_5978_AS01_36	Proteobacteria	K01198	xynB; xylan 1,4-beta-xylosidase [EC:3.2.1.37]
	TPDWVK	METABAT_AS22ysBPME_71_18980_AS22_4	Firmicutes	K01208	cd, ma, nplT; cyclomaltodextrinase / maltogenic alpha-amylase / neopullulanase [EC:3.2.1.54 3.2.1.133 3.2.1.135]		ETVTTVLDGLR	METABAT_AS01afH2WH_6_22441_AS01_50	Actinobacteria	K01208	cd, ma, nplT; cyclomaltodextrinase / maltogenic alpha-amylase / neopullulanase [EC:3.2.1.54 3.2.1.133 3.2.1.135]		TAHYPNDPR	METABAT_AS22ysBPME_277_86836_AS22_10	Firmicutes	K01190	lacZ; beta-galactosidase [EC:3.2.1.23]		ISVNHPFER	METABAT_AS08sgBPME_343_28553_AS08_8	Firmicutes	K01198	xynB; xylan 1,4-beta-xylosidase [EC:3.2.1.37]		ALEFYAR	METABAT_AS07pgkLD_188_24908_AS07_1	Proteobacteria	K01198	xynB; xylan 1,4-beta-xylosidase [EC:3.2.1.37]
	LDAFIHIAK	METABAT_AS01afH2WH_17_19278_AS01_89	Firmicutes	N/A	N/A		IALLGPAAK	METABAT_AS01afH2WH_6_23945_AS01_11	Actinobacteria	N/A	N/A		TAHYPNDPR	METABAT_AS25fmACSIPFO_71_9419_AS25_22	Firmicutes	K12111	ebgA; evolved beta-galactosidase subunit alpha [EC:3.2.1.23]		WAGAWGGK	METABAT_AS02xzSISU_19_12000_AS02_2	Firmicutes	N/A	N/A		WNSTLAK	METABAT_AS01afH2WH_43_4000_AS01_24	Proteobacteria	N/A	N/A
	LDAFIHIAK	METABAT_AS27yjCOA_189_85797_AS27_10	Proteobacteria	N/A	N/A		DEWGFR	METABAT_AS01afH2WH_6_32105_AS01_40	Actinobacteria	N/A	N/A		TAHYPNDPR	METABAT_AS27yjCOA_189_53226_AS27_1	Proteobacteria	K12111	ebgA; evolved beta-galactosidase subunit alpha [EC:3.2.1.23]		WAGAWGGK	METABAT_AS05jafATM_73_25861_AS05_126	Firmicutes	N/A	N/A		NVLAYDAFYR	METABAT_AS01afH2WH_43_19668_AS01_27	Proteobacteria	N/A	N/A
	NPASPYR	METABAT_AS01afH2WH_17_23137_AS01_8	Firmicutes	K01187	malZ; alpha-glucosidase [EC:3.2.1.20]		DEWGFR	METABAT_AS10tlH2TH_8_109221_AS10_3	Bacteroidetes	K01187	malZ; alpha-glucosidase [EC:3.2.1.20]		TAHYPNDPR	METABAT_AS4BglBPHE_32_24807_AS4B_20	Bacteroidetes	K01190	lacZ; beta-galactosidase [EC:3.2.1.23]		WAGAWGGK	METABAT_AS20ysBPTH_178_1958_AS20_27	Firmicutes	N/A	N/A		NVLAYDAFYR	METABAT_AS27yjCOA_189_144883_AS27_15	Proteobacteria	N/A	N/A
	DPVDGHEPTNWR	METABAT_AS01afH2WH_17_23672_AS01_5	Firmicutes	K01182	IMA, malL; oligo-1,6-glucosidase [EC:3.2.1.10]		DEWGFR	METABAT_AS23ysBPME_107_115534_AS23_1	Actinobacteria	K01182	IMA, malL; oligo-1,6-glucosidase [EC:3.2.1.10]		QHNFNAVR	METABAT_AS01afH2WH_43_31313_AS01_25	Proteobacteria	K01190	lacZ; beta-galactosidase [EC:3.2.1.23]		WAGAWGGK	METABAT_AS22ysBPME_170_56198_AS22_10	Firmicutes	N/A	N/A		LQAWEALQR	METABAT_AS01afH2WH_43_21149_AS01_32	Proteobacteria	N/A	N/A
	QQPDLNWENPK	METABAT_AS01afH2WH_17_24762_AS01_40	Firmicutes	K01182	IMA, malL; oligo-1,6-glucosidase [EC:3.2.1.10]		DEWGFR	METABAT_AS27yjCOA_124_59425_AS27_1	Chloroflexi	K01182	IMA, malL; oligo-1,6-glucosidase [EC:3.2.1.10]		QHNFNAVR	METABAT_AS06rmzACSIP_457_84195_AS06_4	Spirochaetes	K01190	lacZ; beta-galactosidase [EC:3.2.1.23]		WAGAWGGK	METABAT_AS24abBPME_43_23065_AS24_5	Firmicutes	N/A	N/A		LQAWEALQR	METABAT_AS01afH2WH_43_22558_AS01_42	Proteobacteria	N/A	N/A
	QQPDLNWENPK	METABAT_AS23ysBPME_171_36565_AS23_7	Firmicutes	K01182	IMA, malL; oligo-1,6-glucosidase [EC:3.2.1.10]		DEWGFR	METABAT_AS27yjCOA_64_101090_AS27_2	Actinobacteria	K01182	IMA, malL; oligo-1,6-glucosidase [EC:3.2.1.10]		QHNFNAVR	METABAT_AS08sgBPME_402_59808_AS08_98	Firmicutes	K01190	lacZ; beta-galactosidase [EC:3.2.1.23]		LFVGQQR	METABAT_AS02xzSISU_19_12000_AS02_2	Firmicutes	N/A	N/A		YAVITAYNGGAGSVLR	METABAT_AS01afH2WH_43_25220_AS01_19	Proteobacteria	N/A	N/A
	WRPYDEPLNIYEVHLGSFIR	METABAT_AS01afH2WH_17_29904_AS01_9	Firmicutes	K00700	GBE1, glgB; 1,4-alpha-glucan branching enzyme [EC:2.4.1.18]		EIYLTAFEIAVR	METABAT_AS01afH2WH_6_32105_AS01_41	Actinobacteria	K00700	GBE1, glgB; 1,4-alpha-glucan branching enzyme [EC:2.4.1.18]		QHNFNAVR	METABAT_AS10tlH2TH_379_194115_AS10_2	Spirochaetes	K01190	lacZ; beta-galactosidase [EC:3.2.1.23]		LFVGQQR	METABAT_AS05jafATM_73_25861_AS05_126	Firmicutes	N/A	N/A		YAVITAYNGGAGSVLR	METABAT_AS27yjCOA_189_197941_AS27_10	Proteobacteria	N/A	N/A
	VLIGEVWEDASNK	METABAT_AS01afH2WH_17_29904_AS01_14	Firmicutes	N/A	N/A		EIYLTAFEIAVR	METABAT_AS06rmzACSIP_616_191411_AS06_41	Chloroflexi	N/A	N/A		QHNFNAVR	METABAT_AS15tlH2ME_224_114871_AS15_24	Bacteroidetes	K01190	lacZ; beta-galactosidase [EC:3.2.1.23]		LFVGQQR	METABAT_AS23ysBPME_38_127212_AS23_2	Firmicutes	N/A	N/A		HPAPQAPR	METABAT_AS01afH2WH_43_28243_AS01_8	Proteobacteria	N/A	N/A
	VLIGEVWEDASNK	METABAT_AS17jrsBPGN_10_6378_AS17_3	Firmicutes	N/A	N/A		EIYLTAFEIAVR	METABAT_AS08sgBPME_117_97273_AS08_3	Firmicutes	N/A	N/A		QHNFNAVR	METABAT_AS21ysBPME_22_23900_AS21_5	Spirochaetes	K01190	lacZ; beta-galactosidase [EC:3.2.1.23]		FYLYYGNGGNGIGVAVSDSPTGPFK	METABAT_AS02xzSISU_19_18324_AS02_1	Firmicutes	K15921	xynD; arabinoxylan arabinofuranohydrolase [EC:3.2.1.55]		HPAPQAPR	METABAT_AS27yjCOA_189_132253_AS27_18	Proteobacteria	K15921	xynD; arabinoxylan arabinofuranohydrolase [EC:3.2.1.55]
	VLIGEVWEDASNK	METABAT_AS21ysBPME_60_282614_AS21_12	Firmicutes	N/A	N/A		EIYLTAFEIAVR	METABAT_AS09scLD_203_69043_AS09_2	Firmicutes	N/A	N/A		QHNFNAVR	METABAT_AS22ysBPME_10_24914_AS22_26	Spirochaetes	K01190	lacZ; beta-galactosidase [EC:3.2.1.23]		FYLYYGNGGNGIGVAVSDSPTGPFK	METABAT_AS05jafATM_73_46574_AS05_40	Firmicutes	K15921	xynD; arabinoxylan arabinofuranohydrolase [EC:3.2.1.55]		VEAAYEQL	METABAT_AS01afH2WH_43_29114_AS01_23	Proteobacteria	K15921	xynD; arabinoxylan arabinofuranohydrolase [EC:3.2.1.55]
	FDVLNVIGK	METABAT_AS01afH2WH_17_34498_AS01_46	Firmicutes	K01226	treC; trehalose-6-phosphate hydrolase [EC:3.2.1.93]		EIYLTAFEIAVR	METABAT_AS20ysBPTH_165_2707_AS20_7	Firmicutes	K01226	treC; trehalose-6-phosphate hydrolase [EC:3.2.1.93]		QHNFNAVR	METABAT_AS22ysBPME_249_230797_AS22_1	Spirochaetes	K01190	lacZ; beta-galactosidase [EC:3.2.1.23]		FYLYYGNGGNGIGVAVSDSPTGPFK	METABAT_AS06rmzACSIP_92_170224_AS06_3	Firmicutes	K15921	xynD; arabinoxylan arabinofuranohydrolase [EC:3.2.1.55]		YYPQLTYGYAR	METABAT_AS01afH2WH_43_30294_AS01_107	Proteobacteria	K15921	xynD; arabinoxylan arabinofuranohydrolase [EC:3.2.1.55]
	FDVLNVIGK	METABAT_AS23ysBPME_34_154507_AS23_1	Firmicutes	K01226	treC; trehalose-6-phosphate hydrolase [EC:3.2.1.93]		EIGAITAQEVR	METABAT_AS01afH2WH_6_32105_AS01_54	Actinobacteria	K01226	treC; trehalose-6-phosphate hydrolase [EC:3.2.1.93]		QHNFNAVR	METABAT_AS23ysBPME_11_323647_AS23_5	Bacteroidetes	K01190	lacZ; beta-galactosidase [EC:3.2.1.23]		FYLYYGNGGNGIGVAVSDSPTGPFK	METABAT_AS20ysBPTH_178_115128_AS20_25	Firmicutes	K15921	xynD; arabinoxylan arabinofuranohydrolase [EC:3.2.1.55]		ALYSDF	METABAT_AS01afH2WH_49_4451_AS01_4	Firmicutes	K15921	xynD; arabinoxylan arabinofuranohydrolase [EC:3.2.1.55]
	GVHGFR	METABAT_AS01afH2WH_17_34498_AS01_46	Firmicutes	K01226	treC; trehalose-6-phosphate hydrolase [EC:3.2.1.93]		HFAVNNQETR	METABAT_AS01afH2WH_7_4159_AS01_106	Chloroflexi	K01226	treC; trehalose-6-phosphate hydrolase [EC:3.2.1.93]		QHNFNAVR	METABAT_AS23ysBPME_120_290614_AS23_3	Spirochaetes	K01190	lacZ; beta-galactosidase [EC:3.2.1.23]		FYLYYGNGGNGIGVAVSDSPTGPFK	METABAT_AS22ysBPME_170_199336_AS22_9	Firmicutes	K15921	xynD; arabinoxylan arabinofuranohydrolase [EC:3.2.1.55]		VSSYHISDANNPSEYEK	METABAT_AS01afH2WH_49_23423_AS01_4	Firmicutes	K15921	xynD; arabinoxylan arabinofuranohydrolase [EC:3.2.1.55]
	GVHGFR	METABAT_AS09scLD_16_48893_AS09_2	Firmicutes	K01226	treC; trehalose-6-phosphate hydrolase [EC:3.2.1.93]		HFAVNNQETR	METABAT_AS06rmzACSIP_37_432941_AS06_1	Chloroflexi	K01226	treC; trehalose-6-phosphate hydrolase [EC:3.2.1.93]		QHNFNAVR	METABAT_AS23ysBPME_284_13297_AS23_1	Firmicutes	K01190	lacZ; beta-galactosidase [EC:3.2.1.23]		FYLYYGNGGNGIGVAVSDSPTGPFK	METABAT_AS23ysBPME_38_310099_AS23_6	Firmicutes	K15921	xynD; arabinoxylan arabinofuranohydrolase [EC:3.2.1.55]		NTSSNVFASYVK	METABAT_AS01afH2WH_6_2265_AS01_22	Actinobacteria	K15921	xynD; arabinoxylan arabinofuranohydrolase [EC:3.2.1.55]
	GVHGFR	METABAT_AS09scLD_263_53582_AS09_1	Firmicutes	K01176	AMY, amyA, malS; alpha-amylase [EC:3.2.1.1]		HFAVNNQETR	METABAT_AS06rmzACSIP_45_178654_AS06_1	Chloroflexi	K01176	AMY, amyA, malS; alpha-amylase [EC:3.2.1.1]		QHNFNAVR	METABAT_AS27yjCOA_189_144240_AS27_1	Proteobacteria	K01190	lacZ; beta-galactosidase [EC:3.2.1.23]		FYLYYGNGGNGIGVAVSDSPTGPFK	METABAT_AS24abBPME_43_90832_AS24_4	Firmicutes	K15921	xynD; arabinoxylan arabinofuranohydrolase [EC:3.2.1.55]		ALGYSTGR	METABAT_AS01afH2WH_6_23945_AS01_57	Actinobacteria	K15921	xynD; arabinoxylan arabinofuranohydrolase [EC:3.2.1.55]
	GVHGFR	METABAT_AS23ysBPME_309_20604_AS23_3	Firmicutes	K01176	AMY, amyA, malS; alpha-amylase [EC:3.2.1.1]		HFAVNNQETR	METABAT_AS20ysBPTH_165_24658_AS20_2	Firmicutes	K01176	AMY, amyA, malS; alpha-amylase [EC:3.2.1.1]		TFTLPDNFAQHDVHIQFDGVEK	METABAT_AS01afH2WH_44_23350_AS01_15	Firmicutes	K01190	lacZ; beta-galactosidase [EC:3.2.1.23]		QDATFK	METABAT_AS02xzSISU_19_42610_AS02_1	Firmicutes	K06113	abnA; arabinan endo-1,5-alpha-L-arabinosidase [EC:3.2.1.99]		LPAASILDSK	METABAT_AS01afH2WH_6_34763_AS01_52	Actinobacteria	K06113	abnA; arabinan endo-1,5-alpha-L-arabinosidase [EC:3.2.1.99]
	GVHGFR	METABAT_AS27yjCOA_61_33122_AS27_7	Firmicutes	K01226	treC; trehalose-6-phosphate hydrolase [EC:3.2.1.93]		YQGAGSSLINPTR	METABAT_AS01afH2WH_7_4159_AS01_106	Chloroflexi	K01226	treC; trehalose-6-phosphate hydrolase [EC:3.2.1.93]		QLALIGGSIAFWVK	METABAT_AS01afH2WH_61_993_AS01_47	Firmicutes	K01190	lacZ; beta-galactosidase [EC:3.2.1.23]		QDATFK	METABAT_AS22ysBPME_170_235270_AS22_3	Firmicutes	N/A	N/A		LPAASILDSK	METABAT_AS09scLD_379_31946_AS09_7	Actinobacteria	N/A	N/A
	GVHGFR	METABAT_AS4GglBPBL_16_22452_AS4G_17	Firmicutes	K01226	treC; trehalose-6-phosphate hydrolase [EC:3.2.1.93]		YQGAGSSLINPTR	METABAT_AS07pgkLD_191_28597_AS07_14	Firmicutes	K01226	treC; trehalose-6-phosphate hydrolase [EC:3.2.1.93]		VILHFEGSDYHTK	METABAT_AS01afH2WH_61_5720_AS01_8	Firmicutes	N/A	N/A		YFIIFHTR	METABAT_AS02xzSISU_19_42610_AS02_1	Firmicutes	K06113	abnA; arabinan endo-1,5-alpha-L-arabinosidase [EC:3.2.1.99]		LPAASILDSK	METABAT_AS23ysBPME_107_145950_AS23_1	Actinobacteria	K06113	abnA; arabinan endo-1,5-alpha-L-arabinosidase [EC:3.2.1.99]
	YDTADYSK	METABAT_AS01afH2WH_19_4204_AS01_2	Firmicutes	N/A	N/A		YQGAGSSLINPTR	METABAT_AS08sgBPME_60_198491_AS08_1	Actinobacteria	N/A	N/A		GLITPEK	METABAT_AS01afH2WH_61_10710_AS01_15	Firmicutes	N/A	N/A		YFIIFHTR	METABAT_AS04akNAM_106_28578_AS04_4	Firmicutes	K06113	abnA; arabinan endo-1,5-alpha-L-arabinosidase [EC:3.2.1.99]		FGVYFK	METABAT_AS01afH2WH_7_22816_AS01_144	Chloroflexi	K06113	abnA; arabinan endo-1,5-alpha-L-arabinosidase [EC:3.2.1.99]
	YDTADYSK	METABAT_AS27yjCOA_153_152529_AS27_2	Firmicutes	N/A	N/A		YQGAGSSLINPTR	METABAT_AS08sgBPME_75_121012_AS08_1	Firmicutes	N/A	N/A		GLITPEK	METABAT_AS07pgkLD_206_137928_AS07_1	Firmicutes	N/A	N/A		YFIIFHTR	METABAT_AS09scLD_312_246517_AS09_108	Firmicutes	K06113	abnA; arabinan endo-1,5-alpha-L-arabinosidase [EC:3.2.1.99]		FGVYFK	METABAT_AS27yjCOA_133_161850_AS27_30	Chloroflexi	K06113	abnA; arabinan endo-1,5-alpha-L-arabinosidase [EC:3.2.1.99]
	YHIDGIR	METABAT_AS01afH2WH_19_34105_AS01_1	Firmicutes	K00700	GBE1, glgB; 1,4-alpha-glucan branching enzyme [EC:2.4.1.18]		YQGAGSSLINPTR	METABAT_AS22ysBPME_133_15062_AS22_3	Firmicutes	K00700	GBE1, glgB; 1,4-alpha-glucan branching enzyme [EC:2.4.1.18]		LTFDEAVAQR	METABAT_AS01afH2WH_61_10710_AS01_19	Firmicutes	N/A	N/A		YFIIFHTR	METABAT_AS20ysBPTH_178_20989_AS20_7	Firmicutes	K06113	abnA; arabinan endo-1,5-alpha-L-arabinosidase [EC:3.2.1.99]		FGVYFK	METABAT_AS27yjCOA_82_71368_AS27_2	Chloroflexi	K06113	abnA; arabinan endo-1,5-alpha-L-arabinosidase [EC:3.2.1.99]
	YHIDGIR	METABAT_AS01afH2WH_32_5679_AS01_5	Synergistetes	K00700	GBE1, glgB; 1,4-alpha-glucan branching enzyme [EC:2.4.1.18]		YQGAGSSLINPTR	METABAT_AS27yjCOA_183_93864_AS27_4	Chloroflexi	K00700	GBE1, glgB; 1,4-alpha-glucan branching enzyme [EC:2.4.1.18]		LTFDEAVAQR	METABAT_AS07pgkLD_206_1747_AS07_2	Firmicutes	N/A	N/A		YFIIFHTR	METABAT_AS21ysBPME_273_86712_AS21_102	Firmicutes	K06113	abnA; arabinan endo-1,5-alpha-L-arabinosidase [EC:3.2.1.99]		IGTWYLASLER	METABAT_AS02xzSISU_21_5064_AS02_100	Firmicutes	K06113	abnA; arabinan endo-1,5-alpha-L-arabinosidase [EC:3.2.1.99]
	YHIDGIR	METABAT_AS02xzSISU_79_50455_AS02_12	Firmicutes	K00700	GBE1, glgB; 1,4-alpha-glucan branching enzyme [EC:2.4.1.18]		EIYLAGFEIAVK	METABAT_AS01afH2WH_7_4159_AS01_106	Chloroflexi	K00700	GBE1, glgB; 1,4-alpha-glucan branching enzyme [EC:2.4.1.18]		VVPSFDTYK	METABAT_AS01afH2WH_61_10710_AS01_22	Firmicutes	K01195	uidA, GUSB; beta-glucuronidase [EC:3.2.1.31]		YFIIFHTR	METABAT_AS24abBPME_43_55204_AS24_5	Firmicutes	K06113	abnA; arabinan endo-1,5-alpha-L-arabinosidase [EC:3.2.1.99]		IGTWYLASLER	METABAT_AS04akNAM_86_26602_AS04_12	Firmicutes	K06113	abnA; arabinan endo-1,5-alpha-L-arabinosidase [EC:3.2.1.99]
	YHIDGIR	METABAT_AS06rmzACSIP_219_218163_AS06_33	Planctomycetes	K00700	GBE1, glgB; 1,4-alpha-glucan branching enzyme [EC:2.4.1.18]		EIYLAGFEIAVK	METABAT_AS21ysBPME_213_136087_AS21_1	Firmicutes	K00700	GBE1, glgB; 1,4-alpha-glucan branching enzyme [EC:2.4.1.18]		VVPSFDTYK	METABAT_AS07pgkLD_206_1747_AS07_5	Firmicutes	K01195	uidA, GUSB; beta-glucuronidase [EC:3.2.1.31]		YFIIFHTR	METABAT_AS4FglBPSI_11_420_AS4F_18	Firmicutes	K06113	abnA; arabinan endo-1,5-alpha-L-arabinosidase [EC:3.2.1.99]		DLVFTAALEHQVDPYLVFGIIR	METABAT_AS02xzSISU_22_6525_AS02_19	Firmicutes	K06113	abnA; arabinan endo-1,5-alpha-L-arabinosidase [EC:3.2.1.99]
	YHIDGIR	METABAT_AS06rmzACSIP_320_189648_AS06_1	Planctomycetes	K00700	GBE1, glgB; 1,4-alpha-glucan branching enzyme [EC:2.4.1.18]		EIYLAGFEIAVK	METABAT_AS27yjCOA_133_190606_AS27_9	Chloroflexi	K00700	GBE1, glgB; 1,4-alpha-glucan branching enzyme [EC:2.4.1.18]		EWLDNYVK	METABAT_AS01afH2WH_61_10710_AS01_33	Firmicutes	K01195	uidA, GUSB; beta-glucuronidase [EC:3.2.1.31]		YLFWGSFR	METABAT_AS02xzSISU_42_10679_AS02_9	Bacteroidetes	K06113	abnA; arabinan endo-1,5-alpha-L-arabinosidase [EC:3.2.1.99]		ETQNYIR	METABAT_AS02xzSISU_2_37448_AS02_22	Firmicutes	K06113	abnA; arabinan endo-1,5-alpha-L-arabinosidase [EC:3.2.1.99]
	YHIDGIR	METABAT_AS06rmzACSIP_356_101904_AS06_6	Firmicutes	K00700	GBE1, glgB; 1,4-alpha-glucan branching enzyme [EC:2.4.1.18]		EIYLAGFEIAVK	METABAT_AS2HglBPFA_8_11305_AS2H_15	Firmicutes	K00700	GBE1, glgB; 1,4-alpha-glucan branching enzyme [EC:2.4.1.18]		FLYHADR	METABAT_AS01afH2WH_61_19314_AS01_10	Firmicutes	N/A	N/A		YLFWGSFR	METABAT_AS04akNAM_45_56800_AS04_7	Bacteroidetes	K06113	abnA; arabinan endo-1,5-alpha-L-arabinosidase [EC:3.2.1.99]		ETQNYIR	METABAT_AS06rmzACSIP_589_129270_AS06_15	Proteobacteria	K06113	abnA; arabinan endo-1,5-alpha-L-arabinosidase [EC:3.2.1.99]
	YHIDGIR	METABAT_AS06rmzACSIP_431_305908_AS06_2	Planctomycetes	K00700	GBE1, glgB; 1,4-alpha-glucan branching enzyme [EC:2.4.1.18]		LAETFPLR	METABAT_AS01afH2WH_7_4159_AS01_106	Chloroflexi	K00700	GBE1, glgB; 1,4-alpha-glucan branching enzyme [EC:2.4.1.18]		FLYHADR	METABAT_AS05jafATM_90_12954_AS05_144	Firmicutes	N/A	N/A		YLFWGSFR	METABAT_AS05jafATM_30_24190_AS05_30	Bacteroidetes	K06113	abnA; arabinan endo-1,5-alpha-L-arabinosidase [EC:3.2.1.99]		YLPVIESALNPVAVSR	METABAT_AS02xzSISU_42_17431_AS02_4	Bacteroidetes	K06113	abnA; arabinan endo-1,5-alpha-L-arabinosidase [EC:3.2.1.99]
	YHIDGIR	METABAT_AS06rmzACSIP_80_17957_AS06_11	Firmicutes	K00700	GBE1, glgB; 1,4-alpha-glucan branching enzyme [EC:2.4.1.18]		LAETFPLR	METABAT_AS04akNAM_61_22635_AS04_3	Firmicutes	K00700	GBE1, glgB; 1,4-alpha-glucan branching enzyme [EC:2.4.1.18]		FLYHADR	METABAT_AS06rmzACSIP_316_123736_AS06_2	Planctomycetes	N/A	N/A		YLFWGSFR	METABAT_AS07pgkLD_31_99126_AS07_2	Bacteroidetes	K06113	abnA; arabinan endo-1,5-alpha-L-arabinosidase [EC:3.2.1.99]		YLPVIESALNPVAVSR	METABAT_AS04akNAM_45_24760_AS04_32	Bacteroidetes	K06113	abnA; arabinan endo-1,5-alpha-L-arabinosidase [EC:3.2.1.99]
	YHIDGIR	METABAT_AS06rmzACSIP_8_74219_AS06_26	Planctomycetes	K00700	GBE1, glgB; 1,4-alpha-glucan branching enzyme [EC:2.4.1.18]		LAETFPLR	METABAT_AS05jafATM_90_22936_AS05_30	Firmicutes	K00700	GBE1, glgB; 1,4-alpha-glucan branching enzyme [EC:2.4.1.18]		FLYHADR	METABAT_AS06rmzACSIP_410_402257_AS06_5	Lentisphaerae	N/A	N/A		YLFWGSFR	METABAT_AS07pgkLD_40_77182_AS07_6	Bacteroidetes	K06113	abnA; arabinan endo-1,5-alpha-L-arabinosidase [EC:3.2.1.99]		YLPVIESALNPVAVSR	METABAT_AS07pgkLD_31_126438_AS07_2	Bacteroidetes	K06113	abnA; arabinan endo-1,5-alpha-L-arabinosidase [EC:3.2.1.99]
	YHIDGIR	METABAT_AS08sgBPME_404_34849_AS08_36	Actinobacteria	K00700	GBE1, glgB; 1,4-alpha-glucan branching enzyme [EC:2.4.1.18]		LAETFPLR	METABAT_AS06rmzACSIP_37_432941_AS06_1	Chloroflexi	K00700	GBE1, glgB; 1,4-alpha-glucan branching enzyme [EC:2.4.1.18]		FLYHADR	METABAT_AS08sgBPME_130_14351_AS08_34	Tenericutes	N/A	N/A		YLFWGSFR	METABAT_AS08sgBPME_188_6604_AS08_35	Bacteroidetes	K06113	abnA; arabinan endo-1,5-alpha-L-arabinosidase [EC:3.2.1.99]		YLPVIESALNPVAVSR	METABAT_AS07pgkLD_98_98173_AS07_3	Bacteroidetes	K06113	abnA; arabinan endo-1,5-alpha-L-arabinosidase [EC:3.2.1.99]
	YHIDGIR	METABAT_AS20ysBPTH_87_779_AS20_7	Firmicutes	K00700	GBE1, glgB; 1,4-alpha-glucan branching enzyme [EC:2.4.1.18]		LAETFPLR	METABAT_AS06rmzACSIP_45_242974_AS06_47	Chloroflexi	K00700	GBE1, glgB; 1,4-alpha-glucan branching enzyme [EC:2.4.1.18]		FLYHADR	METABAT_AS08sgBPME_259_4170_AS08_3	Armatimonadetes	N/A	N/A		YLFWGSFR	METABAT_AS08sgBPME_260_17639_AS08_7	Bacteroidetes	K06113	abnA; arabinan endo-1,5-alpha-L-arabinosidase [EC:3.2.1.99]		YLPVIESALNPVAVSR	METABAT_AS08sgBPME_87_222098_AS08_10	Bacteroidetes	K06113	abnA; arabinan endo-1,5-alpha-L-arabinosidase [EC:3.2.1.99]
	YHIDGIR	METABAT_AS21ysBPME_135_79149_AS21_38	Candidatus Riflebacteria	K00700	GBE1, glgB; 1,4-alpha-glucan branching enzyme [EC:2.4.1.18]		LAETFPLR	METABAT_AS07pgkLD_227_124876_AS07_6	Synergistetes	K00700	GBE1, glgB; 1,4-alpha-glucan branching enzyme [EC:2.4.1.18]		FLYHADR	METABAT_AS08sgBPME_367_58252_AS08_26	Firmicutes	N/A	N/A		YLFWGSFR	METABAT_AS08sgBPME_405_180555_AS08_4	Bacteroidetes	K06113	abnA; arabinan endo-1,5-alpha-L-arabinosidase [EC:3.2.1.99]		YLPVIESALNPVAVSR	METABAT_AS09scLD_223_45231_AS09_24	Bacteroidetes	K06113	abnA; arabinan endo-1,5-alpha-L-arabinosidase [EC:3.2.1.99]
	YHIDGIR	METABAT_AS22ysBPME_286_93656_AS22_10	Firmicutes	K00700	GBE1, glgB; 1,4-alpha-glucan branching enzyme [EC:2.4.1.18]		LAETFPLR	METABAT_AS10tlH2TH_389_44358_AS10_6	Chloroflexi	K00700	GBE1, glgB; 1,4-alpha-glucan branching enzyme [EC:2.4.1.18]		FLYHADR	METABAT_AS09scLD_256_320699_AS09_6	Armatimonadetes	N/A	N/A		YLFWGSFR	METABAT_AS23ysBPME_201_36828_AS23_2	Bacteroidetes	K06113	abnA; arabinan endo-1,5-alpha-L-arabinosidase [EC:3.2.1.99]		YLPVIESALNPVAVSR	METABAT_AS15tlH2ME_19_99146_AS15_5	Bacteroidetes	K06113	abnA; arabinan endo-1,5-alpha-L-arabinosidase [EC:3.2.1.99]
	YHIDGIR	METABAT_AS22ysBPME_87_126108_AS22_7	Firmicutes	K00700	GBE1, glgB; 1,4-alpha-glucan branching enzyme [EC:2.4.1.18]		LAETFPLR	METABAT_AS19jrsBPTG_4_24636_AS19_20	Firmicutes	K00700	GBE1, glgB; 1,4-alpha-glucan branching enzyme [EC:2.4.1.18]		FLYHADR	METABAT_AS09scLD_344_87049_AS09_6	Armatimonadetes	N/A	N/A		YLFWGSFR	METABAT_AS27yjCOA_17_78667_AS27_3	Bacteroidetes	K06113	abnA; arabinan endo-1,5-alpha-L-arabinosidase [EC:3.2.1.99]		YLPVIESALNPVAVSR	METABAT_AS21ysBPME_318_200282_AS21_1	Bacteroidetes	K06113	abnA; arabinan endo-1,5-alpha-L-arabinosidase [EC:3.2.1.99]
	YHIDGIR	METABAT_AS23ysBPME_215_73784_AS23_2	Firmicutes	K00700	GBE1, glgB; 1,4-alpha-glucan branching enzyme [EC:2.4.1.18]		LAETFPLR	METABAT_AS22ysBPME_71_165172_AS22_15	Firmicutes	K00700	GBE1, glgB; 1,4-alpha-glucan branching enzyme [EC:2.4.1.18]		FLYHADR	METABAT_AS10tlH2TH_180_371918_AS10_1	Lentisphaerae	N/A	N/A		WFWAPEVYYVNGK	METABAT_AS02xzSISU_42_10679_AS02_13	Bacteroidetes	N/A	N/A		YLPVIESALNPVAVSR	METABAT_AS21ysBPME_318_224004_AS21_9	Bacteroidetes	N/A	N/A
	YHIDGIR	METABAT_AS23ysBPME_339_70226_AS23_2	Firmicutes	K00700	GBE1, glgB; 1,4-alpha-glucan branching enzyme [EC:2.4.1.18]		LAETFPLR	METABAT_AS23ysBPME_359_182738_AS23_2	Firmicutes	K00700	GBE1, glgB; 1,4-alpha-glucan branching enzyme [EC:2.4.1.18]		FLYHADR	METABAT_AS10tlH2TH_51_57920_AS10_10	Firmicutes	N/A	N/A		WFWAPEVYYVNGK	METABAT_AS27yjCOA_17_156771_AS27_20	Bacteroidetes	N/A	N/A		YLPVIESALNPVAVSR	METABAT_AS23ysBPME_91_69036_AS23_3	Bacteroidetes	N/A	N/A
	YHIDGIR	METABAT_AS23ysBPME_66_64532_AS23_4	Firmicutes	K00700	GBE1, glgB; 1,4-alpha-glucan branching enzyme [EC:2.4.1.18]		LAETFPLR	METABAT_AS23ysBPME_47_263679_AS23_3	Firmicutes	K00700	GBE1, glgB; 1,4-alpha-glucan branching enzyme [EC:2.4.1.18]		FLYHADR	METABAT_AS22ysBPME_71_46713_AS22_9	Firmicutes	N/A	N/A		IQIQSEGAEIFIR	METABAT_AS02xzSISU_42_23751_AS02_25	Bacteroidetes	N/A	N/A		LNHTYFR	METABAT_AS02xzSISU_42_28248_AS02_28	Bacteroidetes	N/A	N/A
	YHIDGIR	METABAT_AS24abBPME_148_23368_AS24_10	Synergistetes	K00700	GBE1, glgB; 1,4-alpha-glucan branching enzyme [EC:2.4.1.18]		LAETFPLR	METABAT_AS26fmACSIPLY_11_58228_AS26_3	Chloroflexi	K00700	GBE1, glgB; 1,4-alpha-glucan branching enzyme [EC:2.4.1.18]		FLYHADR	METABAT_AS23ysBPME_82_205725_AS23_1	Firmicutes	N/A	N/A		TYLYYSR	METABAT_AS02xzSISU_42_24235_AS02_81	Bacteroidetes	N/A	N/A		LNHTYFR	METABAT_AS04akNAM_45_41241_AS04_8	Bacteroidetes	N/A	N/A
	YHIDGIR	METABAT_AS26fmACSIPLY_33_28478_AS26_10	Firmicutes	K00700	GBE1, glgB; 1,4-alpha-glucan branching enzyme [EC:2.4.1.18]		LAETFPLR	METABAT_AS27yjCOA_130_81240_AS27_4	Chloroflexi	K00700	GBE1, glgB; 1,4-alpha-glucan branching enzyme [EC:2.4.1.18]		QHNINAIR	METABAT_AS01afH2WH_61_37082_AS01_3	Firmicutes	K01190	lacZ; beta-galactosidase [EC:3.2.1.23]		TYLYYSR	METABAT_AS05jafATM_30_56889_AS05_37	Bacteroidetes	N/A	N/A		LNHTYFR	METABAT_AS08sgBPME_405_70825_AS08_4	Bacteroidetes	N/A	N/A
	YHIDGIR	METABAT_AS4GglBPBL_10_3637_AS4G_4	Firmicutes	K00700	GBE1, glgB; 1,4-alpha-glucan branching enzyme [EC:2.4.1.18]		LAETFPLR	METABAT_AS27yjCOA_25_73866_AS27_147	Chloroflexi	K00700	GBE1, glgB; 1,4-alpha-glucan branching enzyme [EC:2.4.1.18]		QHNINAIR	METABAT_AS04akNAM_92_15180_AS04_1	Firmicutes	K01190	lacZ; beta-galactosidase [EC:3.2.1.23]		TYLYYSR	METABAT_AS07pgkLD_150_49331_AS07_15	Bacteroidetes	N/A	N/A		LNHTYFR	METABAT_AS09scLD_223_137652_AS09_11	Bacteroidetes	N/A	N/A
	ENLEAVAFLQK	METABAT_AS01afH2WH_19_34105_AS01_1	Firmicutes	K00700	GBE1, glgB; 1,4-alpha-glucan branching enzyme [EC:2.4.1.18]		LAETFPLR	METABAT_AS4EglBPAV_12_1247_AS4E_2	Chloroflexi	K00700	GBE1, glgB; 1,4-alpha-glucan branching enzyme [EC:2.4.1.18]		QHNINAIR	METABAT_AS06rmzACSIP_274_462740_AS06_4	Candidatus Hydrogenedentes	K01190	lacZ; beta-galactosidase [EC:3.2.1.23]		TYLYYSR	METABAT_AS07pgkLD_40_179140_AS07_15	Bacteroidetes	N/A	N/A		ELNSFTYFHSTTLLLFK	METABAT_AS02xzSISU_42_44911_AS02_14	Bacteroidetes	N/A	N/A
	ENLEAVAFLQK	METABAT_AS08sgBPME_86_132710_AS08_31	Firmicutes	K00700	GBE1, glgB; 1,4-alpha-glucan branching enzyme [EC:2.4.1.18]		IPLLFALDVIHGYR	METABAT_AS01afH2WH_7_4159_AS01_117	Chloroflexi	K00700	GBE1, glgB; 1,4-alpha-glucan branching enzyme [EC:2.4.1.18]		QHNINAIR	METABAT_AS06rmzACSIP_332_222790_AS06_1	Firmicutes	K01190	lacZ; beta-galactosidase [EC:3.2.1.23]		TYLYYSR	METABAT_AS07pgkLD_98_29584_AS07_9	Bacteroidetes	N/A	N/A		ELNSFTYFHSTTLLLFK	METABAT_AS04akNAM_45_14320_AS04_15	Bacteroidetes	N/A	N/A
	GVGGFR	METABAT_AS01afH2WH_27_10926_AS01_31	Proteobacteria	K01226	treC; trehalose-6-phosphate hydrolase [EC:3.2.1.93]		IPLLFALDVIHGYR	METABAT_AS06rmzACSIP_248_639983_AS06_15	Chloroflexi	K01226	treC; trehalose-6-phosphate hydrolase [EC:3.2.1.93]		QHNINAIR	METABAT_AS06rmzACSIP_356_94125_AS06_1	Firmicutes	K01190	lacZ; beta-galactosidase [EC:3.2.1.23]		TYLYYSR	METABAT_AS08sgBPME_188_31200_AS08_9	Bacteroidetes	N/A	N/A		ELNSFTYFHSTTLLLFK	METABAT_AS05jafATM_30_46966_AS05_212	Bacteroidetes	N/A	N/A
	GVGGFR	METABAT_AS01afH2WH_42_24540_AS01_8	Proteobacteria	K01226	treC; trehalose-6-phosphate hydrolase [EC:3.2.1.93]		ALHEVYLPHFK	METABAT_AS01afH2WH_7_14821_AS01_127	Chloroflexi	K01226	treC; trehalose-6-phosphate hydrolase [EC:3.2.1.93]		QHNINAIR	METABAT_AS08sgBPME_131_19684_AS08_5	Firmicutes	K01190	lacZ; beta-galactosidase [EC:3.2.1.23]		TYLYYSR	METABAT_AS08sgBPME_260_225755_AS08_4	Bacteroidetes	N/A	N/A		ELNSFTYFHSTTLLLFK	METABAT_AS07pgkLD_150_64661_AS07_2	Bacteroidetes	N/A	N/A
	GVGGFR	METABAT_AS01afH2WH_44_9308_AS01_44	Firmicutes	K01215	dexB; glucan 1,6-alpha-glucosidase [EC:3.2.1.70]		ALHEVYLPHFK	METABAT_AS23ysBPME_152_214120_AS23_3	Firmicutes	K01215	dexB; glucan 1,6-alpha-glucosidase [EC:3.2.1.70]		QHNINAIR	METABAT_AS08sgBPME_307_48925_AS08_5	Firmicutes	K01190	lacZ; beta-galactosidase [EC:3.2.1.23]		TYLYYSR	METABAT_AS23ysBPME_68_61913_AS23_5	Bacteroidetes	N/A	N/A		ELNSFTYFHSTTLLLFK	METABAT_AS08sgBPME_251_169161_AS08_3	Bacteroidetes	N/A	N/A
	GVGGFR	METABAT_AS21ysBPME_246_91837_AS21_5	Firmicutes	K01176	AMY, amyA, malS; alpha-amylase [EC:3.2.1.1]		LGIPGIR	METABAT_AS01afH2WH_7_14821_AS01_127	Chloroflexi	K01176	AMY, amyA, malS; alpha-amylase [EC:3.2.1.1]		QHNINAIR	METABAT_AS09scLD_186_123258_AS09_5	Firmicutes	K12111	ebgA; evolved beta-galactosidase subunit alpha [EC:3.2.1.23]		GTQIFVSDHPDGPFLPFAK	METABAT_AS02xzSISU_42_24272_AS02_6	Bacteroidetes	N/A	N/A		ELNSFTYFHSTTLLLFK	METABAT_AS08sgBPME_260_69432_AS08_20	Bacteroidetes	N/A	N/A
	GVGGFR	METABAT_AS27yjCOA_61_16918_AS27_1	Firmicutes	K01215	dexB; glucan 1,6-alpha-glucosidase [EC:3.2.1.70]		LGIPGIR	METABAT_AS08sgBPME_189_65958_AS08_6	Chloroflexi	K01215	dexB; glucan 1,6-alpha-glucosidase [EC:3.2.1.70]		QHNINAIR	METABAT_AS09scLD_223_121718_AS09_15	Bacteroidetes	K01190	lacZ; beta-galactosidase [EC:3.2.1.23]		YYWYGEHK	METABAT_AS02xzSISU_42_43534_AS02_57	Bacteroidetes	N/A	N/A		ELNSFTYFHSTTLLLFK	METABAT_AS08sgBPME_89_258253_AS08_18	Bacteroidetes	N/A	N/A
	DFYIWR	METABAT_AS01afH2WH_27_10926_AS01_31	Proteobacteria	K01226	treC; trehalose-6-phosphate hydrolase [EC:3.2.1.93]		HFPGGGPQK	METABAT_AS01afH2WH_7_15838_AS01_9	Chloroflexi	K01226	treC; trehalose-6-phosphate hydrolase [EC:3.2.1.93]		QHNINAIR	METABAT_AS09scLD_29_131252_AS09_5	Firmicutes	K12111	ebgA; evolved beta-galactosidase subunit alpha [EC:3.2.1.23]		YYWYGEHK	METABAT_AS23ysBPME_201_264878_AS23_7	Bacteroidetes	N/A	N/A		ELNSFTYFHSTTLLLFK	METABAT_AS23ysBPME_26_38737_AS23_2	Bacteroidetes	N/A	N/A
	DFYIWR	METABAT_AS01afH2WH_42_24540_AS01_8	Proteobacteria	K01226	treC; trehalose-6-phosphate hydrolase [EC:3.2.1.93]		HFPGGGPQK	METABAT_AS4IglBPLE_58_9509_AS4I_1	Actinobacteria	K01226	treC; trehalose-6-phosphate hydrolase [EC:3.2.1.93]		QHNINAIR	METABAT_AS10tlH2TH_371_97363_AS10_3	Firmicutes	K01190	lacZ; beta-galactosidase [EC:3.2.1.23]		QVIWDTESIDFSK	METABAT_AS02xzSISU_46_19269_AS02_10	Firmicutes	N/A	N/A		ELNSFTYFHSTTLLLFK	METABAT_AS23ysBPME_68_207113_AS23_3	Bacteroidetes	N/A	N/A
	DFYIWR	METABAT_AS01afH2WH_44_9308_AS01_29	Firmicutes	K01182	IMA, malL; oligo-1,6-glucosidase [EC:3.2.1.10]		LAETFPVR	METABAT_AS01afH2WH_7_15838_AS01_24	Chloroflexi	K01182	IMA, malL; oligo-1,6-glucosidase [EC:3.2.1.10]		QHNINAIR	METABAT_AS15tlH2ME_174_102406_AS15_1	Firmicutes	K01190	lacZ; beta-galactosidase [EC:3.2.1.23]		QVIWDTESIDFSK	METABAT_AS20ysBPTH_68_82783_AS20_6	Firmicutes	N/A	N/A		ELNSFTYFHSTTLLLFK	METABAT_AS4GglBPBL_17_4175_AS4G_1	Bacteroidetes	N/A	N/A
	DFYIWR	METABAT_AS06rmzACSIP_463_258466_AS06_1	Actinobacteria	N/A	N/A		LAETFPVR	METABAT_AS02xzSISU_46_28552_AS02_2	Firmicutes	N/A	N/A		QHNINAIR	METABAT_AS15tlH2ME_177_104404_AS15_13	Firmicutes	K01190	lacZ; beta-galactosidase [EC:3.2.1.23]		FYFYVPLAK	METABAT_AS02xzSISU_46_47792_AS02_2	Firmicutes	K15921	xynD; arabinoxylan arabinofuranohydrolase [EC:3.2.1.55]		YLAVIESSLDPR	METABAT_AS02xzSISU_42_44911_AS02_14	Bacteroidetes	K15921	xynD; arabinoxylan arabinofuranohydrolase [EC:3.2.1.55]
	DFYIWR	METABAT_AS4LglBPNY_28_17428_AS4L_4	Firmicutes	K01182	IMA, malL; oligo-1,6-glucosidase [EC:3.2.1.10]		LAETFPVR	METABAT_AS06rmzACSIP_332_151007_AS06_5	Firmicutes	K01182	IMA, malL; oligo-1,6-glucosidase [EC:3.2.1.10]		QHNINAIR	METABAT_AS15tlH2ME_237_45561_AS15_1	Firmicutes	K01190	lacZ; beta-galactosidase [EC:3.2.1.23]		FYFYVPLAK	METABAT_AS05jafATM_73_17067_AS05_27	Firmicutes	K15921	xynD; arabinoxylan arabinofuranohydrolase [EC:3.2.1.55]		YLAVIESSLDPR	METABAT_AS05jafATM_30_46966_AS05_212	Bacteroidetes	K15921	xynD; arabinoxylan arabinofuranohydrolase [EC:3.2.1.55]
	FYTDGPR	METABAT_AS01afH2WH_27_10926_AS01_31	Proteobacteria	K01226	treC; trehalose-6-phosphate hydrolase [EC:3.2.1.93]		LAETFPVR	METABAT_AS20ysBPTH_68_24547_AS20_1	Firmicutes	K01226	treC; trehalose-6-phosphate hydrolase [EC:3.2.1.93]		QHNINAIR	METABAT_AS20ysBPTH_144_24315_AS20_15	Firmicutes	K01190	lacZ; beta-galactosidase [EC:3.2.1.23]		FYFYVPLAK	METABAT_AS20ysBPTH_178_37506_AS20_16	Firmicutes	K15921	xynD; arabinoxylan arabinofuranohydrolase [EC:3.2.1.55]		YLAVIESSLDPR	METABAT_AS07pgkLD_98_29118_AS07_5	Bacteroidetes	K15921	xynD; arabinoxylan arabinofuranohydrolase [EC:3.2.1.55]
	FYTDGPR	METABAT_AS01afH2WH_43_25463_AS01_109	Proteobacteria	K01226	treC; trehalose-6-phosphate hydrolase [EC:3.2.1.93]		LAETFPVR	METABAT_AS4BglBPHE_34_27381_AS4B_3	Actinobacteria	K01226	treC; trehalose-6-phosphate hydrolase [EC:3.2.1.93]		QHNINAIR	METABAT_AS20ysBPTH_68_10485_AS20_23	Firmicutes	K01190	lacZ; beta-galactosidase [EC:3.2.1.23]		FYFYVPLAK	METABAT_AS24abBPME_43_101252_AS24_8	Firmicutes	K15921	xynD; arabinoxylan arabinofuranohydrolase [EC:3.2.1.55]		YLAVIESSLDPR	METABAT_AS08sgBPME_260_69432_AS08_20	Bacteroidetes	K15921	xynD; arabinoxylan arabinofuranohydrolase [EC:3.2.1.55]
	FYTDGPR	METABAT_AS09scLD_121_91916_AS09_5	Firmicutes	K01226	treC; trehalose-6-phosphate hydrolase [EC:3.2.1.93]		GVGTSLK	METABAT_AS01afH2WH_7_15838_AS01_24	Chloroflexi	K01226	treC; trehalose-6-phosphate hydrolase [EC:3.2.1.93]		QHNINAIR	METABAT_AS21ysBPME_183_13494_AS21_8	Spirochaetes	K01190	lacZ; beta-galactosidase [EC:3.2.1.23]		YYLFNAVPAQR	METABAT_AS02xzSISU_46_47792_AS02_5	Firmicutes	N/A	N/A		YLAVIESSLDPR	METABAT_AS08sgBPME_405_96775_AS08_6	Bacteroidetes	N/A	N/A
	FYTDGPR	METABAT_AS20ysBPTH_146_24795_AS20_2	Firmicutes	K01226	treC; trehalose-6-phosphate hydrolase [EC:3.2.1.93]		GVGTSLK	METABAT_AS06rmzACSIP_230_725703_AS06_5	Firmicutes	K01226	treC; trehalose-6-phosphate hydrolase [EC:3.2.1.93]		QHNINAIR	METABAT_AS22ysBPME_179_123636_AS22_8	Firmicutes	K01190	lacZ; beta-galactosidase [EC:3.2.1.23]		YYLFNAVPAQR	METABAT_AS05jafATM_73_17067_AS05_30	Firmicutes	N/A	N/A		YLAVIESSLDPR	METABAT_AS23ysBPME_26_38737_AS23_2	Bacteroidetes	N/A	N/A
	FYTDGPR	METABAT_AS21ysBPME_246_196220_AS21_2	Firmicutes	K01226	treC; trehalose-6-phosphate hydrolase [EC:3.2.1.93]		GVGTSLK	METABAT_AS06rmzACSIP_408_264762_AS06_24	Firmicutes	K01226	treC; trehalose-6-phosphate hydrolase [EC:3.2.1.93]		QHNINAIR	METABAT_AS22ysBPME_326_11469_AS22_25	Spirochaetes	K01190	lacZ; beta-galactosidase [EC:3.2.1.23]		YYLFNAVPAQR	METABAT_AS06rmzACSIP_354_613723_AS06_2	Chloroflexi	N/A	N/A		YLAVIESSLDPR	METABAT_AS23ysBPME_68_207113_AS23_3	Bacteroidetes	N/A	N/A
	FYTDGPR	METABAT_AS21ysBPME_8_125691_AS21_27	Firmicutes	K01226	treC; trehalose-6-phosphate hydrolase [EC:3.2.1.93]		GVGTSLK	METABAT_AS06rmzACSIP_45_178654_AS06_1	Chloroflexi	K01226	treC; trehalose-6-phosphate hydrolase [EC:3.2.1.93]		QHNINAIR	METABAT_AS23ysBPME_152_104782_AS23_4	Firmicutes	K01190	lacZ; beta-galactosidase [EC:3.2.1.23]		YYLFNAVPAQR	METABAT_AS20ysBPTH_178_37506_AS20_20	Firmicutes	N/A	N/A		ETQEYITK	METABAT_AS02xzSISU_46_11715_AS02_6	Firmicutes	N/A	N/A
	FYTDGPR	METABAT_AS27yjCOA_189_176_AS27_20	Proteobacteria	K01226	treC; trehalose-6-phosphate hydrolase [EC:3.2.1.93]		GVGTSLK	METABAT_AS06rmzACSIP_616_191411_AS06_41	Chloroflexi	K01226	treC; trehalose-6-phosphate hydrolase [EC:3.2.1.93]		APIDNDR	METABAT_AS01afH2WH_61_37082_AS01_3	Firmicutes	K01190	lacZ; beta-galactosidase [EC:3.2.1.23]		YYLFNAVPAQR	METABAT_AS24abBPME_43_101252_AS24_4	Firmicutes	N/A	N/A		ETQEYITK	METABAT_AS06rmzACSIP_332_224814_AS06_1	Firmicutes	N/A	N/A
	YAENPPK	METABAT_AS01afH2WH_27_18232_AS01_56	Proteobacteria	K16147	glgE; starch synthase (maltosyl-transferring) [EC:2.4.99.16]		GVGTSLK	METABAT_AS06rmzACSIP_78_426134_AS06_3	Chloroflexi	K16147	glgE; starch synthase (maltosyl-transferring) [EC:2.4.99.16]		APIDNDR	METABAT_AS04akNAM_5_62929_AS04_7	N/A	N/A	N/A		GQGPISTGTIK	METABAT_AS02xzSISU_46_47792_AS02_5	Firmicutes	N/A	N/A		ETQEYITK	METABAT_AS20ysBPTH_68_68102_AS20_25	Firmicutes	N/A	N/A
	YAENPPK	METABAT_AS01afH2WH_42_13577_AS01_17	Proteobacteria	K16147	glgE; starch synthase (maltosyl-transferring) [EC:2.4.99.16]		GVGTSLK	METABAT_AS07pgkLD_191_28597_AS07_14	Firmicutes	K16147	glgE; starch synthase (maltosyl-transferring) [EC:2.4.99.16]		APIDNDR	METABAT_AS04akNAM_99_9086_AS04_8	Firmicutes	N/A	N/A		GQGPISTGTIK	METABAT_AS05jafATM_73_17067_AS05_30	Firmicutes	N/A	N/A		AALSLYYTK	METABAT_AS02xzSISU_46_11715_AS02_6	Firmicutes	N/A	N/A
	YAENPPK	METABAT_AS04akNAM_52_5252_AS04_64	Proteobacteria	K16147	glgE; starch synthase (maltosyl-transferring) [EC:2.4.99.16]		GVGTSLK	METABAT_AS07pgkLD_231_56972_AS07_6	Firmicutes	K16147	glgE; starch synthase (maltosyl-transferring) [EC:2.4.99.16]		APIDNDR	METABAT_AS06rmzACSIP_301_53768_AS06_39	Candidatus Hydrogenedentes	K01190	lacZ; beta-galactosidase [EC:3.2.1.23]		GQGPISTGTIK	METABAT_AS06rmzACSIP_92_720886_AS06_2	Firmicutes	N/A	N/A		AALSLYYTK	METABAT_AS22ysBPME_277_128709_AS22_1	Firmicutes	N/A	N/A
	YAENPPK	METABAT_AS05jafATM_72_17556_AS05_70	Actinobacteria	K16147	glgE; starch synthase (maltosyl-transferring) [EC:2.4.99.16]		GVGTSLK	METABAT_AS08sgBPME_178_268687_AS08_101	Firmicutes	K16147	glgE; starch synthase (maltosyl-transferring) [EC:2.4.99.16]		APIDNDR	METABAT_AS06rmzACSIP_332_222790_AS06_1	Firmicutes	K01190	lacZ; beta-galactosidase [EC:3.2.1.23]		GQGPISTGTIK	METABAT_AS20ysBPTH_178_37506_AS20_20	Firmicutes	N/A	N/A		YGGIPPYEQTQK	METABAT_AS02xzSISU_47_839_AS02_98	Firmicutes	N/A	N/A
	YAENPPK	METABAT_AS06rmzACSIP_174_40296_AS06_6	Verrucomicrobia	K16147	glgE; starch synthase (maltosyl-transferring) [EC:2.4.99.16]		GVGTSLK	METABAT_AS09scLD_273_122511_AS09_39	Firmicutes	K16147	glgE; starch synthase (maltosyl-transferring) [EC:2.4.99.16]		APIDNDR	METABAT_AS08sgBPME_79_56946_AS08_10	Firmicutes	K01190	lacZ; beta-galactosidase [EC:3.2.1.23]		GQGPISTGTIK	METABAT_AS23ysBPME_38_131079_AS23_2	Firmicutes	N/A	N/A		YGGIPPYEQTQK	METABAT_AS09scLD_132_71432_AS09_122	Firmicutes	N/A	N/A
	YAENPPK	METABAT_AS06rmzACSIP_372_14708_AS06_9	Proteobacteria	K16147	glgE; starch synthase (maltosyl-transferring) [EC:2.4.99.16]		GVGTSLK	METABAT_AS10tlH2TH_171_48808_AS10_13	Firmicutes	K16147	glgE; starch synthase (maltosyl-transferring) [EC:2.4.99.16]		APIDNDR	METABAT_AS09scLD_10_94004_AS09_61	Firmicutes	N/A	N/A		ILSTDVAGGFVGTTIGLYASGNGR	METABAT_AS02xzSISU_47_8742_AS02_71	Firmicutes	K01198	xynB; xylan 1,4-beta-xylosidase [EC:3.2.1.37]		GIVDYFAGQYGVALAAFDR	METABAT_AS02xzSISU_56_32409_AS02_1	Chloroflexi	K01198	xynB; xylan 1,4-beta-xylosidase [EC:3.2.1.37]
	YAENPPK	METABAT_AS09scLD_420_130053_AS09_2	Proteobacteria	K16147	glgE; starch synthase (maltosyl-transferring) [EC:2.4.99.16]		GVGTSLK	METABAT_AS10tlH2TH_220_282203_AS10_1	Firmicutes	K16147	glgE; starch synthase (maltosyl-transferring) [EC:2.4.99.16]		APIDNDR	METABAT_AS10tlH2TH_263_5306_AS10_16	Candidatus Hydrogenedentes	K01190	lacZ; beta-galactosidase [EC:3.2.1.23]		ILSTDVAGGFVGTTIGLYASGNGR	METABAT_AS09scLD_132_63966_AS09_6	Firmicutes	K01198	xynB; xylan 1,4-beta-xylosidase [EC:3.2.1.37]		YGGIPPYR	METABAT_AS02xzSISU_56_41521_AS02_6	Chloroflexi	K01198	xynB; xylan 1,4-beta-xylosidase [EC:3.2.1.37]
	YAENPPK	METABAT_AS21ysBPME_135_176830_AS21_2	Candidatus Riflebacteria	K16147	glgE; starch synthase (maltosyl-transferring) [EC:2.4.99.16]		GVGTSLK	METABAT_AS15tlH2ME_110_89486_AS15_13	Firmicutes	K16147	glgE; starch synthase (maltosyl-transferring) [EC:2.4.99.16]		APIDNDR	METABAT_AS10tlH2TH_339_261433_AS10_56	Candidatus Hydrogenedentes	K01190	lacZ; beta-galactosidase [EC:3.2.1.23]		ILSTDVAGGFVGTTIGLYASGNGR	METABAT_AS24abBPME_51_2699_AS24_26	Firmicutes	K01198	xynB; xylan 1,4-beta-xylosidase [EC:3.2.1.37]		YGGIPPYR	METABAT_AS04akNAM_112_4381_AS04_32	Firmicutes	K01198	xynB; xylan 1,4-beta-xylosidase [EC:3.2.1.37]
	YAENPPK	METABAT_AS27yjCOA_137_59315_AS27_1	Proteobacteria	K16147	glgE; starch synthase (maltosyl-transferring) [EC:2.4.99.16]		GVGTSLK	METABAT_AS15tlH2ME_143_134143_AS15_2	Firmicutes	K16147	glgE; starch synthase (maltosyl-transferring) [EC:2.4.99.16]		APIDNDR	METABAT_AS15tlH2ME_115_895_AS15_5	Firmicutes	K01190	lacZ; beta-galactosidase [EC:3.2.1.23]		GPFVYK	METABAT_AS02xzSISU_47_25584_AS02_34	Firmicutes	N/A	N/A		YGGIPPYR	METABAT_AS06rmzACSIP_232_345115_AS06_2	Cyanobacteria	N/A	N/A
	LDAIPYLIER	METABAT_AS01afH2WH_27_18232_AS01_57	Proteobacteria	K05343	treS; maltose alpha-D-glucosyltransferase / alpha-amylase [EC:5.4.99.16 3.2.1.1]		GVGTSLK	METABAT_AS19jrsBPTG_13_1764_AS19_2	Firmicutes	K05343	treS; maltose alpha-D-glucosyltransferase / alpha-amylase [EC:5.4.99.16 3.2.1.1]		APIDNDR	METABAT_AS15tlH2ME_125_28481_AS15_62	Firmicutes	N/A	N/A		GPFVYK	METABAT_AS06rmzACSIP_92_270056_AS06_5	Firmicutes	N/A	N/A		LALAAYNAGPGAVDR	METABAT_AS02xzSISU_56_41521_AS02_6	Chloroflexi	N/A	N/A
	LDAIPYLIER	METABAT_AS01afH2WH_42_13577_AS01_18	Proteobacteria	K05343	treS; maltose alpha-D-glucosyltransferase / alpha-amylase [EC:5.4.99.16 3.2.1.1]		GVGTSLK	METABAT_AS20ysBPTH_57_98104_AS20_2	Firmicutes	K05343	treS; maltose alpha-D-glucosyltransferase / alpha-amylase [EC:5.4.99.16 3.2.1.1]		APIDNDR	METABAT_AS21ysBPME_159_287095_AS21_1	Firmicutes	K01190	lacZ; beta-galactosidase [EC:3.2.1.23]		GPFVYK	METABAT_AS07pgkLD_172_85871_AS07_31	Firmicutes	N/A	N/A		LALAAYNAGPGAVDR	METABAT_AS08sgBPME_189_128760_AS08_6	Chloroflexi	N/A	N/A
	LDAIPYLIER	METABAT_AS04akNAM_52_5252_AS04_63	Proteobacteria	K05343	treS; maltose alpha-D-glucosyltransferase / alpha-amylase [EC:5.4.99.16 3.2.1.1]		GVGTSLK	METABAT_AS21ysBPME_312_168743_AS21_16	Firmicutes	K05343	treS; maltose alpha-D-glucosyltransferase / alpha-amylase [EC:5.4.99.16 3.2.1.1]		APIDNDR	METABAT_AS23ysBPME_69_201710_AS23_12	Firmicutes	K01190	lacZ; beta-galactosidase [EC:3.2.1.23]		GPFVYK	METABAT_AS08sgBPME_36_211232_AS08_2	Firmicutes	N/A	N/A		YGEYSDLVR	METABAT_AS02xzSISU_61_11488_AS02_17	Firmicutes	N/A	N/A
	LDAIPYLIER	METABAT_AS09scLD_420_130053_AS09_3	Proteobacteria	K05343	treS; maltose alpha-D-glucosyltransferase / alpha-amylase [EC:5.4.99.16 3.2.1.1]		GVGTSLK	METABAT_AS24abBPME_51_48246_AS24_19	Firmicutes	K05343	treS; maltose alpha-D-glucosyltransferase / alpha-amylase [EC:5.4.99.16 3.2.1.1]		TSHYPNDPR	METABAT_AS01afH2WH_61_37082_AS01_3	Firmicutes	K01190	lacZ; beta-galactosidase [EC:3.2.1.23]		GPFVYK	METABAT_AS09scLD_132_127161_AS09_17	Firmicutes	N/A	N/A		QSIQGGAR	METABAT_AS02xzSISU_62_14903_AS02_2	Proteobacteria	N/A	N/A
	DDGYDIADYR	METABAT_AS01afH2WH_27_18232_AS01_57	Proteobacteria	K05343	treS; maltose alpha-D-glucosyltransferase / alpha-amylase [EC:5.4.99.16 3.2.1.1]		GVGTSLK	METABAT_AS27yjCOA_123_110747_AS27_1	Chloroflexi	K05343	treS; maltose alpha-D-glucosyltransferase / alpha-amylase [EC:5.4.99.16 3.2.1.1]		TSHYPNDPR	METABAT_AS02xzSISU_46_35296_AS02_8	Firmicutes	K01190	lacZ; beta-galactosidase [EC:3.2.1.23]		GPFVYK	METABAT_AS22ysBPME_170_28318_AS22_7	Firmicutes	N/A	N/A		QSIQGGAR	METABAT_AS07pgkLD_188_4496_AS07_3	Proteobacteria	N/A	N/A
	DDGYDIADYR	METABAT_AS06rmzACSIP_8_533446_AS06_40	Planctomycetes	K05343	treS; maltose alpha-D-glucosyltransferase / alpha-amylase [EC:5.4.99.16 3.2.1.1]		GVGTSLK	METABAT_AS27yjCOA_153_167914_AS27_8	Firmicutes	K05343	treS; maltose alpha-D-glucosyltransferase / alpha-amylase [EC:5.4.99.16 3.2.1.1]		TSHYPNDPR	METABAT_AS02xzSISU_7_12191_AS02_4	Firmicutes	K01190	lacZ; beta-galactosidase [EC:3.2.1.23]		GPFVYK	METABAT_AS22ysBPME_234_68214_AS22_20	Firmicutes	N/A	N/A		QSIQGGAR	METABAT_AS08sgBPME_292_40402_AS08_10	Proteobacteria	N/A	N/A
	DDGYDIADYR	METABAT_AS08sgBPME_377_250062_AS08_2	Actinobacteria	K05343	treS; maltose alpha-D-glucosyltransferase / alpha-amylase [EC:5.4.99.16 3.2.1.1]		GVGTSLK	METABAT_AS27yjCOA_183_68072_AS27_4	Chloroflexi	K05343	treS; maltose alpha-D-glucosyltransferase / alpha-amylase [EC:5.4.99.16 3.2.1.1]		TSHYPNDPR	METABAT_AS02xzSISU_7_17442_AS02_13	Firmicutes	K01190	lacZ; beta-galactosidase [EC:3.2.1.23]		GPFVYK	METABAT_AS24abBPME_51_22531_AS24_2	Firmicutes	N/A	N/A		QSIQGGAR	METABAT_AS08sgBPME_395_6218_AS08_8	Proteobacteria	N/A	N/A
	DDGYDIADYR	METABAT_AS09scLD_420_130053_AS09_3	Proteobacteria	K05343	treS; maltose alpha-D-glucosyltransferase / alpha-amylase [EC:5.4.99.16 3.2.1.1]		GVGTSLK	METABAT_AS27yjCOA_203_24621_AS27_1	Chloroflexi	K05343	treS; maltose alpha-D-glucosyltransferase / alpha-amylase [EC:5.4.99.16 3.2.1.1]		TSHYPNDPR	METABAT_AS04akNAM_109_23734_AS04_68	Firmicutes	K01190	lacZ; beta-galactosidase [EC:3.2.1.23]		GPFVYK	METABAT_AS24abBPME_67_22421_AS24_13	Firmicutes	N/A	N/A		QSIQGGAR	METABAT_AS21ysBPME_211_35346_AS21_10	Proteobacteria	N/A	N/A
	DDGYDIADYR	METABAT_AS09scLD_84_17650_AS09_128	Proteobacteria	K05343	treS; maltose alpha-D-glucosyltransferase / alpha-amylase [EC:5.4.99.16 3.2.1.1]		VELQPGETK	METABAT_AS01afH2WH_7_15838_AS01_24	Chloroflexi	K05343	treS; maltose alpha-D-glucosyltransferase / alpha-amylase [EC:5.4.99.16 3.2.1.1]		TSHYPNDPR	METABAT_AS04akNAM_119_6935_AS04_206	Firmicutes	K01190	lacZ; beta-galactosidase [EC:3.2.1.23]		DVPWVSK	METABAT_AS02xzSISU_47_25584_AS02_34	Firmicutes	N/A	N/A		GGEPVHFVNNIR	METABAT_AS02xzSISU_62_14903_AS02_2	Proteobacteria	N/A	N/A
	DDGYDIADYR	METABAT_AS10tlH2TH_375_305194_AS10_2	Proteobacteria	K05343	treS; maltose alpha-D-glucosyltransferase / alpha-amylase [EC:5.4.99.16 3.2.1.1]		VELQPGETK	METABAT_AS22ysBPME_71_145248_AS22_4	Firmicutes	K05343	treS; maltose alpha-D-glucosyltransferase / alpha-amylase [EC:5.4.99.16 3.2.1.1]		TSHYPNDPR	METABAT_AS04akNAM_37_25621_AS04_3	Firmicutes	K01190	lacZ; beta-galactosidase [EC:3.2.1.23]		DVPWVSK	METABAT_AS07pgkLD_92_60247_AS07_4	Firmicutes	N/A	N/A		GGEPVHFVNNIR	METABAT_AS07pgkLD_121_65397_AS07_104	Proteobacteria	N/A	N/A
	DDGYDIADYR	METABAT_AS27yjCOA_2_84576_AS27_7	Firmicutes	K05343	treS; maltose alpha-D-glucosyltransferase / alpha-amylase [EC:5.4.99.16 3.2.1.1]		VELQPGETK	METABAT_AS26fmACSIPLY_11_58228_AS26_3	Chloroflexi	K05343	treS; maltose alpha-D-glucosyltransferase / alpha-amylase [EC:5.4.99.16 3.2.1.1]		TSHYPNDPR	METABAT_AS04akNAM_94_38144_AS04_9	Firmicutes	K01190	lacZ; beta-galactosidase [EC:3.2.1.23]		DVPWVSK	METABAT_AS09scLD_132_127161_AS09_17	Firmicutes	N/A	N/A		GGEPVHFVNNIR	METABAT_AS07pgkLD_43_122632_AS07_3	Proteobacteria	N/A	N/A
	ENLEAIDFLR	METABAT_AS01afH2WH_27_18232_AS01_58	Proteobacteria	K00700	GBE1, glgB; 1,4-alpha-glucan branching enzyme [EC:2.4.1.18]		VELQPGETK	METABAT_AS26fmACSIPLY_24_6199_AS26_4	Chloroflexi	K00700	GBE1, glgB; 1,4-alpha-glucan branching enzyme [EC:2.4.1.18]		TSHYPNDPR	METABAT_AS04akNAM_99_9086_AS04_8	Firmicutes	N/A	N/A		EGDTWYAYATNGASR	METABAT_AS02xzSISU_56_31864_AS02_11	Chloroflexi	N/A	N/A		GGEPVHFVNNIR	METABAT_AS07pgkLD_56_77962_AS07_94	Proteobacteria	N/A	N/A
	ENLEAIDFLR	METABAT_AS01afH2WH_42_13577_AS01_19	Proteobacteria	K00700	GBE1, glgB; 1,4-alpha-glucan branching enzyme [EC:2.4.1.18]		VELQPGETK	METABAT_AS27yjCOA_123_110747_AS27_1	Chloroflexi	K00700	GBE1, glgB; 1,4-alpha-glucan branching enzyme [EC:2.4.1.18]		TSHYPNDPR	METABAT_AS06rmzACSIP_332_222790_AS06_1	Firmicutes	K01190	lacZ; beta-galactosidase [EC:3.2.1.23]		EGDEPQFDPGVLTEGDR	METABAT_AS02xzSISU_79_53385_AS02_25	Firmicutes	K15921	xynD; arabinoxylan arabinofuranohydrolase [EC:3.2.1.55]		GGEPVHFVNNIR	METABAT_AS08sgBPME_292_40402_AS08_10	Proteobacteria	K15921	xynD; arabinoxylan arabinofuranohydrolase [EC:3.2.1.55]
	ENLEAIDFLR	METABAT_AS02xzSISU_46_7034_AS02_2	Firmicutes	K00700	GBE1, glgB; 1,4-alpha-glucan branching enzyme [EC:2.4.1.18]		VELQPGETK	METABAT_AS27yjCOA_134_133843_AS27_3	Bacteroidetes	K00700	GBE1, glgB; 1,4-alpha-glucan branching enzyme [EC:2.4.1.18]		TSHYPNDPR	METABAT_AS06rmzACSIP_373_417358_AS06_20	Bacteroidetes	K01190	lacZ; beta-galactosidase [EC:3.2.1.23]		EGDEPQFDPGVLTEGDR	METABAT_AS09scLD_22_22285_AS09_1	Firmicutes	K15921	xynD; arabinoxylan arabinofuranohydrolase [EC:3.2.1.55]		GGEPVHFVNNIR	METABAT_AS08sgBPME_395_6218_AS08_8	Proteobacteria	K15921	xynD; arabinoxylan arabinofuranohydrolase [EC:3.2.1.55]
	ENLEAIDFLR	METABAT_AS06rmzACSIP_324_264307_AS06_1	Actinobacteria	K00700	GBE1, glgB; 1,4-alpha-glucan branching enzyme [EC:2.4.1.18]		VELQPGETK	METABAT_AS4EglBPAV_12_1247_AS4E_2	Chloroflexi	K00700	GBE1, glgB; 1,4-alpha-glucan branching enzyme [EC:2.4.1.18]		TSHYPNDPR	METABAT_AS06rmzACSIP_374_151371_AS06_13	Planctomycetes	K01190	lacZ; beta-galactosidase [EC:3.2.1.23]		EDVAAVK	METABAT_AS02xzSISU_7_7050_AS02_3	Firmicutes	N/A	N/A		GGEPVHFVNNIR	METABAT_AS10tlH2TH_158_166613_AS10_31	Proteobacteria	N/A	N/A
	ENLEAIDFLR	METABAT_AS06rmzACSIP_440_142065_AS06_4	Firmicutes	K00700	GBE1, glgB; 1,4-alpha-glucan branching enzyme [EC:2.4.1.18]		YQGFQGNIR	METABAT_AS01afH2WH_7_18623_AS01_198	Chloroflexi	K00700	GBE1, glgB; 1,4-alpha-glucan branching enzyme [EC:2.4.1.18]		TSHYPNDPR	METABAT_AS06rmzACSIP_543_369766_AS06_3	Fibrobacteres	K01190	lacZ; beta-galactosidase [EC:3.2.1.23]		YEGNPILAADLSIGVSGPGHNSVTR	METABAT_AS02xzSISU_7_9237_AS02_6	Firmicutes	N/A	N/A		GGEPVHFVNNIR	METABAT_AS21ysBPME_211_35346_AS21_10	Proteobacteria	N/A	N/A
	ENLEAIDFLR	METABAT_AS07pgkLD_231_116441_AS07_9	Firmicutes	K00700	GBE1, glgB; 1,4-alpha-glucan branching enzyme [EC:2.4.1.18]		YQGFQGNIR	METABAT_AS06rmzACSIP_266_291382_AS06_1	Chloroflexi	K00700	GBE1, glgB; 1,4-alpha-glucan branching enzyme [EC:2.4.1.18]		TSHYPNDPR	METABAT_AS06rmzACSIP_553_73415_AS06_4	Lentisphaerae	K01190	lacZ; beta-galactosidase [EC:3.2.1.23]		HTNGTWFSR	METABAT_AS02xzSISU_7_15054_AS02_5	Firmicutes	K15921	xynD; arabinoxylan arabinofuranohydrolase [EC:3.2.1.55]		GGEPVHFVNNIR	METABAT_AS23ysBPME_81_75109_AS23_2	Proteobacteria	K15921	xynD; arabinoxylan arabinofuranohydrolase [EC:3.2.1.55]
	ENLEAIDFLR	METABAT_AS08sgBPME_70_128069_AS08_2	Actinobacteria	K00700	GBE1, glgB; 1,4-alpha-glucan branching enzyme [EC:2.4.1.18]		YQGFQGNIR	METABAT_AS06rmzACSIP_272_260446_AS06_1	Chloroflexi	K00700	GBE1, glgB; 1,4-alpha-glucan branching enzyme [EC:2.4.1.18]		TSHYPNDPR	METABAT_AS07pgkLD_113_50277_AS07_6	Bacteroidetes	K01190	lacZ; beta-galactosidase [EC:3.2.1.23]		HTNGTWFSR	METABAT_AS06rmzACSIP_230_514030_AS06_7	Firmicutes	K15921	xynD; arabinoxylan arabinofuranohydrolase [EC:3.2.1.55]		LWFASR	METABAT_AS02xzSISU_62_39143_AS02_14	Proteobacteria	K15921	xynD; arabinoxylan arabinofuranohydrolase [EC:3.2.1.55]
	ENLEAIDFLR	METABAT_AS08sgBPME_70_205383_AS08_1	Actinobacteria	K00700	GBE1, glgB; 1,4-alpha-glucan branching enzyme [EC:2.4.1.18]		YQGFQGNIR	METABAT_AS25fmACSIPFO_32_49635_AS25_37	Chloroflexi	K00700	GBE1, glgB; 1,4-alpha-glucan branching enzyme [EC:2.4.1.18]		TSHYPNDPR	METABAT_AS07pgkLD_231_59508_AS07_36	Firmicutes	K01190	lacZ; beta-galactosidase [EC:3.2.1.23]		HTNGTWFSR	METABAT_AS06rmzACSIP_576_208972_AS06_8	Firmicutes	K15921	xynD; arabinoxylan arabinofuranohydrolase [EC:3.2.1.55]		LWFASR	METABAT_AS07pgkLD_121_23133_AS07_22	Proteobacteria	K15921	xynD; arabinoxylan arabinofuranohydrolase [EC:3.2.1.55]
	ENLEAIDFLR	METABAT_AS09scLD_420_199539_AS09_1	Proteobacteria	K00700	GBE1, glgB; 1,4-alpha-glucan branching enzyme [EC:2.4.1.18]		YQGFQGNIR	METABAT_AS27yjCOA_114_99397_AS27_9	Chloroflexi	K00700	GBE1, glgB; 1,4-alpha-glucan branching enzyme [EC:2.4.1.18]		TSHYPNDPR	METABAT_AS08sgBPME_112_2677_AS08_56	Firmicutes	K01190	lacZ; beta-galactosidase [EC:3.2.1.23]		HTNGTWFSR	METABAT_AS27yjCOA_205_144238_AS27_55	Spirochaetes	K15921	xynD; arabinoxylan arabinofuranohydrolase [EC:3.2.1.55]		LWFASR	METABAT_AS07pgkLD_188_81326_AS07_5	Proteobacteria	K15921	xynD; arabinoxylan arabinofuranohydrolase [EC:3.2.1.55]
	ENLEAIDFLR	METABAT_AS20ysBPTH_68_27556_AS20_14	Firmicutes	K00700	GBE1, glgB; 1,4-alpha-glucan branching enzyme [EC:2.4.1.18]		YQGFQGNIR	METABAT_AS27yjCOA_123_43214_AS27_12	Chloroflexi	K00700	GBE1, glgB; 1,4-alpha-glucan branching enzyme [EC:2.4.1.18]		TSHYPNDPR	METABAT_AS08sgBPME_126_22898_AS08_3	Firmicutes	K01190	lacZ; beta-galactosidase [EC:3.2.1.23]		HTNGTWFSR	METABAT_AS4FglBPSI_11_19836_AS4F_2	Firmicutes	K15921	xynD; arabinoxylan arabinofuranohydrolase [EC:3.2.1.55]		LWFASR	METABAT_AS07pgkLD_56_49888_AS07_49	Proteobacteria	K15921	xynD; arabinoxylan arabinofuranohydrolase [EC:3.2.1.55]
	ENLEAIDFLR	METABAT_AS26fmACSIPLY_11_32632_AS26_8	Chloroflexi	K00700	GBE1, glgB; 1,4-alpha-glucan branching enzyme [EC:2.4.1.18]		YQGFQGNIR	METABAT_AS27yjCOA_124_65713_AS27_4	Chloroflexi	K00700	GBE1, glgB; 1,4-alpha-glucan branching enzyme [EC:2.4.1.18]		TSHYPNDPR	METABAT_AS08sgBPME_168_10336_AS08_3	Bacteroidetes	K01190	lacZ; beta-galactosidase [EC:3.2.1.23]		HTNGTWFSR	METABAT_AS4FglBPSI_4_7739_AS4F_48	Firmicutes	K15921	xynD; arabinoxylan arabinofuranohydrolase [EC:3.2.1.55]		LWFASR	METABAT_AS08sgBPME_292_206409_AS08_4	Proteobacteria	K15921	xynD; arabinoxylan arabinofuranohydrolase [EC:3.2.1.55]
	ENLEAIDFLR	METABAT_AS26fmACSIPLY_22_39167_AS26_18	Proteobacteria	K00700	GBE1, glgB; 1,4-alpha-glucan branching enzyme [EC:2.4.1.18]		YQGFQGNIR	METABAT_AS27yjCOA_1_163300_AS27_2	Chloroflexi	K00700	GBE1, glgB; 1,4-alpha-glucan branching enzyme [EC:2.4.1.18]		TSHYPNDPR	METABAT_AS08sgBPME_197_318642_AS08_33	Firmicutes	K01190	lacZ; beta-galactosidase [EC:3.2.1.23]		VYVYGSHDR	METABAT_AS02xzSISU_7_15054_AS02_5	Firmicutes	K15921	xynD; arabinoxylan arabinofuranohydrolase [EC:3.2.1.55]		LWFASR	METABAT_AS08sgBPME_395_149563_AS08_6	Proteobacteria	K15921	xynD; arabinoxylan arabinofuranohydrolase [EC:3.2.1.55]
	ENLEAIDFLR	METABAT_AS26fmACSIPLY_24_17238_AS26_4	Chloroflexi	K00700	GBE1, glgB; 1,4-alpha-glucan branching enzyme [EC:2.4.1.18]		YQGFQGNIR	METABAT_AS27yjCOA_203_202019_AS27_7	Chloroflexi	K00700	GBE1, glgB; 1,4-alpha-glucan branching enzyme [EC:2.4.1.18]		TSHYPNDPR	METABAT_AS08sgBPME_257_132497_AS08_25	Chloroflexi	K01190	lacZ; beta-galactosidase [EC:3.2.1.23]		VYVYGSHDR	METABAT_AS06rmzACSIP_332_258161_AS06_9	Firmicutes	K15921	xynD; arabinoxylan arabinofuranohydrolase [EC:3.2.1.55]		LWFASR	METABAT_AS10tlH2TH_158_194670_AS10_69	Proteobacteria	K15921	xynD; arabinoxylan arabinofuranohydrolase [EC:3.2.1.55]
	ENLEAIDFLR	METABAT_AS27yjCOA_73_62461_AS27_2	Proteobacteria	K00700	GBE1, glgB; 1,4-alpha-glucan branching enzyme [EC:2.4.1.18]		YQGFQGNIR	METABAT_AS27yjCOA_25_130511_AS27_14	Chloroflexi	K00700	GBE1, glgB; 1,4-alpha-glucan branching enzyme [EC:2.4.1.18]		TSHYPNDPR	METABAT_AS08sgBPME_67_96942_AS08_28	Firmicutes	K01190	lacZ; beta-galactosidase [EC:3.2.1.23]		VYVYGSHDR	METABAT_AS06rmzACSIP_379_251348_AS06_19	Firmicutes	K15921	xynD; arabinoxylan arabinofuranohydrolase [EC:3.2.1.55]		LWFASR	METABAT_AS21ysBPME_211_41279_AS21_4	Proteobacteria	K15921	xynD; arabinoxylan arabinofuranohydrolase [EC:3.2.1.55]
	ENLEAIDFLR	METABAT_AS2HglBPFA_8_15769_AS2H_4	Firmicutes	K00700	GBE1, glgB; 1,4-alpha-glucan branching enzyme [EC:2.4.1.18]		YQGFQGNIR	METABAT_AS27yjCOA_4_151128_AS27_4	Chloroflexi	K00700	GBE1, glgB; 1,4-alpha-glucan branching enzyme [EC:2.4.1.18]		TSHYPNDPR	METABAT_AS09scLD_118_215957_AS09_25	Firmicutes	K01190	lacZ; beta-galactosidase [EC:3.2.1.23]		VYVYGSHDR	METABAT_AS06rmzACSIP_92_738568_AS06_6	Firmicutes	K15921	xynD; arabinoxylan arabinofuranohydrolase [EC:3.2.1.55]		GATTTIATVK	METABAT_AS02xzSISU_68_6397_AS02_20	Proteobacteria	K15921	xynD; arabinoxylan arabinofuranohydrolase [EC:3.2.1.55]
	ENLEAIDFLR	METABAT_AS4AglBPMA_38_5403_AS4A_67	Acidobacteria	K00700	GBE1, glgB; 1,4-alpha-glucan branching enzyme [EC:2.4.1.18]		YQGFQGNIR	METABAT_AS27yjCOA_56_100056_AS27_24	Chloroflexi	K00700	GBE1, glgB; 1,4-alpha-glucan branching enzyme [EC:2.4.1.18]		TSHYPNDPR	METABAT_AS09scLD_124_216146_AS09_7	Firmicutes	N/A	N/A		VYVYGSHDR	METABAT_AS08sgBPME_219_97218_AS08_61	Firmicutes	K15921	xynD; arabinoxylan arabinofuranohydrolase [EC:3.2.1.55]		TSLPYEETR	METABAT_AS02xzSISU_68_25760_AS02_14	Proteobacteria	K15921	xynD; arabinoxylan arabinofuranohydrolase [EC:3.2.1.55]
	DFHIDGLR	METABAT_AS01afH2WH_27_18232_AS01_58	Proteobacteria	K00700	GBE1, glgB; 1,4-alpha-glucan branching enzyme [EC:2.4.1.18]		YQGFQGNIR	METABAT_AS27yjCOA_78_34714_AS27_5	Chloroflexi	K00700	GBE1, glgB; 1,4-alpha-glucan branching enzyme [EC:2.4.1.18]		TSHYPNDPR	METABAT_AS09scLD_138_176142_AS09_3	Firmicutes	K01190	lacZ; beta-galactosidase [EC:3.2.1.23]		VYVYGSHDR	METABAT_AS08sgBPME_26_235846_AS08_4	Firmicutes	K15921	xynD; arabinoxylan arabinofuranohydrolase [EC:3.2.1.55]		VLANYIIYQQAFGK	METABAT_AS02xzSISU_68_27966_AS02_21	Proteobacteria	K15921	xynD; arabinoxylan arabinofuranohydrolase [EC:3.2.1.55]
	DFHIDGLR	METABAT_AS06rmzACSIP_8_533446_AS06_36	Planctomycetes	K01236	treZ, glgZ; maltooligosyltrehalose trehalohydrolase [EC:3.2.1.141]		YQGFQGNIR	METABAT_AS27yjCOA_82_71118_AS27_7	Chloroflexi	K01236	treZ, glgZ; maltooligosyltrehalose trehalohydrolase [EC:3.2.1.141]		TSHYPNDPR	METABAT_AS09scLD_22_26257_AS09_41	Firmicutes	N/A	N/A		VYVYGSHDR	METABAT_AS08sgBPME_427_272745_AS08_80	Firmicutes	K15921	xynD; arabinoxylan arabinofuranohydrolase [EC:3.2.1.55]		HESSFNPR	METABAT_AS02xzSISU_72_3666_AS02_1	Firmicutes	K15921	xynD; arabinoxylan arabinofuranohydrolase [EC:3.2.1.55]
	GIDNASYYR	METABAT_AS01afH2WH_27_18232_AS01_64	Proteobacteria	K01214	ISA, treX; isoamylase [EC:3.2.1.68]		YQGFQGNIR	METABAT_AS4EglBPAV_12_24528_AS4E_2	Chloroflexi	K01214	ISA, treX; isoamylase [EC:3.2.1.68]		TSHYPNDPR	METABAT_AS09scLD_256_15726_AS09_10	Armatimonadetes	K01190	lacZ; beta-galactosidase [EC:3.2.1.23]		VYVYGSHDR	METABAT_AS09scLD_136_233835_AS09_2	Firmicutes	K15921	xynD; arabinoxylan arabinofuranohydrolase [EC:3.2.1.55]		HESSFNPR	METABAT_AS04akNAM_115_34472_AS04_54	Firmicutes	K15921	xynD; arabinoxylan arabinofuranohydrolase [EC:3.2.1.55]
	GIDNASYYR	METABAT_AS01afH2WH_42_11179_AS01_225	Proteobacteria	K01214	ISA, treX; isoamylase [EC:3.2.1.68]		NGASAIPR	METABAT_AS01afH2WH_7_27165_AS01_116	Chloroflexi	K01214	ISA, treX; isoamylase [EC:3.2.1.68]		TSHYPNDPR	METABAT_AS09scLD_273_59432_AS09_8	Firmicutes	K01190	lacZ; beta-galactosidase [EC:3.2.1.23]		VYVYGSHDR	METABAT_AS09scLD_138_44874_AS09_22	Firmicutes	K15921	xynD; arabinoxylan arabinofuranohydrolase [EC:3.2.1.55]		HESSFNPR	METABAT_AS04akNAM_129_7622_AS04_3	Firmicutes	K15921	xynD; arabinoxylan arabinofuranohydrolase [EC:3.2.1.55]
	GIDNASYYR	METABAT_AS04akNAM_52_5252_AS04_55	Proteobacteria	K01214	ISA, treX; isoamylase [EC:3.2.1.68]		DLVGSVTRPVK	METABAT_AS01afH2WH_7_27858_AS01_50	Chloroflexi	K01214	ISA, treX; isoamylase [EC:3.2.1.68]		TSHYPNDPR	METABAT_AS09scLD_29_131252_AS09_2	Firmicutes	N/A	N/A		VYVYGSHDR	METABAT_AS09scLD_138_312576_AS09_43	Firmicutes	K15921	xynD; arabinoxylan arabinofuranohydrolase [EC:3.2.1.55]		HESSFNPR	METABAT_AS05jafATM_105_56183_AS05_9	Firmicutes	K15921	xynD; arabinoxylan arabinofuranohydrolase [EC:3.2.1.55]
	GIDNASYYR	METABAT_AS06rmzACSIP_108_191081_AS06_12	Proteobacteria	K01214	ISA, treX; isoamylase [EC:3.2.1.68]		DLVGSVTRPVK	METABAT_AS02xzSISU_42_38158_AS02_6	Bacteroidetes	K01214	ISA, treX; isoamylase [EC:3.2.1.68]		TSHYPNDPR	METABAT_AS09scLD_304_197235_AS09_26	Firmicutes	K01190	lacZ; beta-galactosidase [EC:3.2.1.23]		VYVYGSHDR	METABAT_AS09scLD_416_11540_AS09_3	Firmicutes	K15921	xynD; arabinoxylan arabinofuranohydrolase [EC:3.2.1.55]		HESSFNPR	METABAT_AS20ysBPTH_145_4336_AS20_16	Firmicutes	K15921	xynD; arabinoxylan arabinofuranohydrolase [EC:3.2.1.55]
	GIDNASYYR	METABAT_AS06rmzACSIP_108_332572_AS06_1	Proteobacteria	K01214	ISA, treX; isoamylase [EC:3.2.1.68]		DLVGSVTRPVK	METABAT_AS04akNAM_45_68507_AS04_1	Bacteroidetes	K01214	ISA, treX; isoamylase [EC:3.2.1.68]		TSHYPNDPR	METABAT_AS09scLD_344_116138_AS09_11	Armatimonadetes	K01190	lacZ; beta-galactosidase [EC:3.2.1.23]		VYVYGSHDR	METABAT_AS10tlH2TH_221_175679_AS10_1	Firmicutes	K15921	xynD; arabinoxylan arabinofuranohydrolase [EC:3.2.1.55]		HESSFNPR	METABAT_AS26fmACSIPLY_39_5819_AS26_12	Firmicutes	K15921	xynD; arabinoxylan arabinofuranohydrolase [EC:3.2.1.55]
	GIDNASYYR	METABAT_AS06rmzACSIP_167_467464_AS06_5	Actinobacteria	K02438	glgX; glycogen debranching enzyme [EC:3.2.1.196]		DLVGSVTRPVK	METABAT_AS06rmzACSIP_196_407215_AS06_3	Chloroflexi	K02438	glgX; glycogen debranching enzyme [EC:3.2.1.196]		TSHYPNDPR	METABAT_AS09scLD_372_112581_AS09_40	Firmicutes	K01190	lacZ; beta-galactosidase [EC:3.2.1.23]		VYVYGSHDR	METABAT_AS10tlH2TH_247_217180_AS10_5	Firmicutes	K15921	xynD; arabinoxylan arabinofuranohydrolase [EC:3.2.1.55]		GDVQLALAAYNAGPSR	METABAT_AS02xzSISU_83_471_AS02_2	Firmicutes	K15921	xynD; arabinoxylan arabinofuranohydrolase [EC:3.2.1.55]
	GIDNASYYR	METABAT_AS06rmzACSIP_372_14708_AS06_10	Proteobacteria	K01214	ISA, treX; isoamylase [EC:3.2.1.68]		DLVGSVTRPVK	METABAT_AS06rmzACSIP_237_688080_AS06_81	Bacteroidetes	K01214	ISA, treX; isoamylase [EC:3.2.1.68]		TSHYPNDPR	METABAT_AS09scLD_85_103431_AS09_11	Firmicutes	N/A	N/A		VYVYGSHDR	METABAT_AS10tlH2TH_329_234313_AS10_4	Firmicutes	K15921	xynD; arabinoxylan arabinofuranohydrolase [EC:3.2.1.55]		QYNGIPPYPETR	METABAT_AS04akNAM_100_41386_AS04_46	Firmicutes	K15921	xynD; arabinoxylan arabinofuranohydrolase [EC:3.2.1.55]
	GIDNASYYR	METABAT_AS06rmzACSIP_387_407148_AS06_1	Actinobacteria	K01214	ISA, treX; isoamylase [EC:3.2.1.68]		DLVGSVTRPVK	METABAT_AS06rmzACSIP_547_524456_AS06_23	Bacteroidetes	K01214	ISA, treX; isoamylase [EC:3.2.1.68]		TSHYPNDPR	METABAT_AS10tlH2TH_171_231174_AS10_5	Firmicutes	K01190	lacZ; beta-galactosidase [EC:3.2.1.23]		VYVYGSHDR	METABAT_AS15tlH2ME_49_52611_AS15_9	Firmicutes	K15921	xynD; arabinoxylan arabinofuranohydrolase [EC:3.2.1.55]		ELNVSNPFDPSQNIDGGVR	METABAT_AS04akNAM_103_8425_AS04_47	Firmicutes	K15921	xynD; arabinoxylan arabinofuranohydrolase [EC:3.2.1.55]
	GIDNASYYR	METABAT_AS06rmzACSIP_463_27874_AS06_8	Actinobacteria	K01214	ISA, treX; isoamylase [EC:3.2.1.68]		DLVGSVTRPVK	METABAT_AS06rmzACSIP_616_136446_AS06_1	Chloroflexi	K01214	ISA, treX; isoamylase [EC:3.2.1.68]		TSHYPNDPR	METABAT_AS10tlH2TH_219_32099_AS10_3	Firmicutes	K01190	lacZ; beta-galactosidase [EC:3.2.1.23]		VYVYGSHDR	METABAT_AS15tlH2ME_94_147364_AS15_2	Firmicutes	K15921	xynD; arabinoxylan arabinofuranohydrolase [EC:3.2.1.55]		ELNVSNPFDPSQNIDGGVR	METABAT_AS04akNAM_88_51729_AS04_11	Firmicutes	K15921	xynD; arabinoxylan arabinofuranohydrolase [EC:3.2.1.55]
	GIDNASYYR	METABAT_AS06rmzACSIP_625_114188_AS06_5	Proteobacteria	K01214	ISA, treX; isoamylase [EC:3.2.1.68]		DLVGSVTRPVK	METABAT_AS08sgBPME_189_41306_AS08_3	Chloroflexi	K01214	ISA, treX; isoamylase [EC:3.2.1.68]		TSHYPNDPR	METABAT_AS10tlH2TH_285_224517_AS10_2	Firmicutes	K01190	lacZ; beta-galactosidase [EC:3.2.1.23]		VYVYGSHDR	METABAT_AS20ysBPTH_8_45508_AS20_4	Firmicutes	K15921	xynD; arabinoxylan arabinofuranohydrolase [EC:3.2.1.55]		ELQALQPNFK	METABAT_AS04akNAM_105_38922_AS04_119	Firmicutes	K15921	xynD; arabinoxylan arabinofuranohydrolase [EC:3.2.1.55]
	GIDNASYYR	METABAT_AS08sgBPME_284_142967_AS08_12	Actinobacteria	K01214	ISA, treX; isoamylase [EC:3.2.1.68]		DLVGSVTRPVK	METABAT_AS08sgBPME_89_140193_AS08_2	Bacteroidetes	K01214	ISA, treX; isoamylase [EC:3.2.1.68]		TSHYPNDPR	METABAT_AS10tlH2TH_304_63238_AS10_65	Bacteroidetes	K01190	lacZ; beta-galactosidase [EC:3.2.1.23]		VYVYGSHDR	METABAT_AS21ysBPME_219_55562_AS21_3	Firmicutes	K15921	xynD; arabinoxylan arabinofuranohydrolase [EC:3.2.1.55]		NNLETSLAAYNAGSGNVSK	METABAT_AS04akNAM_106_28395_AS04_53	Firmicutes	K15921	xynD; arabinoxylan arabinofuranohydrolase [EC:3.2.1.55]
	GIDNASYYR	METABAT_AS26fmACSIPLY_22_37565_AS26_4	Proteobacteria	K01214	ISA, treX; isoamylase [EC:3.2.1.68]		DLVGSVTRPVK	METABAT_AS10tlH2TH_145_256484_AS10_10	Bacteroidetes	K01214	ISA, treX; isoamylase [EC:3.2.1.68]		TSHYPNDPR	METABAT_AS10tlH2TH_305_15180_AS10_2	Firmicutes	K01190	lacZ; beta-galactosidase [EC:3.2.1.23]		VYVYGSHDR	METABAT_AS21ysBPME_299_291131_AS21_1	Firmicutes	K15921	xynD; arabinoxylan arabinofuranohydrolase [EC:3.2.1.55]		NNLETSLAAYNAGSGNVSK	METABAT_AS20ysBPTH_51_52679_AS20_8	Firmicutes	K15921	xynD; arabinoxylan arabinofuranohydrolase [EC:3.2.1.55]
	GIDNASYYR	METABAT_AS27yjCOA_189_90022_AS27_1	Proteobacteria	K01214	ISA, treX; isoamylase [EC:3.2.1.68]		DLVGSVTRPVK	METABAT_AS21ysBPME_153_84102_AS21_3	Bacteroidetes	K01214	ISA, treX; isoamylase [EC:3.2.1.68]		TSHYPNDPR	METABAT_AS10tlH2TH_327_129484_AS10_9	Firmicutes	K01190	lacZ; beta-galactosidase [EC:3.2.1.23]		VYVYGSHDR	METABAT_AS21ysBPME_352_14914_AS21_2	Firmicutes	K15921	xynD; arabinoxylan arabinofuranohydrolase [EC:3.2.1.55]		YNIDENLIK	METABAT_AS04akNAM_106_49461_AS04_29	Firmicutes	K15921	xynD; arabinoxylan arabinofuranohydrolase [EC:3.2.1.55]
	AVEDTAFYR	METABAT_AS01afH2WH_27_18232_AS01_66	Proteobacteria	K06044	treY, glgY; (1->4)-alpha-D-glucan 1-alpha-D-glucosylmutase [EC:5.4.99.15]		DLVGSVTRPVK	METABAT_AS23ysBPME_91_136046_AS23_5	Bacteroidetes	K06044	treY, glgY; (1->4)-alpha-D-glucan 1-alpha-D-glucosylmutase [EC:5.4.99.15]		TSHYPNDPR	METABAT_AS10tlH2TH_391_104398_AS10_6	Bacteroidetes	K01190	lacZ; beta-galactosidase [EC:3.2.1.23]		VYVYGSHDR	METABAT_AS22ysBPME_170_3384_AS22_36	Firmicutes	K15921	xynD; arabinoxylan arabinofuranohydrolase [EC:3.2.1.55]		QLSNSPVLATAGYNAGPNR	METABAT_AS04akNAM_10_51301_AS04_11	Proteobacteria	K15921	xynD; arabinoxylan arabinofuranohydrolase [EC:3.2.1.55]
	AVEDTAFYR	METABAT_AS01afH2WH_42_11179_AS01_223	Proteobacteria	K06044	treY, glgY; (1->4)-alpha-D-glucan 1-alpha-D-glucosylmutase [EC:5.4.99.15]		DLVGSVTRPVK	METABAT_AS27yjCOA_17_202214_AS27_7	Bacteroidetes	K06044	treY, glgY; (1->4)-alpha-D-glucan 1-alpha-D-glucosylmutase [EC:5.4.99.15]		TSHYPNDPR	METABAT_AS10tlH2TH_51_162805_AS10_136	Firmicutes	K01190	lacZ; beta-galactosidase [EC:3.2.1.23]		VYVYGSHDR	METABAT_AS22ysBPME_234_59803_AS22_29	Firmicutes	K15921	xynD; arabinoxylan arabinofuranohydrolase [EC:3.2.1.55]		QLSNSPVLATAGYNAGPNR	METABAT_AS10tlH2TH_60_189210_AS10_2	Proteobacteria	K15921	xynD; arabinoxylan arabinofuranohydrolase [EC:3.2.1.55]
	AVEDTAFYR	METABAT_AS09scLD_420_56211_AS09_3	Proteobacteria	K06044	treY, glgY; (1->4)-alpha-D-glucan 1-alpha-D-glucosylmutase [EC:5.4.99.15]		DLVGSVTRPVK	METABAT_AS27yjCOA_97_120233_AS27_3	Bacteroidetes	K06044	treY, glgY; (1->4)-alpha-D-glucan 1-alpha-D-glucosylmutase [EC:5.4.99.15]		TSHYPNDPR	METABAT_AS15tlH2ME_125_28481_AS15_62	Firmicutes	N/A	N/A		VYVYGSHDR	METABAT_AS22ysBPME_277_56784_AS22_7	Firmicutes	K15921	xynD; arabinoxylan arabinofuranohydrolase [EC:3.2.1.55]		QLSNSPVLATAGYNAGPNR	METABAT_AS21ysBPME_226_132782_AS21_9	Proteobacteria	K15921	xynD; arabinoxylan arabinofuranohydrolase [EC:3.2.1.55]
	IDHVDGLADPR	METABAT_AS01afH2WH_27_18232_AS01_66	Proteobacteria	K06044	treY, glgY; (1->4)-alpha-D-glucan 1-alpha-D-glucosylmutase [EC:5.4.99.15]		DVIHGHR	METABAT_AS01afH2WH_7_27858_AS01_50	Chloroflexi	K06044	treY, glgY; (1->4)-alpha-D-glucan 1-alpha-D-glucosylmutase [EC:5.4.99.15]		TSHYPNDPR	METABAT_AS15tlH2ME_143_31535_AS15_1	Firmicutes	K01190	lacZ; beta-galactosidase [EC:3.2.1.23]		VYVYGSHDR	METABAT_AS23ysBPME_167_17563_AS23_4	Firmicutes	K15921	xynD; arabinoxylan arabinofuranohydrolase [EC:3.2.1.55]		YLAWLLK	METABAT_AS04akNAM_10_55517_AS04_208	Proteobacteria	K15921	xynD; arabinoxylan arabinofuranohydrolase [EC:3.2.1.55]
	IDHVDGLADPR	METABAT_AS04akNAM_52_5252_AS04_53	Proteobacteria	K06044	treY, glgY; (1->4)-alpha-D-glucan 1-alpha-D-glucosylmutase [EC:5.4.99.15]		DVIHGHR	METABAT_AS23ysBPME_158_213414_AS23_1	Firmicutes	K06044	treY, glgY; (1->4)-alpha-D-glucan 1-alpha-D-glucosylmutase [EC:5.4.99.15]		TSHYPNDPR	METABAT_AS20ysBPTH_16_4704_AS20_3	Firmicutes	K01190	lacZ; beta-galactosidase [EC:3.2.1.23]		VYVYGSHDR	METABAT_AS23ysBPME_28_17118_AS23_7	Firmicutes	K15921	xynD; arabinoxylan arabinofuranohydrolase [EC:3.2.1.55]		YLAWLLK	METABAT_AS09scLD_163_236553_AS09_7	Proteobacteria	K15921	xynD; arabinoxylan arabinofuranohydrolase [EC:3.2.1.55]
	GEPSGHLPPSAFVLFLQNHDQIGNR	METABAT_AS01afH2WH_27_18232_AS01_68	Proteobacteria	K01236	treZ, glgZ; maltooligosyltrehalose trehalohydrolase [EC:3.2.1.141]		YHASLK	METABAT_AS01afH2WH_7_28897_AS01_24	Chloroflexi	K01236	treZ, glgZ; maltooligosyltrehalose trehalohydrolase [EC:3.2.1.141]		TSHYPNDPR	METABAT_AS20ysBPTH_68_10485_AS20_23	Firmicutes	K01190	lacZ; beta-galactosidase [EC:3.2.1.23]		VYVYGSHDR	METABAT_AS24abBPME_146_39502_AS24_58	Firmicutes	K15921	xynD; arabinoxylan arabinofuranohydrolase [EC:3.2.1.55]		YLAWLLK	METABAT_AS10tlH2TH_60_49023_AS10_2	Proteobacteria	K15921	xynD; arabinoxylan arabinofuranohydrolase [EC:3.2.1.55]
	GFHPDWK	METABAT_AS01afH2WH_32_5679_AS01_5	Synergistetes	K00700	GBE1, glgB; 1,4-alpha-glucan branching enzyme [EC:2.4.1.18]		HYAGYSETQGGR	METABAT_AS01afH2WH_7_31720_AS01_54	Chloroflexi	K00700	GBE1, glgB; 1,4-alpha-glucan branching enzyme [EC:2.4.1.18]		TSHYPNDPR	METABAT_AS20ysBPTH_8_36802_AS20_28	Firmicutes	K01190	lacZ; beta-galactosidase [EC:3.2.1.23]		VYVYGSHDR	METABAT_AS2HglBPFA_8_2086_AS2H_5	Firmicutes	K15921	xynD; arabinoxylan arabinofuranohydrolase [EC:3.2.1.55]		YLAWLLK	METABAT_AS21ysBPME_226_58460_AS21_1	Proteobacteria	K15921	xynD; arabinoxylan arabinofuranohydrolase [EC:3.2.1.55]
	GFHPDWK	METABAT_AS04akNAM_83_51580_AS04_37	Synergistetes	K00700	GBE1, glgB; 1,4-alpha-glucan branching enzyme [EC:2.4.1.18]		HYAGYSETQGGR	METABAT_AS06rmzACSIP_248_639983_AS06_13	Chloroflexi	K00700	GBE1, glgB; 1,4-alpha-glucan branching enzyme [EC:2.4.1.18]		TSHYPNDPR	METABAT_AS22ysBPME_47_49190_AS22_16	Firmicutes	K01190	lacZ; beta-galactosidase [EC:3.2.1.23]		VYVYGSHDR	METABAT_AS4FglBPSI_11_19836_AS4F_2	Firmicutes	K15921	xynD; arabinoxylan arabinofuranohydrolase [EC:3.2.1.55]		QAVQYVTR	METABAT_AS04akNAM_10_55517_AS04_211	Proteobacteria	K15921	xynD; arabinoxylan arabinofuranohydrolase [EC:3.2.1.55]
	GFHPDWK	METABAT_AS06rmzACSIP_199_7983_AS06_11	Fibrobacteres	K00700	GBE1, glgB; 1,4-alpha-glucan branching enzyme [EC:2.4.1.18]		HYAGYSETQGGR	METABAT_AS06rmzACSIP_616_611305_AS06_2	Chloroflexi	K00700	GBE1, glgB; 1,4-alpha-glucan branching enzyme [EC:2.4.1.18]		TSHYPNDPR	METABAT_AS23ysBPME_230_110511_AS23_1	Firmicutes	K01190	lacZ; beta-galactosidase [EC:3.2.1.23]		VYVYGSHDR	METABAT_AS4FglBPSI_4_7739_AS4F_48	Firmicutes	K15921	xynD; arabinoxylan arabinofuranohydrolase [EC:3.2.1.55]		QAVQYVTR	METABAT_AS10tlH2TH_60_219802_AS10_2	Proteobacteria	K15921	xynD; arabinoxylan arabinofuranohydrolase [EC:3.2.1.55]
	GFHPDWK	METABAT_AS06rmzACSIP_475_741103_AS06_42	Planctomycetes	K00700	GBE1, glgB; 1,4-alpha-glucan branching enzyme [EC:2.4.1.18]		HYAGYSETQGGR	METABAT_AS27yjCOA_133_155588_AS27_11	Chloroflexi	K00700	GBE1, glgB; 1,4-alpha-glucan branching enzyme [EC:2.4.1.18]		TSHYPNDPR	METABAT_AS25fmACSIPFO_91_67719_AS25_1	Verrucomicrobia	K01190	lacZ; beta-galactosidase [EC:3.2.1.23]		ITQDGR	METABAT_AS02xzSISU_7_15054_AS02_5	Firmicutes	K15921	xynD; arabinoxylan arabinofuranohydrolase [EC:3.2.1.55]		QAVQYVTR	METABAT_AS21ysBPME_226_13927_AS21_6	Proteobacteria	K15921	xynD; arabinoxylan arabinofuranohydrolase [EC:3.2.1.55]
	GFHPDWK	METABAT_AS06rmzACSIP_529_138228_AS06_14	Fibrobacteres	K00700	GBE1, glgB; 1,4-alpha-glucan branching enzyme [EC:2.4.1.18]		TEQEVYLDHFR	METABAT_AS02xzSISU_14_13615_AS02_8	Firmicutes	K00700	GBE1, glgB; 1,4-alpha-glucan branching enzyme [EC:2.4.1.18]		TSHYPNDPR	METABAT_AS27yjCOA_10_102475_AS27_2	N/A	K01190	lacZ; beta-galactosidase [EC:3.2.1.23]		ITQDGR	METABAT_AS06rmzACSIP_356_508465_AS06_1	Firmicutes	K15921	xynD; arabinoxylan arabinofuranohydrolase [EC:3.2.1.55]		HGDVWK	METABAT_AS04akNAM_10_66591_AS04_102	Proteobacteria	K15921	xynD; arabinoxylan arabinofuranohydrolase [EC:3.2.1.55]
	GFHPDWK	METABAT_AS06rmzACSIP_543_424655_AS06_5	Fibrobacteres	K00700	GBE1, glgB; 1,4-alpha-glucan branching enzyme [EC:2.4.1.18]		HFPGDGVDYR	METABAT_AS02xzSISU_14_2134_AS02_5	Firmicutes	K00700	GBE1, glgB; 1,4-alpha-glucan branching enzyme [EC:2.4.1.18]		TSHYPNDPR	METABAT_AS4FglBPSI_4_6397_AS4F_4	Firmicutes	K01190	lacZ; beta-galactosidase [EC:3.2.1.23]		ITQDGR	METABAT_AS07pgkLD_231_162042_AS07_14	Firmicutes	K15921	xynD; arabinoxylan arabinofuranohydrolase [EC:3.2.1.55]		HGDVWK	METABAT_AS10tlH2TH_60_209289_AS10_5	Proteobacteria	K15921	xynD; arabinoxylan arabinofuranohydrolase [EC:3.2.1.55]
	GFHPDWK	METABAT_AS06rmzACSIP_581_138_AS06_2	Synergistetes	K00700	GBE1, glgB; 1,4-alpha-glucan branching enzyme [EC:2.4.1.18]		HFPGDGVDYR	METABAT_AS02xzSISU_37_28269_AS02_6	Firmicutes	K00700	GBE1, glgB; 1,4-alpha-glucan branching enzyme [EC:2.4.1.18]		HIYFTPIR	METABAT_AS01afH2WH_61_39029_AS01_3	Firmicutes	N/A	N/A		ITQDGR	METABAT_AS08sgBPME_102_108485_AS08_11	Firmicutes	K15921	xynD; arabinoxylan arabinofuranohydrolase [EC:3.2.1.55]		HGDVWK	METABAT_AS21ysBPME_226_149833_AS21_4	Proteobacteria	K15921	xynD; arabinoxylan arabinofuranohydrolase [EC:3.2.1.55]
	GFHPDWK	METABAT_AS06rmzACSIP_609_237741_AS06_19	Fibrobacteres	K00700	GBE1, glgB; 1,4-alpha-glucan branching enzyme [EC:2.4.1.18]		HFPGDGVDYR	METABAT_AS08sgBPME_241_87862_AS08_10	Firmicutes	K00700	GBE1, glgB; 1,4-alpha-glucan branching enzyme [EC:2.4.1.18]		HIYFTPIR	METABAT_AS07pgkLD_206_84309_AS07_19	Firmicutes	N/A	N/A		ITQDGR	METABAT_AS08sgBPME_26_235846_AS08_4	Firmicutes	K15921	xynD; arabinoxylan arabinofuranohydrolase [EC:3.2.1.55]		LALAAYNAGPGNVDK	METABAT_AS04akNAM_110_58563_AS04_30	Firmicutes	K15921	xynD; arabinoxylan arabinofuranohydrolase [EC:3.2.1.55]
	GFHPDWK	METABAT_AS07pgkLD_182_29812_AS07_1	Synergistetes	K00700	GBE1, glgB; 1,4-alpha-glucan branching enzyme [EC:2.4.1.18]		HFPGDGVDYR	METABAT_AS09scLD_202_1036_AS09_21	Firmicutes	K00700	GBE1, glgB; 1,4-alpha-glucan branching enzyme [EC:2.4.1.18]		LLEAAVLANHNIIR	METABAT_AS01afH2WH_61_39144_AS01_5	Firmicutes	K01192	E3.2.1.25, MANBA, manB; beta-mannosidase [EC:3.2.1.25]		ITQDGR	METABAT_AS09scLD_136_201049_AS09_2	Firmicutes	K15921	xynD; arabinoxylan arabinofuranohydrolase [EC:3.2.1.55]		LALAAYNAGPGNVDK	METABAT_AS08sgBPME_352_310417_AS08_5	Firmicutes	K15921	xynD; arabinoxylan arabinofuranohydrolase [EC:3.2.1.55]
	GFHPDWK	METABAT_AS07pgkLD_227_1182_AS07_2	Synergistetes	K00700	GBE1, glgB; 1,4-alpha-glucan branching enzyme [EC:2.4.1.18]		HFAANNQEHR	METABAT_AS02xzSISU_19_32298_AS02_2	Firmicutes	K00700	GBE1, glgB; 1,4-alpha-glucan branching enzyme [EC:2.4.1.18]		LIQPVAVKPLDLK	METABAT_AS01afH2WH_7_4138_AS01_31	Chloroflexi	K01190	lacZ; beta-galactosidase [EC:3.2.1.23]		ITQDGR	METABAT_AS09scLD_29_270046_AS09_12	Firmicutes	K15921	xynD; arabinoxylan arabinofuranohydrolase [EC:3.2.1.55]		LALAAYNAGPGNVDK	METABAT_AS21ysBPME_135_152566_AS21_92	Candidatus Riflebacteria	K15921	xynD; arabinoxylan arabinofuranohydrolase [EC:3.2.1.55]
	GFHPDWK	METABAT_AS09scLD_30_45026_AS09_4	Synergistetes	K00700	GBE1, glgB; 1,4-alpha-glucan branching enzyme [EC:2.4.1.18]		HFAANNQEHR	METABAT_AS04akNAM_5_39508_AS04_4	N/A	K00700	GBE1, glgB; 1,4-alpha-glucan branching enzyme [EC:2.4.1.18]		FGIEHFR	METABAT_AS01afH2WH_7_7538_AS01_53	Chloroflexi	K01192	E3.2.1.25, MANBA, manB; beta-mannosidase [EC:3.2.1.25]		ITQDGR	METABAT_AS10tlH2TH_247_217180_AS10_5	Firmicutes	K15921	xynD; arabinoxylan arabinofuranohydrolase [EC:3.2.1.55]		TFNGDLK	METABAT_AS04akNAM_113_32807_AS04_11	Firmicutes	K15921	xynD; arabinoxylan arabinofuranohydrolase [EC:3.2.1.55]
	GFHPDWK	METABAT_AS09scLD_71_171635_AS09_14	Fibrobacteres	K00700	GBE1, glgB; 1,4-alpha-glucan branching enzyme [EC:2.4.1.18]		HFAANNQEHR	METABAT_AS05jafATM_73_46574_AS05_22	Firmicutes	K00700	GBE1, glgB; 1,4-alpha-glucan branching enzyme [EC:2.4.1.18]		FGIEHFR	METABAT_AS06rmzACSIP_248_71339_AS06_12	Chloroflexi	K01192	E3.2.1.25, MANBA, manB; beta-mannosidase [EC:3.2.1.25]		ITQDGR	METABAT_AS15tlH2ME_109_101681_AS15_7	Firmicutes	K15921	xynD; arabinoxylan arabinofuranohydrolase [EC:3.2.1.55]		TFNGDLK	METABAT_AS22ysBPME_170_25185_AS22_37	Firmicutes	K15921	xynD; arabinoxylan arabinofuranohydrolase [EC:3.2.1.55]
	GFHPDWK	METABAT_AS10tlH2TH_186_230895_AS10_1	Synergistetes	K00700	GBE1, glgB; 1,4-alpha-glucan branching enzyme [EC:2.4.1.18]		HFAANNQEHR	METABAT_AS06rmzACSIP_463_6859_AS06_2	Actinobacteria	K00700	GBE1, glgB; 1,4-alpha-glucan branching enzyme [EC:2.4.1.18]		QVTQATVAAANGIPVITLVSHPK	METABAT_AS01afH2WH_7_22270_AS01_43	Chloroflexi	N/A	N/A		ITQDGR	METABAT_AS15tlH2ME_49_52611_AS15_9	Firmicutes	K15921	xynD; arabinoxylan arabinofuranohydrolase [EC:3.2.1.55]		VESAFNPLAR	METABAT_AS04akNAM_115_16567_AS04_13	Firmicutes	K15921	xynD; arabinoxylan arabinofuranohydrolase [EC:3.2.1.55]
	GFHPDWK	METABAT_AS10tlH2TH_7_3069_AS10_1	Synergistetes	K00700	GBE1, glgB; 1,4-alpha-glucan branching enzyme [EC:2.4.1.18]		HFAANNQEHR	METABAT_AS07pgkLD_231_56972_AS07_6	Firmicutes	K00700	GBE1, glgB; 1,4-alpha-glucan branching enzyme [EC:2.4.1.18]		LLNGNWK	METABAT_AS01afH2WH_7_22270_AS01_93	Chloroflexi	K01190	lacZ; beta-galactosidase [EC:3.2.1.23]		ITQDGR	METABAT_AS20ysBPTH_44_3788_AS20_16	Firmicutes	K15921	xynD; arabinoxylan arabinofuranohydrolase [EC:3.2.1.55]		VESAFNPLAR	METABAT_AS4GglBPBL_35_3295_AS4G_6	Firmicutes	K15921	xynD; arabinoxylan arabinofuranohydrolase [EC:3.2.1.55]
	GFHPDWK	METABAT_AS21ysBPME_62_87993_AS21_10	Synergistetes	K00700	GBE1, glgB; 1,4-alpha-glucan branching enzyme [EC:2.4.1.18]		HFAANNQEHR	METABAT_AS08sgBPME_284_29448_AS08_55	Actinobacteria	K00700	GBE1, glgB; 1,4-alpha-glucan branching enzyme [EC:2.4.1.18]		LLNGNWK	METABAT_AS08sgBPME_385_266321_AS08_26	Bacteroidetes	K01190	lacZ; beta-galactosidase [EC:3.2.1.23]		ITQDGR	METABAT_AS21ysBPME_219_55562_AS21_3	Firmicutes	K15921	xynD; arabinoxylan arabinofuranohydrolase [EC:3.2.1.55]		TFDNDLSLALAAYNAGPNAVK	METABAT_AS04akNAM_121_176_AS04_4	Firmicutes	K15921	xynD; arabinoxylan arabinofuranohydrolase [EC:3.2.1.55]
	GFHPDWK	METABAT_AS22ysBPME_152_35294_AS22_2	Fibrobacteres	K00700	GBE1, glgB; 1,4-alpha-glucan branching enzyme [EC:2.4.1.18]		HFAANNQEHR	METABAT_AS08sgBPME_79_13669_AS08_1	Firmicutes	K00700	GBE1, glgB; 1,4-alpha-glucan branching enzyme [EC:2.4.1.18]		GPHENYADR	METABAT_AS01afH2WH_7_22270_AS01_93	Chloroflexi	K01190	lacZ; beta-galactosidase [EC:3.2.1.23]		ITQDGR	METABAT_AS21ysBPME_299_291131_AS21_1	Firmicutes	K15921	xynD; arabinoxylan arabinofuranohydrolase [EC:3.2.1.55]		SQYLPHAR	METABAT_AS04akNAM_125_23630_AS04_4	Proteobacteria	K15921	xynD; arabinoxylan arabinofuranohydrolase [EC:3.2.1.55]
	GFHPDWK	METABAT_AS22ysBPME_88_45190_AS22_3	Synergistetes	K00700	GBE1, glgB; 1,4-alpha-glucan branching enzyme [EC:2.4.1.18]		HFAANNQEHR	METABAT_AS09scLD_99_29786_AS09_1	Firmicutes	K00700	GBE1, glgB; 1,4-alpha-glucan branching enzyme [EC:2.4.1.18]		GPHENYADR	METABAT_AS04akNAM_45_16246_AS04_22	Bacteroidetes	K01190	lacZ; beta-galactosidase [EC:3.2.1.23]		ITQDGR	METABAT_AS22ysBPME_171_35007_AS22_3	Firmicutes	K15921	xynD; arabinoxylan arabinofuranohydrolase [EC:3.2.1.55]		SQYLPHAR	METABAT_AS08sgBPME_101_245230_AS08_3	Proteobacteria	K15921	xynD; arabinoxylan arabinofuranohydrolase [EC:3.2.1.55]
	GFHPDWK	METABAT_AS24abBPME_148_23368_AS24_10	Synergistetes	K00700	GBE1, glgB; 1,4-alpha-glucan branching enzyme [EC:2.4.1.18]		HFAANNQEHR	METABAT_AS23ysBPME_360_28537_AS23_3	Firmicutes	K00700	GBE1, glgB; 1,4-alpha-glucan branching enzyme [EC:2.4.1.18]		GPHENYADR	METABAT_AS05jafATM_109_43866_AS05_10	Bacteroidetes	K01190	lacZ; beta-galactosidase [EC:3.2.1.23]		ITQDGR	METABAT_AS23ysBPME_90_5415_AS23_1	Firmicutes	K15921	xynD; arabinoxylan arabinofuranohydrolase [EC:3.2.1.55]		ASGALATR	METABAT_AS04akNAM_125_24549_AS04_10	Proteobacteria	K15921	xynD; arabinoxylan arabinofuranohydrolase [EC:3.2.1.55]
	GFHPDWK	METABAT_AS25fmACSIPFO_94_20615_AS25_10	Synergistetes	K00700	GBE1, glgB; 1,4-alpha-glucan branching enzyme [EC:2.4.1.18]		HFAANNQEHR	METABAT_AS23ysBPME_42_288376_AS23_1	Firmicutes	K00700	GBE1, glgB; 1,4-alpha-glucan branching enzyme [EC:2.4.1.18]		GPHENYADR	METABAT_AS05jafATM_30_24190_AS05_5	Bacteroidetes	K01190	lacZ; beta-galactosidase [EC:3.2.1.23]		ITQDGR	METABAT_AS24abBPME_146_39502_AS24_58	Firmicutes	K15921	xynD; arabinoxylan arabinofuranohydrolase [EC:3.2.1.55]		QLRPILGGK	METABAT_AS04akNAM_125_55464_AS04_17	Proteobacteria	K15921	xynD; arabinoxylan arabinofuranohydrolase [EC:3.2.1.55]
	GFHPDWK	METABAT_AS4AglBPMA_7_27376_AS4A_2	Acidobacteria	K00700	GBE1, glgB; 1,4-alpha-glucan branching enzyme [EC:2.4.1.18]		HFAANNQEHR	METABAT_AS27yjCOA_153_167914_AS27_8	Firmicutes	K00700	GBE1, glgB; 1,4-alpha-glucan branching enzyme [EC:2.4.1.18]		GPHENYADR	METABAT_AS06rmzACSIP_436_289137_AS06_6	Bacteroidetes	K01190	lacZ; beta-galactosidase [EC:3.2.1.23]		ITQDGR	METABAT_AS4FglBPSI_11_19836_AS4F_2	Firmicutes	K15921	xynD; arabinoxylan arabinofuranohydrolase [EC:3.2.1.55]		QLRPILGGK	METABAT_AS08sgBPME_101_172552_AS08_11	Proteobacteria	K15921	xynD; arabinoxylan arabinofuranohydrolase [EC:3.2.1.55]
	GFHPDWK	METABAT_AS4EglBPAV_17_1115_AS4E_4	Synergistetes	K00700	GBE1, glgB; 1,4-alpha-glucan branching enzyme [EC:2.4.1.18]		HFAANNQEHR	METABAT_AS4BglBPHE_2_33613_AS4B_12	Thermotogae	K00700	GBE1, glgB; 1,4-alpha-glucan branching enzyme [EC:2.4.1.18]		GPHENYADR	METABAT_AS06rmzACSIP_603_554915_AS06_6	Bacteroidetes	K01190	lacZ; beta-galactosidase [EC:3.2.1.23]		YYIFLITWPR	METABAT_AS02xzSISU_7_15054_AS02_6	Firmicutes	N/A	N/A		TESNFNPR	METABAT_AS04akNAM_127_6394_AS04_27	Firmicutes	N/A	N/A
	VPEEGNR	METABAT_AS01afH2WH_32_5679_AS01_5	Synergistetes	K00700	GBE1, glgB; 1,4-alpha-glucan branching enzyme [EC:2.4.1.18]		EIVQLYVK	METABAT_AS02xzSISU_19_32298_AS02_2	Firmicutes	K00700	GBE1, glgB; 1,4-alpha-glucan branching enzyme [EC:2.4.1.18]		GPHENYADR	METABAT_AS18jrsBPVS_13_11443_AS18_24	Bacteroidetes	K01190	lacZ; beta-galactosidase [EC:3.2.1.23]		YYIFLITWPR	METABAT_AS08sgBPME_102_108485_AS08_7	Firmicutes	N/A	N/A		TESNFNPR	METABAT_AS06rmzACSIP_118_476926_AS06_81	Acidobacteria	N/A	N/A
	VPEEGNR	METABAT_AS04akNAM_100_6140_AS04_16	Firmicutes	K00700	GBE1, glgB; 1,4-alpha-glucan branching enzyme [EC:2.4.1.18]		EIVQLYVK	METABAT_AS04akNAM_5_39508_AS04_4	N/A	K00700	GBE1, glgB; 1,4-alpha-glucan branching enzyme [EC:2.4.1.18]		GPHENYADR	METABAT_AS22ysBPME_241_16113_AS22_102	Bacteroidetes	K01190	lacZ; beta-galactosidase [EC:3.2.1.23]		YYIFLITWPR	METABAT_AS08sgBPME_26_235846_AS08_2	Firmicutes	N/A	N/A		TESNFNPR	METABAT_AS06rmzACSIP_502_105597_AS06_15	Acidobacteria	N/A	N/A
	VPEEGNR	METABAT_AS04akNAM_106_12442_AS04_6	Firmicutes	K00700	GBE1, glgB; 1,4-alpha-glucan branching enzyme [EC:2.4.1.18]		EIVQLYVK	METABAT_AS05jafATM_78_55894_AS05_27	Firmicutes	K00700	GBE1, glgB; 1,4-alpha-glucan branching enzyme [EC:2.4.1.18]		GPHENYADR	METABAT_AS22ysBPME_306_16676_AS22_7	Bacteroidetes	K01190	lacZ; beta-galactosidase [EC:3.2.1.23]		YYIFLITWPR	METABAT_AS08sgBPME_98_60565_AS08_4	Firmicutes	N/A	N/A		DYETFETELPDYIK	METABAT_AS04akNAM_131_14985_AS04_116	Nitrospirae	N/A	N/A
	VPEEGNR	METABAT_AS04akNAM_131_6567_AS04_15	Nitrospirae	K00700	GBE1, glgB; 1,4-alpha-glucan branching enzyme [EC:2.4.1.18]		EIVQLYVK	METABAT_AS07pgkLD_224_68194_AS07_10	Spirochaetes	K00700	GBE1, glgB; 1,4-alpha-glucan branching enzyme [EC:2.4.1.18]		GPHENYADR	METABAT_AS25fmACSIPFO_91_67719_AS25_1	Verrucomicrobia	K01190	lacZ; beta-galactosidase [EC:3.2.1.23]		YYIFLITWPR	METABAT_AS09scLD_203_15289_AS09_18	Firmicutes	N/A	N/A		EESAWNVNAISPK	METABAT_AS04akNAM_131_36451_AS04_364	Nitrospirae	N/A	N/A
	VPEEGNR	METABAT_AS04akNAM_83_51580_AS04_37	Synergistetes	K00700	GBE1, glgB; 1,4-alpha-glucan branching enzyme [EC:2.4.1.18]		EIVQLYVK	METABAT_AS27yjCOA_153_167914_AS27_8	Firmicutes	K00700	GBE1, glgB; 1,4-alpha-glucan branching enzyme [EC:2.4.1.18]		GPHENYADR	METABAT_AS27yjCOA_220_52800_AS27_5	Bacteroidetes	K01190	lacZ; beta-galactosidase [EC:3.2.1.23]		YYIFLITWPR	METABAT_AS09scLD_55_308950_AS09_1	Firmicutes	N/A	N/A		YGLVIDWWR	METABAT_AS04akNAM_131_52440_AS04_30	Nitrospirae	N/A	N/A
	VPEEGNR	METABAT_AS06rmzACSIP_118_127346_AS06_24	Acidobacteria	K00700	GBE1, glgB; 1,4-alpha-glucan branching enzyme [EC:2.4.1.18]		LAETFPVK	METABAT_AS02xzSISU_19_32298_AS02_2	Firmicutes	K00700	GBE1, glgB; 1,4-alpha-glucan branching enzyme [EC:2.4.1.18]		TGVEHWR	METABAT_AS01afH2WH_7_26808_AS01_10	Chloroflexi	K01192	E3.2.1.25, MANBA, manB; beta-mannosidase [EC:3.2.1.25]		YYIFLITWPR	METABAT_AS15tlH2ME_49_67640_AS15_3	Firmicutes	N/A	N/A		LSPEATGGSSSPGAPLFSR	METABAT_AS04akNAM_132_38502_AS04_5	Firmicutes	N/A	N/A
	VPEEGNR	METABAT_AS19jrsBPTG_18_1945_AS19_4	Euryarchaeota	K00700	GBE1, glgB; 1,4-alpha-glucan branching enzyme [EC:2.4.1.18]		LAETFPVK	METABAT_AS25fmACSIPFO_55_11163_AS25_7	Firmicutes	K00700	GBE1, glgB; 1,4-alpha-glucan branching enzyme [EC:2.4.1.18]		TGVEHWR	METABAT_AS04akNAM_103_62233_AS04_92	Firmicutes	K01192	E3.2.1.25, MANBA, manB; beta-mannosidase [EC:3.2.1.25]		LGADPYAIVYDGR	METABAT_AS02xzSISU_7_15054_AS02_7	Firmicutes	K15921	xynD; arabinoxylan arabinofuranohydrolase [EC:3.2.1.55]		TLLTEFK	METABAT_AS04akNAM_132_53421_AS04_2	Firmicutes	K15921	xynD; arabinoxylan arabinofuranohydrolase [EC:3.2.1.55]
	VPEEGNR	METABAT_AS19jrsBPTG_32_20434_AS19_4	Euryarchaeota	K00700	GBE1, glgB; 1,4-alpha-glucan branching enzyme [EC:2.4.1.18]		LAETFPVK	METABAT_AS27yjCOA_153_167914_AS27_8	Firmicutes	K00700	GBE1, glgB; 1,4-alpha-glucan branching enzyme [EC:2.4.1.18]		TGVEHWR	METABAT_AS04akNAM_6_42722_AS04_6	Firmicutes	K01192	E3.2.1.25, MANBA, manB; beta-mannosidase [EC:3.2.1.25]		LGADPYAIVYDGR	METABAT_AS08sgBPME_36_292934_AS08_4	Firmicutes	K15921	xynD; arabinoxylan arabinofuranohydrolase [EC:3.2.1.55]		IYGWYAK	METABAT_AS04akNAM_17_14386_AS04_4	Firmicutes	K15921	xynD; arabinoxylan arabinofuranohydrolase [EC:3.2.1.55]
	VPEEGNR	METABAT_AS20ysBPTH_159_53955_AS20_3	Euryarchaeota	K00700	GBE1, glgB; 1,4-alpha-glucan branching enzyme [EC:2.4.1.18]		LAETFPVK	METABAT_AS27yjCOA_78_186901_AS27_7	Chloroflexi	K00700	GBE1, glgB; 1,4-alpha-glucan branching enzyme [EC:2.4.1.18]		TGVEHWR	METABAT_AS04akNAM_80_14192_AS04_9	Firmicutes	K01192	E3.2.1.25, MANBA, manB; beta-mannosidase [EC:3.2.1.25]		LGADPYAIVYDGR	METABAT_AS10tlH2TH_131_8471_AS10_6	Firmicutes	K15921	xynD; arabinoxylan arabinofuranohydrolase [EC:3.2.1.55]		IYGWYAK	METABAT_AS04akNAM_29_21600_AS04_9	Firmicutes	K15921	xynD; arabinoxylan arabinofuranohydrolase [EC:3.2.1.55]
	VPEEGNR	METABAT_AS20ysBPTH_51_44331_AS20_5	Firmicutes	K00700	GBE1, glgB; 1,4-alpha-glucan branching enzyme [EC:2.4.1.18]		DGEITEER	METABAT_AS02xzSISU_19_50057_AS02_2	Firmicutes	K00700	GBE1, glgB; 1,4-alpha-glucan branching enzyme [EC:2.4.1.18]		TGVEHWR	METABAT_AS04akNAM_88_52753_AS04_2	Firmicutes	K01192	E3.2.1.25, MANBA, manB; beta-mannosidase [EC:3.2.1.25]		LGADPYAIVYDGR	METABAT_AS24abBPME_67_76867_AS24_4	Firmicutes	K15921	xynD; arabinoxylan arabinofuranohydrolase [EC:3.2.1.55]		YQDYIVK	METABAT_AS04akNAM_31_28050_AS04_476	Firmicutes	K15921	xynD; arabinoxylan arabinofuranohydrolase [EC:3.2.1.55]
	VPEEGNR	METABAT_AS22ysBPME_176_66221_AS22_3	Firmicutes	K00700	GBE1, glgB; 1,4-alpha-glucan branching enzyme [EC:2.4.1.18]		AVLTGLLR	METABAT_AS02xzSISU_21_6575_AS02_75	Firmicutes	K00700	GBE1, glgB; 1,4-alpha-glucan branching enzyme [EC:2.4.1.18]		TGVEHWR	METABAT_AS05jafATM_34_68221_AS05_2	Thermotogae	K01192	E3.2.1.25, MANBA, manB; beta-mannosidase [EC:3.2.1.25]		VEFYDNGLIK	METABAT_AS02xzSISU_7_15054_AS02_7	Firmicutes	K15921	xynD; arabinoxylan arabinofuranohydrolase [EC:3.2.1.55]		SLAWSLLALPLDR	METABAT_AS04akNAM_35_57703_AS04_36	Firmicutes	K15921	xynD; arabinoxylan arabinofuranohydrolase [EC:3.2.1.55]
	VPEEGNR	METABAT_AS23ysBPME_211_101011_AS23_2	Euryarchaeota	K00700	GBE1, glgB; 1,4-alpha-glucan branching enzyme [EC:2.4.1.18]		AVLTGLLR	METABAT_AS20ysBPTH_43_60826_AS20_1	Tenericutes	K00700	GBE1, glgB; 1,4-alpha-glucan branching enzyme [EC:2.4.1.18]		TGVEHWR	METABAT_AS06rmzACSIP_190_68569_AS06_14	Chloroflexi	K01192	E3.2.1.25, MANBA, manB; beta-mannosidase [EC:3.2.1.25]		VEFYDNGLIK	METABAT_AS23ysBPME_69_143732_AS23_6	Firmicutes	K15921	xynD; arabinoxylan arabinofuranohydrolase [EC:3.2.1.55]		EFGGDLTLALAAYNAGR	METABAT_AS04akNAM_35_64408_AS04_3	Firmicutes	K15921	xynD; arabinoxylan arabinofuranohydrolase [EC:3.2.1.55]
	VPEEGNR	METABAT_AS27yjCOA_151_33167_AS27_16	Nitrospirae	K00700	GBE1, glgB; 1,4-alpha-glucan branching enzyme [EC:2.4.1.18]		NPYDLR	METABAT_AS02xzSISU_21_42411_AS02_13	Firmicutes	K00700	GBE1, glgB; 1,4-alpha-glucan branching enzyme [EC:2.4.1.18]		TGVEHWR	METABAT_AS06rmzACSIP_523_367941_AS06_22	Chloroflexi	K01192	E3.2.1.25, MANBA, manB; beta-mannosidase [EC:3.2.1.25]		VEFYDNGLIK	METABAT_AS4FglBPSI_4_7739_AS4F_47	Firmicutes	K15921	xynD; arabinoxylan arabinofuranohydrolase [EC:3.2.1.55]		AVAAAESGGDHR	METABAT_AS04akNAM_40_64792_AS04_103	Firmicutes	K15921	xynD; arabinoxylan arabinofuranohydrolase [EC:3.2.1.55]
	VPEEGNR	METABAT_AS2HglBPFA_19_13508_AS2H_3	Euryarchaeota	K00700	GBE1, glgB; 1,4-alpha-glucan branching enzyme [EC:2.4.1.18]		NPYDLR	METABAT_AS04akNAM_132_61118_AS04_2	Firmicutes	K00700	GBE1, glgB; 1,4-alpha-glucan branching enzyme [EC:2.4.1.18]		TGVEHWR	METABAT_AS06rmzACSIP_78_177079_AS06_5	Chloroflexi	K01192	E3.2.1.25, MANBA, manB; beta-mannosidase [EC:3.2.1.25]		SYFFYHNGALPGGGGFTR	METABAT_AS02xzSISU_7_15054_AS02_8	Firmicutes	K15921	xynD; arabinoxylan arabinofuranohydrolase [EC:3.2.1.55]		EYVFNYANQFGVDPYLVFAIIR	METABAT_AS04akNAM_40_14651_AS04_14	Firmicutes	K15921	xynD; arabinoxylan arabinofuranohydrolase [EC:3.2.1.55]
	NAVIYQIFPDR	METABAT_AS01afH2WH_32_30461_AS01_1	Synergistetes	N/A	N/A		NPYDLR	METABAT_AS04akNAM_86_711_AS04_31	Firmicutes	N/A	N/A		TGVEHWR	METABAT_AS07pgkLD_82_57471_AS07_6	Candidatus Atribacteria	K01192	E3.2.1.25, MANBA, manB; beta-mannosidase [EC:3.2.1.25]		SYFFYHNGALPGGGGFTR	METABAT_AS08sgBPME_102_108485_AS08_6	Firmicutes	K15921	xynD; arabinoxylan arabinofuranohydrolase [EC:3.2.1.55]		WLNGSAELSGDK	METABAT_AS04akNAM_41_50324_AS04_52	Firmicutes	K15921	xynD; arabinoxylan arabinofuranohydrolase [EC:3.2.1.55]
	NAVIYQIFPDR	METABAT_AS06rmzACSIP_248_400524_AS06_2	Chloroflexi	N/A	N/A		LDAVELVPFR	METABAT_AS02xzSISU_21_50476_AS02_30	Firmicutes	N/A	N/A		VWGGGLIEK	METABAT_AS01afH2WH_7_27092_AS01_144	Chloroflexi	K01192	E3.2.1.25, MANBA, manB; beta-mannosidase [EC:3.2.1.25]		SYFFYHNGALPGGGGFTR	METABAT_AS09scLD_138_75482_AS09_12	Firmicutes	K15921	xynD; arabinoxylan arabinofuranohydrolase [EC:3.2.1.55]		YSENGSNLK	METABAT_AS04akNAM_44_30088_AS04_31	Firmicutes	K15921	xynD; arabinoxylan arabinofuranohydrolase [EC:3.2.1.55]
	VILDFVPR	METABAT_AS01afH2WH_35_4836_AS01_3	Coprothermobacterota	N/A	N/A		LDAVELVPFR	METABAT_AS06rmzACSIP_366_2041_AS06_18	Proteobacteria	N/A	N/A		VWGGGLIEK	METABAT_AS06rmzACSIP_331_293331_AS06_41	Chloroflexi	K01192	E3.2.1.25, MANBA, manB; beta-mannosidase [EC:3.2.1.25]		SYFFYHNGALPGGGGFTR	METABAT_AS15tlH2ME_94_102990_AS15_2	Firmicutes	K15921	xynD; arabinoxylan arabinofuranohydrolase [EC:3.2.1.55]		SNSFQNILNELISEGTASTEDIK	METABAT_AS04akNAM_44_31882_AS04_100	Firmicutes	K15921	xynD; arabinoxylan arabinofuranohydrolase [EC:3.2.1.55]
	VILDFVPR	METABAT_AS04akNAM_51_4144_AS04_6	Coprothermobacterota	N/A	N/A		HFPGHGDTR	METABAT_AS02xzSISU_21_50476_AS02_30	Firmicutes	N/A	N/A		VWGGGLIEK	METABAT_AS06rmzACSIP_429_125700_AS06_14	Chloroflexi	K01192	E3.2.1.25, MANBA, manB; beta-mannosidase [EC:3.2.1.25]		SYFFYHNGALPGGGGFTR	METABAT_AS23ysBPME_205_148675_AS23_12	Firmicutes	K15921	xynD; arabinoxylan arabinofuranohydrolase [EC:3.2.1.55]		SGDNLSK	METABAT_AS04akNAM_45_24760_AS04_32	Bacteroidetes	K15921	xynD; arabinoxylan arabinofuranohydrolase [EC:3.2.1.55]
	VILDFVPR	METABAT_AS06rmzACSIP_393_373238_AS06_4	Thermotogae	N/A	N/A		HFPGHGDTR	METABAT_AS06rmzACSIP_198_11916_AS06_23	Actinobacteria	N/A	N/A		VWGGGFYEEER	METABAT_AS01afH2WH_7_27165_AS01_154	Chloroflexi	K01192	E3.2.1.25, MANBA, manB; beta-mannosidase [EC:3.2.1.25]		SYFFYHNGALPGGGGFTR	METABAT_AS4FglBPSI_11_20076_AS4F_20	Firmicutes	K15921	xynD; arabinoxylan arabinofuranohydrolase [EC:3.2.1.55]		SGDNLSK	METABAT_AS23ysBPME_80_42375_AS23_1	Ignavibacteriae	K15921	xynD; arabinoxylan arabinofuranohydrolase [EC:3.2.1.55]
	VILDFVPR	METABAT_AS3CglBPFA_13_2250_AS3C_1	Thermotogae	N/A	N/A		HFPGHGDTR	METABAT_AS06rmzACSIP_237_598951_AS06_19	Bacteroidetes	N/A	N/A		VWGGGFYEEER	METABAT_AS06rmzACSIP_351_1289_AS06_6	Chloroflexi	K01192	E3.2.1.25, MANBA, manB; beta-mannosidase [EC:3.2.1.25]		SYFFYHNGALPGGGGFTR	METABAT_AS4FglBPSI_4_7739_AS4F_46	Firmicutes	K15921	xynD; arabinoxylan arabinofuranohydrolase [EC:3.2.1.55]		YGSWSAAALSYNGGQGR	METABAT_AS04akNAM_45_14320_AS04_15	Bacteroidetes	K15921	xynD; arabinoxylan arabinofuranohydrolase [EC:3.2.1.55]
	DYHFDGLR	METABAT_AS01afH2WH_3_19948_AS01_20	Planctomycetes	K01236	treZ, glgZ; maltooligosyltrehalose trehalohydrolase [EC:3.2.1.141]		HFPGHGDTR	METABAT_AS06rmzACSIP_373_52671_AS06_5	Bacteroidetes	K01236	treZ, glgZ; maltooligosyltrehalose trehalohydrolase [EC:3.2.1.141]		VWGGGFYEEER	METABAT_AS27yjCOA_183_87001_AS27_4	Chloroflexi	K01192	E3.2.1.25, MANBA, manB; beta-mannosidase [EC:3.2.1.25]		RPTLYEEGPWFYK	METABAT_AS02xzSISU_7_15054_AS02_8	Firmicutes	K15921	xynD; arabinoxylan arabinofuranohydrolase [EC:3.2.1.55]		YGSWSAAALSYNGGQGR	METABAT_AS07pgkLD_31_95988_AS07_2	Bacteroidetes	K15921	xynD; arabinoxylan arabinofuranohydrolase [EC:3.2.1.55]
	DYHFDGLR	METABAT_AS06rmzACSIP_467_457646_AS06_4	Planctomycetes	K01236	treZ, glgZ; maltooligosyltrehalose trehalohydrolase [EC:3.2.1.141]		HFPGHGDTR	METABAT_AS21ysBPME_120_53498_AS21_6	Firmicutes	K01236	treZ, glgZ; maltooligosyltrehalose trehalohydrolase [EC:3.2.1.141]		NPFDYHVAFDDWWQR	METABAT_AS01afH2WH_7_34484_AS01_108	Chloroflexi	K01190	lacZ; beta-galactosidase [EC:3.2.1.23]		RPTLYEEGPWFYK	METABAT_AS08sgBPME_102_108485_AS08_6	Firmicutes	K15921	xynD; arabinoxylan arabinofuranohydrolase [EC:3.2.1.55]		YGSWSAAALSYNGGQGR	METABAT_AS23ysBPME_68_207113_AS23_3	Bacteroidetes	K15921	xynD; arabinoxylan arabinofuranohydrolase [EC:3.2.1.55]
	FGTPEELK	METABAT_AS01afH2WH_3_25105_AS01_9	Planctomycetes	K00700	GBE1, glgB; 1,4-alpha-glucan branching enzyme [EC:2.4.1.18]		HFPGHGDTR	METABAT_AS22ysBPME_12_18435_AS22_5	Firmicutes	K00700	GBE1, glgB; 1,4-alpha-glucan branching enzyme [EC:2.4.1.18]		ALALTEFGGYSLPLAGHLSTDAK	METABAT_AS02xzSISU_14_9635_AS02_10	Firmicutes	N/A	N/A		RPTLYEEGPWFYK	METABAT_AS21ysBPME_219_116176_AS21_18	Firmicutes	K15921	xynD; arabinoxylan arabinofuranohydrolase [EC:3.2.1.55]		LWFLSNQSFLEQSSAR	METABAT_AS04akNAM_52_20649_AS04_5	Proteobacteria	K15921	xynD; arabinoxylan arabinofuranohydrolase [EC:3.2.1.55]
	FGTPEELK	METABAT_AS06rmzACSIP_239_307066_AS06_2	Lentisphaerae	K00700	GBE1, glgB; 1,4-alpha-glucan branching enzyme [EC:2.4.1.18]		HFPGHGDTR	METABAT_AS27yjCOA_137_123788_AS27_25	Proteobacteria	K00700	GBE1, glgB; 1,4-alpha-glucan branching enzyme [EC:2.4.1.18]		AEIAVATELGGDTSQVR	METABAT_AS02xzSISU_21_1468_AS02_16	Firmicutes	K01192	E3.2.1.25, MANBA, manB; beta-mannosidase [EC:3.2.1.25]		RPTLYEEGPWFYK	METABAT_AS4FglBPSI_11_20076_AS4F_20	Firmicutes	K15921	xynD; arabinoxylan arabinofuranohydrolase [EC:3.2.1.55]		ASLFGAQYR	METABAT_AS04akNAM_52_38254_AS04_63	Proteobacteria	K15921	xynD; arabinoxylan arabinofuranohydrolase [EC:3.2.1.55]
	FGTPEELK	METABAT_AS06rmzACSIP_307_550700_AS06_6	Proteobacteria	K00700	GBE1, glgB; 1,4-alpha-glucan branching enzyme [EC:2.4.1.18]		NFEYYSEDPYLAGK	METABAT_AS02xzSISU_2_8335_AS02_9	Firmicutes	K00700	GBE1, glgB; 1,4-alpha-glucan branching enzyme [EC:2.4.1.18]		GELAFGPYR	METABAT_AS02xzSISU_37_15646_AS02_12	Firmicutes	K01195	uidA, GUSB; beta-glucuronidase [EC:3.2.1.31]		RPTLYEEGPWFYK	METABAT_AS4FglBPSI_4_7739_AS4F_46	Firmicutes	K15921	xynD; arabinoxylan arabinofuranohydrolase [EC:3.2.1.55]		EDYSQVDLK	METABAT_AS04akNAM_59_8639_AS04_21	Firmicutes	K15921	xynD; arabinoxylan arabinofuranohydrolase [EC:3.2.1.55]
	FGTPEELK	METABAT_AS06rmzACSIP_308_404210_AS06_2	Lentisphaerae	K00700	GBE1, glgB; 1,4-alpha-glucan branching enzyme [EC:2.4.1.18]		NFEYYSEDPYLAGK	METABAT_AS07pgkLD_72_27001_AS07_11	Firmicutes	K00700	GBE1, glgB; 1,4-alpha-glucan branching enzyme [EC:2.4.1.18]		FLYWADK	METABAT_AS02xzSISU_37_34893_AS02_2	Firmicutes	N/A	N/A		VGDTYYVFGSHLAAAK	METABAT_AS02xzSISU_7_15891_AS02_6	Firmicutes	K06113	abnA; arabinan endo-1,5-alpha-L-arabinosidase [EC:3.2.1.99]		VSSWIR	METABAT_AS04akNAM_66_6713_AS04_4	Proteobacteria	K06113	abnA; arabinan endo-1,5-alpha-L-arabinosidase [EC:3.2.1.99]
	FGTPEELK	METABAT_AS06rmzACSIP_31_85566_AS06_3	Bacteroidetes	K00700	GBE1, glgB; 1,4-alpha-glucan branching enzyme [EC:2.4.1.18]		NFEYYSEDPYLAGK	METABAT_AS08sgBPME_466_151994_AS08_13	Firmicutes	K00700	GBE1, glgB; 1,4-alpha-glucan branching enzyme [EC:2.4.1.18]		FLYWADK	METABAT_AS02xzSISU_79_21561_AS02_19	Firmicutes	N/A	N/A		VGDTYYVFGSHLAAAK	METABAT_AS20ysBPTH_25_71989_AS20_18	Firmicutes	K06113	abnA; arabinan endo-1,5-alpha-L-arabinosidase [EC:3.2.1.99]		APELIYPKPTDADR	METABAT_AS04akNAM_66_30327_AS04_5	Proteobacteria	K06113	abnA; arabinan endo-1,5-alpha-L-arabinosidase [EC:3.2.1.99]
	FGTPEELK	METABAT_AS06rmzACSIP_321_371961_AS06_2	Lentisphaerae	K00700	GBE1, glgB; 1,4-alpha-glucan branching enzyme [EC:2.4.1.18]		WLLTEVLR	METABAT_AS02xzSISU_37_38734_AS02_5	Firmicutes	K00700	GBE1, glgB; 1,4-alpha-glucan branching enzyme [EC:2.4.1.18]		FLYWADK	METABAT_AS04akNAM_109_38606_AS04_341	Firmicutes	N/A	N/A		VGDTYYVFGSHLAAAK	METABAT_AS21ysBPME_219_61661_AS21_9	Firmicutes	K06113	abnA; arabinan endo-1,5-alpha-L-arabinosidase [EC:3.2.1.99]		WAASPVFR	METABAT_AS04akNAM_79_29934_AS04_3	Firmicutes	K06113	abnA; arabinan endo-1,5-alpha-L-arabinosidase [EC:3.2.1.99]
	FGTPEELK	METABAT_AS06rmzACSIP_410_585959_AS06_12	Lentisphaerae	K00700	GBE1, glgB; 1,4-alpha-glucan branching enzyme [EC:2.4.1.18]		WLLTEVLR	METABAT_AS02xzSISU_83_55738_AS02_6	Firmicutes	K00700	GBE1, glgB; 1,4-alpha-glucan branching enzyme [EC:2.4.1.18]		FLYWADK	METABAT_AS04akNAM_37_6518_AS04_29	Firmicutes	N/A	N/A		LVGNFLFR	METABAT_AS02xzSISU_7_15891_AS02_6	Firmicutes	K06113	abnA; arabinan endo-1,5-alpha-L-arabinosidase [EC:3.2.1.99]		ETQGYAR	METABAT_AS04akNAM_80_58942_AS04_2	Firmicutes	K06113	abnA; arabinan endo-1,5-alpha-L-arabinosidase [EC:3.2.1.99]
	FGTPEELK	METABAT_AS06rmzACSIP_518_146778_AS06_55	Bacteroidetes	K00700	GBE1, glgB; 1,4-alpha-glucan branching enzyme [EC:2.4.1.18]		WLLTEVLR	METABAT_AS06rmzACSIP_316_115086_AS06_10	Planctomycetes	K00700	GBE1, glgB; 1,4-alpha-glucan branching enzyme [EC:2.4.1.18]		FLYWADK	METABAT_AS04akNAM_99_3055_AS04_67	Firmicutes	N/A	N/A		LVGNFLFR	METABAT_AS08sgBPME_75_56774_AS08_1	Firmicutes	K06113	abnA; arabinan endo-1,5-alpha-L-arabinosidase [EC:3.2.1.99]		YDGDVEK	METABAT_AS04akNAM_83_14300_AS04_5	Synergistetes	K06113	abnA; arabinan endo-1,5-alpha-L-arabinosidase [EC:3.2.1.99]
	FGTPEELK	METABAT_AS06rmzACSIP_553_575967_AS06_4	Lentisphaerae	K00700	GBE1, glgB; 1,4-alpha-glucan branching enzyme [EC:2.4.1.18]		WLLTEVLR	METABAT_AS06rmzACSIP_319_33410_AS06_2	Actinobacteria	K00700	GBE1, glgB; 1,4-alpha-glucan branching enzyme [EC:2.4.1.18]		FLYWADK	METABAT_AS05jafATM_59_50323_AS05_1	Firmicutes	N/A	N/A		LVGNFLFR	METABAT_AS21ysBPME_219_163930_AS21_13	Firmicutes	K06113	abnA; arabinan endo-1,5-alpha-L-arabinosidase [EC:3.2.1.99]		GEPDELEGWGFVHWAQR	METABAT_AS04akNAM_83_55968_AS04_6	Synergistetes	K06113	abnA; arabinan endo-1,5-alpha-L-arabinosidase [EC:3.2.1.99]
	FGTPEELK	METABAT_AS06rmzACSIP_563_366539_AS06_6	Bacteroidetes	K00700	GBE1, glgB; 1,4-alpha-glucan branching enzyme [EC:2.4.1.18]		WLLTEVLR	METABAT_AS06rmzACSIP_324_36474_AS06_2	Actinobacteria	K00700	GBE1, glgB; 1,4-alpha-glucan branching enzyme [EC:2.4.1.18]		FLYWADK	METABAT_AS06rmzACSIP_274_422268_AS06_2	Candidatus Hydrogenedentes	N/A	N/A		LVGNFLFR	METABAT_AS22ysBPME_147_2621_AS22_13	Firmicutes	K06113	abnA; arabinan endo-1,5-alpha-L-arabinosidase [EC:3.2.1.99]		YSAEYGVDPYLVASVIK	METABAT_AS04akNAM_85_619_AS04_4	Firmicutes	K06113	abnA; arabinan endo-1,5-alpha-L-arabinosidase [EC:3.2.1.99]
	FGTPEELK	METABAT_AS06rmzACSIP_57_178843_AS06_21	Bacteroidetes	K00700	GBE1, glgB; 1,4-alpha-glucan branching enzyme [EC:2.4.1.18]		WLLTEVLR	METABAT_AS06rmzACSIP_334_262054_AS06_1	Actinobacteria	K00700	GBE1, glgB; 1,4-alpha-glucan branching enzyme [EC:2.4.1.18]		FLYWADK	METABAT_AS06rmzACSIP_301_30381_AS06_29	Candidatus Hydrogenedentes	N/A	N/A		LVGNFLFR	METABAT_AS24abBPME_73_57279_AS24_6	Firmicutes	K06113	abnA; arabinan endo-1,5-alpha-L-arabinosidase [EC:3.2.1.99]		TGVDFYPDWTR	METABAT_AS04akNAM_88_54328_AS04_12	Firmicutes	K06113	abnA; arabinan endo-1,5-alpha-L-arabinosidase [EC:3.2.1.99]
	FGTPEELK	METABAT_AS06rmzACSIP_589_230928_AS06_123	Proteobacteria	K00700	GBE1, glgB; 1,4-alpha-glucan branching enzyme [EC:2.4.1.18]		WLLTEVLR	METABAT_AS10tlH2TH_315_31607_AS10_3	Bacteroidetes	K00700	GBE1, glgB; 1,4-alpha-glucan branching enzyme [EC:2.4.1.18]		FLYWADK	METABAT_AS06rmzACSIP_347_433415_AS06_1	Chloroflexi	N/A	N/A		LVGNFLFR	METABAT_AS25fmACSIPFO_7_59424_AS25_11	Firmicutes	K06113	abnA; arabinan endo-1,5-alpha-L-arabinosidase [EC:3.2.1.99]		IALAGSTGTATGPHLHFEVR	METABAT_AS04akNAM_88_43236_AS04_14	Firmicutes	K06113	abnA; arabinan endo-1,5-alpha-L-arabinosidase [EC:3.2.1.99]
	FGTPEELK	METABAT_AS07pgkLD_31_46296_AS07_5	Bacteroidetes	K00700	GBE1, glgB; 1,4-alpha-glucan branching enzyme [EC:2.4.1.18]		WLLTEVLR	METABAT_AS27yjCOA_163_18930_AS27_1	Actinobacteria	K00700	GBE1, glgB; 1,4-alpha-glucan branching enzyme [EC:2.4.1.18]		FLYWADK	METABAT_AS06rmzACSIP_523_92523_AS06_248	Chloroflexi	N/A	N/A		LVGNFLFR	METABAT_AS4FglBPSI_4_15880_AS4F_9	Firmicutes	K06113	abnA; arabinan endo-1,5-alpha-L-arabinosidase [EC:3.2.1.99]		QLHAVPYPETNR	METABAT_AS04akNAM_88_51729_AS04_16	Firmicutes	K06113	abnA; arabinan endo-1,5-alpha-L-arabinosidase [EC:3.2.1.99]
	FGTPEELK	METABAT_AS08sgBPME_175_130365_AS08_2	Bacteroidetes	K00700	GBE1, glgB; 1,4-alpha-glucan branching enzyme [EC:2.4.1.18]		WLLTEVLR	METABAT_AS27yjCOA_163_165281_AS27_1	Actinobacteria	K00700	GBE1, glgB; 1,4-alpha-glucan branching enzyme [EC:2.4.1.18]		FLYWADK	METABAT_AS08sgBPME_230_250322_AS08_2	Firmicutes	N/A	N/A		VVLQQGR	METABAT_AS02xzSISU_7_24445_AS02_1	Firmicutes	N/A	N/A		VLHNYR	METABAT_AS04akNAM_96_18066_AS04_3	Firmicutes	N/A	N/A
	FGTPEELK	METABAT_AS08sgBPME_22_85948_AS08_2	Bacteroidetes	K00700	GBE1, glgB; 1,4-alpha-glucan branching enzyme [EC:2.4.1.18]		EIYLPAFEAAVK	METABAT_AS02xzSISU_37_50645_AS02_1	Firmicutes	K00700	GBE1, glgB; 1,4-alpha-glucan branching enzyme [EC:2.4.1.18]		FLYWADK	METABAT_AS08sgBPME_307_42051_AS08_4	Firmicutes	N/A	N/A		VVLQQGR	METABAT_AS4FglBPSI_4_22331_AS4F_4	Firmicutes	N/A	N/A		TVHVLAGSR	METABAT_AS04akNAM_97_13587_AS04_4	Proteobacteria	N/A	N/A
	FGTPEELK	METABAT_AS08sgBPME_385_3669_AS08_152	Bacteroidetes	K00700	GBE1, glgB; 1,4-alpha-glucan branching enzyme [EC:2.4.1.18]		EIYLPAFEAAVK	METABAT_AS06rmzACSIP_617_78958_AS06_4	Chloroflexi	K00700	GBE1, glgB; 1,4-alpha-glucan branching enzyme [EC:2.4.1.18]		FLYWADK	METABAT_AS09scLD_118_345319_AS09_12	Firmicutes	N/A	N/A		FGADPYALVYGDR	METABAT_AS02xzSISU_7_28756_AS02_14	Firmicutes	K15921	xynD; arabinoxylan arabinofuranohydrolase [EC:3.2.1.55]		VSELAAFDQSYK	METABAT_AS04akNAM_97_23403_AS04_154	Proteobacteria	K15921	xynD; arabinoxylan arabinofuranohydrolase [EC:3.2.1.55]
	FGTPEELK	METABAT_AS08sgBPME_429_45396_AS08_20	Bacteroidetes	K00700	GBE1, glgB; 1,4-alpha-glucan branching enzyme [EC:2.4.1.18]		EIYLPAFEAAVK	METABAT_AS09scLD_99_83002_AS09_39	Firmicutes	K00700	GBE1, glgB; 1,4-alpha-glucan branching enzyme [EC:2.4.1.18]		FLYWADK	METABAT_AS09scLD_124_86943_AS09_14	Firmicutes	N/A	N/A		FGADPYALVYGDR	METABAT_AS4FglBPSI_4_7739_AS4F_43	Firmicutes	K15921	xynD; arabinoxylan arabinofuranohydrolase [EC:3.2.1.55]		LEQNWWQDER	METABAT_AS04akNAM_97_43493_AS04_169	Proteobacteria	K15921	xynD; arabinoxylan arabinofuranohydrolase [EC:3.2.1.55]
	FGTPEELK	METABAT_AS08sgBPME_473_137024_AS08_76	Bacteroidetes	K00700	GBE1, glgB; 1,4-alpha-glucan branching enzyme [EC:2.4.1.18]		EIYLPAFEAAVK	METABAT_AS20ysBPTH_57_98104_AS20_2	Firmicutes	K00700	GBE1, glgB; 1,4-alpha-glucan branching enzyme [EC:2.4.1.18]		FLYWADK	METABAT_AS09scLD_186_235079_AS09_3	Firmicutes	N/A	N/A		TGWQTVLR	METABAT_AS02xzSISU_7_30675_AS02_2	Firmicutes	N/A	N/A		NDPAYNK	METABAT_AS04akNAM_97_44848_AS04_37	Proteobacteria	N/A	N/A
	FGTPEELK	METABAT_AS10tlH2TH_144_151822_AS10_1	Bacteroidetes	K00700	GBE1, glgB; 1,4-alpha-glucan branching enzyme [EC:2.4.1.18]		NEGGLLPLR	METABAT_AS02xzSISU_37_50645_AS02_1	Firmicutes	K00700	GBE1, glgB; 1,4-alpha-glucan branching enzyme [EC:2.4.1.18]		FLYWADK	METABAT_AS09scLD_32_273504_AS09_2	Firmicutes	N/A	N/A		TGWQTVLR	METABAT_AS07pgkLD_231_14668_AS07_1	Firmicutes	N/A	N/A		HYLDIEK	METABAT_AS04akNAM_97_48267_AS04_46	Proteobacteria	N/A	N/A
	FGTPEELK	METABAT_AS10tlH2TH_145_383923_AS10_1	Bacteroidetes	K00700	GBE1, glgB; 1,4-alpha-glucan branching enzyme [EC:2.4.1.18]		NEGGLLPLR	METABAT_AS02xzSISU_7_24544_AS02_23	Firmicutes	K00700	GBE1, glgB; 1,4-alpha-glucan branching enzyme [EC:2.4.1.18]		FLYWADK	METABAT_AS09scLD_85_92306_AS09_13	Firmicutes	N/A	N/A		TGWQTVLR	METABAT_AS08sgBPME_126_318574_AS08_4	Firmicutes	N/A	N/A		HYLDIEK	METABAT_AS06rmzACSIP_625_346552_AS06_13	Proteobacteria	N/A	N/A
	FGTPEELK	METABAT_AS10tlH2TH_180_323839_AS10_3	Lentisphaerae	K00700	GBE1, glgB; 1,4-alpha-glucan branching enzyme [EC:2.4.1.18]		NEGGLLPLR	METABAT_AS24abBPME_73_31013_AS24_9	Firmicutes	K00700	GBE1, glgB; 1,4-alpha-glucan branching enzyme [EC:2.4.1.18]		FLYWADK	METABAT_AS10tlH2TH_263_131910_AS10_4	Candidatus Hydrogenedentes	N/A	N/A		TGWQTVLR	METABAT_AS20ysBPTH_8_2599_AS20_31	Firmicutes	N/A	N/A		HYLDIEK	METABAT_AS26fmACSIPLY_36_1030_AS26_35	Proteobacteria	N/A	N/A
	FGTPEELK	METABAT_AS10tlH2TH_198_148095_AS10_2	Lentisphaerae	K00700	GBE1, glgB; 1,4-alpha-glucan branching enzyme [EC:2.4.1.18]		NDNNLLPFSK	METABAT_AS02xzSISU_42_1955_AS02_2	Bacteroidetes	K00700	GBE1, glgB; 1,4-alpha-glucan branching enzyme [EC:2.4.1.18]		FLYWADK	METABAT_AS10tlH2TH_339_285415_AS10_34	Candidatus Hydrogenedentes	N/A	N/A		HAIFFVFK	METABAT_AS02xzSISU_7_4181_AS02_2	Firmicutes	N/A	N/A		FQGNEVAAVAAYNAGPNR	METABAT_AS04akNAM_9_21857_AS04_4	Firmicutes	N/A	N/A
	FGTPEELK	METABAT_AS10tlH2TH_391_140890_AS10_33	Bacteroidetes	K00700	GBE1, glgB; 1,4-alpha-glucan branching enzyme [EC:2.4.1.18]		NDNNLLPFSK	METABAT_AS08sgBPME_405_10613_AS08_4	Bacteroidetes	K00700	GBE1, glgB; 1,4-alpha-glucan branching enzyme [EC:2.4.1.18]		FLYWADK	METABAT_AS15tlH2ME_177_59517_AS15_3	Firmicutes	N/A	N/A		HDEVPLFNK	METABAT_AS04akNAM_100_18164_AS04_11	Firmicutes	N/A	N/A		ATAAYNAGPGAVDR	METABAT_AS04akNAM_9_57414_AS04_7	Firmicutes	N/A	N/A
	FGTPEELK	METABAT_AS10tlH2TH_44_13092_AS10_1	Bacteroidetes	K00700	GBE1, glgB; 1,4-alpha-glucan branching enzyme [EC:2.4.1.18]		HHDYVSK	METABAT_AS02xzSISU_42_1955_AS02_2	Bacteroidetes	K00700	GBE1, glgB; 1,4-alpha-glucan branching enzyme [EC:2.4.1.18]		FLYWADK	METABAT_AS24abBPME_53_14109_AS24_1	Firmicutes	N/A	N/A		IPGNSNPLITHK	METABAT_AS04akNAM_106_11282_AS04_7	Firmicutes	K15921	xynD; arabinoxylan arabinofuranohydrolase [EC:3.2.1.55]		TALWAAEK	METABAT_AS05jafATM_100_60755_AS05_3	Firmicutes	K15921	xynD; arabinoxylan arabinofuranohydrolase [EC:3.2.1.55]
	FGTPEELK	METABAT_AS10tlH2TH_8_65714_AS10_13	Bacteroidetes	K00700	GBE1, glgB; 1,4-alpha-glucan branching enzyme [EC:2.4.1.18]		HHDYVSK	METABAT_AS27yjCOA_17_189544_AS27_4	Bacteroidetes	K00700	GBE1, glgB; 1,4-alpha-glucan branching enzyme [EC:2.4.1.18]		FLYWADK	METABAT_AS24abBPME_53_25780_AS24_2	Firmicutes	N/A	N/A		IPGNSNPLITHK	METABAT_AS09scLD_371_138998_AS09_59	Firmicutes	K15921	xynD; arabinoxylan arabinofuranohydrolase [EC:3.2.1.55]		TALWAAEK	METABAT_AS08sgBPME_119_218510_AS08_4	Firmicutes	K15921	xynD; arabinoxylan arabinofuranohydrolase [EC:3.2.1.55]
	FGTPEELK	METABAT_AS15tlH2ME_36_63638_AS15_19	Lentisphaerae	K00700	GBE1, glgB; 1,4-alpha-glucan branching enzyme [EC:2.4.1.18]		HFAVHSGPESTR	METABAT_AS02xzSISU_42_1955_AS02_2	Bacteroidetes	K00700	GBE1, glgB; 1,4-alpha-glucan branching enzyme [EC:2.4.1.18]		GDVHYWR	METABAT_AS02xzSISU_37_55384_AS02_5	Firmicutes	K01192	E3.2.1.25, MANBA, manB; beta-mannosidase [EC:3.2.1.25]		DGFYYFTASVPEYDR	METABAT_AS04akNAM_106_28578_AS04_3	Firmicutes	N/A	N/A		NYEIYR	METABAT_AS05jafATM_105_36199_AS05_19	Firmicutes	N/A	N/A
	FGTPEELK	METABAT_AS18jrsBPVS_13_15649_AS18_5	Bacteroidetes	K00700	GBE1, glgB; 1,4-alpha-glucan branching enzyme [EC:2.4.1.18]		HFAVHSGPESTR	METABAT_AS06rmzACSIP_227_182544_AS06_1	Bacteroidetes	K00700	GBE1, glgB; 1,4-alpha-glucan branching enzyme [EC:2.4.1.18]		WYPGAGLYR	METABAT_AS02xzSISU_42_8218_AS02_23	Bacteroidetes	K01190	lacZ; beta-galactosidase [EC:3.2.1.23]		DGFYYFTASVPEYDR	METABAT_AS20ysBPTH_51_48333_AS20_5	Firmicutes	N/A	N/A		YGGIPPYK	METABAT_AS05jafATM_105_56183_AS05_9	Firmicutes	N/A	N/A
	FGTPEELK	METABAT_AS21ysBPME_225_84666_AS21_4	Lentisphaerae	K00700	GBE1, glgB; 1,4-alpha-glucan branching enzyme [EC:2.4.1.18]		HFAVHSGPESTR	METABAT_AS06rmzACSIP_227_527063_AS06_1	Bacteroidetes	K00700	GBE1, glgB; 1,4-alpha-glucan branching enzyme [EC:2.4.1.18]		WYPGAGLYR	METABAT_AS05jafATM_30_56889_AS05_101	Bacteroidetes	K01190	lacZ; beta-galactosidase [EC:3.2.1.23]		ILGENHLR	METABAT_AS04akNAM_106_28578_AS04_4	Firmicutes	K06113	abnA; arabinan endo-1,5-alpha-L-arabinosidase [EC:3.2.1.99]		YGGIPPYK	METABAT_AS05jafATM_10_12823_AS05_4	Firmicutes	K06113	abnA; arabinan endo-1,5-alpha-L-arabinosidase [EC:3.2.1.99]
	FGTPEELK	METABAT_AS22ysBPME_181_152030_AS22_9	Bacteroidetes	K00700	GBE1, glgB; 1,4-alpha-glucan branching enzyme [EC:2.4.1.18]		HFAVHSGPESTR	METABAT_AS06rmzACSIP_407_198546_AS06_6	Bacteroidetes	K00700	GBE1, glgB; 1,4-alpha-glucan branching enzyme [EC:2.4.1.18]		WYPGAGLYR	METABAT_AS06rmzACSIP_547_56401_AS06_128	Bacteroidetes	K01190	lacZ; beta-galactosidase [EC:3.2.1.23]		ILGENHLR	METABAT_AS21ysBPME_255_83102_AS21_6	Firmicutes	K06113	abnA; arabinan endo-1,5-alpha-L-arabinosidase [EC:3.2.1.99]		IVEIHNLYR	METABAT_AS05jafATM_106_43941_AS05_69	Chloroflexi	K06113	abnA; arabinan endo-1,5-alpha-L-arabinosidase [EC:3.2.1.99]
	FGTPEELK	METABAT_AS22ysBPME_225_56079_AS22_16	Bacteroidetes	K00700	GBE1, glgB; 1,4-alpha-glucan branching enzyme [EC:2.4.1.18]		HFAVHSGPESTR	METABAT_AS10tlH2TH_8_58749_AS10_5	Bacteroidetes	K00700	GBE1, glgB; 1,4-alpha-glucan branching enzyme [EC:2.4.1.18]		WYPGAGLYR	METABAT_AS07pgkLD_150_26124_AS07_3	Bacteroidetes	K01190	lacZ; beta-galactosidase [EC:3.2.1.23]		HGTVIPITR	METABAT_AS04akNAM_106_32444_AS04_7	Firmicutes	N/A	N/A		IVEIHNLYR	METABAT_AS15tlH2ME_173_26728_AS15_4	Chloroflexi	N/A	N/A
	FGTPEELK	METABAT_AS22ysBPME_241_8258_AS22_27	Bacteroidetes	K00700	GBE1, glgB; 1,4-alpha-glucan branching enzyme [EC:2.4.1.18]		HFAVHSGPESTR	METABAT_AS18jrsBPVS_13_3864_AS18_7	Bacteroidetes	K00700	GBE1, glgB; 1,4-alpha-glucan branching enzyme [EC:2.4.1.18]		WYPGAGLYR	METABAT_AS07pgkLD_31_148408_AS07_2	Bacteroidetes	K01190	lacZ; beta-galactosidase [EC:3.2.1.23]		HGTVIPITR	METABAT_AS06rmzACSIP_57_658199_AS06_3	Bacteroidetes	N/A	N/A		IVEIHNLYR	METABAT_AS19jrsBPTG_31_8845_AS19_1	Chloroflexi	N/A	N/A
	FGTPEELK	METABAT_AS23ysBPME_368_240290_AS23_4	Bacteroidetes	K00700	GBE1, glgB; 1,4-alpha-glucan branching enzyme [EC:2.4.1.18]		IGGVLFSK	METABAT_AS02xzSISU_42_23507_AS02_18	Bacteroidetes	K00700	GBE1, glgB; 1,4-alpha-glucan branching enzyme [EC:2.4.1.18]		WYPGAGLYR	METABAT_AS07pgkLD_40_68480_AS07_5	Bacteroidetes	K01190	lacZ; beta-galactosidase [EC:3.2.1.23]		HGTVIPITR	METABAT_AS08sgBPME_168_9229_AS08_8	Bacteroidetes	N/A	N/A		WLNQGIWDGSWAASQQIPFGETR	METABAT_AS05jafATM_108_75237_AS05_2	Firmicutes	N/A	N/A
	FGTPEELK	METABAT_AS27yjCOA_141_132519_AS27_9	Bacteroidetes	K00700	GBE1, glgB; 1,4-alpha-glucan branching enzyme [EC:2.4.1.18]		IGGVLFSK	METABAT_AS07pgkLD_31_191156_AS07_1	Bacteroidetes	K00700	GBE1, glgB; 1,4-alpha-glucan branching enzyme [EC:2.4.1.18]		WYPGAGLYR	METABAT_AS08sgBPME_188_160744_AS08_21	Bacteroidetes	K01190	lacZ; beta-galactosidase [EC:3.2.1.23]		HGTVIPITR	METABAT_AS10tlH2TH_44_102147_AS10_1	Bacteroidetes	N/A	N/A		YWNGLR	METABAT_AS05jafATM_109_62750_AS05_35	Bacteroidetes	N/A	N/A
	FGTPEELK	METABAT_AS27yjCOA_17_187271_AS27_7	Bacteroidetes	K00700	GBE1, glgB; 1,4-alpha-glucan branching enzyme [EC:2.4.1.18]		IGGVLFSK	METABAT_AS08sgBPME_405_90400_AS08_8	Bacteroidetes	K00700	GBE1, glgB; 1,4-alpha-glucan branching enzyme [EC:2.4.1.18]		WYPGAGLYR	METABAT_AS08sgBPME_251_189852_AS08_17	Bacteroidetes	K01190	lacZ; beta-galactosidase [EC:3.2.1.23]		WQTGEFVANPAPIPEDADALGPK	METABAT_AS04akNAM_121_32262_AS04_3	Firmicutes	N/A	N/A		YWNGLR	METABAT_AS05jafATM_19_59431_AS05_44	Bacteroidetes	N/A	N/A
	FGTPEELK	METABAT_AS4AglBPMA_44_5711_AS4A_2	Bacteroidetes	K00700	GBE1, glgB; 1,4-alpha-glucan branching enzyme [EC:2.4.1.18]		GLGFDKPDPR	METABAT_AS02xzSISU_42_23507_AS02_18	Bacteroidetes	K00700	GBE1, glgB; 1,4-alpha-glucan branching enzyme [EC:2.4.1.18]		WYPGAGLYR	METABAT_AS08sgBPME_260_134668_AS08_12	Bacteroidetes	K01190	lacZ; beta-galactosidase [EC:3.2.1.23]		LNSQSVLSYR	METABAT_AS04akNAM_130_24297_AS04_14	Firmicutes	N/A	N/A		YWNGLR	METABAT_AS06rmzACSIP_227_32507_AS06_14	Bacteroidetes	N/A	N/A
	FGTPEELK	METABAT_AS4BglBPHE_32_20898_AS4B_14	Bacteroidetes	K00700	GBE1, glgB; 1,4-alpha-glucan branching enzyme [EC:2.4.1.18]		GLGFDKPDPR	METABAT_AS04akNAM_45_10498_AS04_2	Bacteroidetes	K00700	GBE1, glgB; 1,4-alpha-glucan branching enzyme [EC:2.4.1.18]		WYPGAGLYR	METABAT_AS08sgBPME_405_221671_AS08_9	Bacteroidetes	K01190	lacZ; beta-galactosidase [EC:3.2.1.23]		EYLDLTGEEPSK	METABAT_AS04akNAM_22_68070_AS04_69	Firmicutes	K01198	xynB; xylan 1,4-beta-xylosidase [EC:3.2.1.37]		YWNGLR	METABAT_AS06rmzACSIP_407_51133_AS06_18	Bacteroidetes	K01198	xynB; xylan 1,4-beta-xylosidase [EC:3.2.1.37]
	FLLSNVR	METABAT_AS01afH2WH_3_25105_AS01_9	Planctomycetes	K00700	GBE1, glgB; 1,4-alpha-glucan branching enzyme [EC:2.4.1.18]		GLGFDKPDPR	METABAT_AS04akNAM_45_25700_AS04_21	Bacteroidetes	K00700	GBE1, glgB; 1,4-alpha-glucan branching enzyme [EC:2.4.1.18]		WYPGAGLYR	METABAT_AS08sgBPME_89_329020_AS08_9	Bacteroidetes	K01190	lacZ; beta-galactosidase [EC:3.2.1.23]		EYLDLTGEEPSK	METABAT_AS08sgBPME_131_30827_AS08_90	Firmicutes	K01198	xynB; xylan 1,4-beta-xylosidase [EC:3.2.1.37]		YWNGLR	METABAT_AS10tlH2TH_8_65714_AS10_29	Bacteroidetes	K01198	xynB; xylan 1,4-beta-xylosidase [EC:3.2.1.37]
	FLLSNVR	METABAT_AS06rmzACSIP_417_273673_AS06_2	Planctomycetes	K00700	GBE1, glgB; 1,4-alpha-glucan branching enzyme [EC:2.4.1.18]		GLGFDKPDPR	METABAT_AS05jafATM_30_51384_AS05_28	Bacteroidetes	K00700	GBE1, glgB; 1,4-alpha-glucan branching enzyme [EC:2.4.1.18]		WYPGAGLYR	METABAT_AS09scLD_164_129274_AS09_1	Bacteroidetes	K01190	lacZ; beta-galactosidase [EC:3.2.1.23]		EYLDLTGEEPSK	METABAT_AS09scLD_22_49831_AS09_5	Firmicutes	K01198	xynB; xylan 1,4-beta-xylosidase [EC:3.2.1.37]		YWNGLR	METABAT_AS18jrsBPVS_13_15649_AS18_21	Bacteroidetes	K01198	xynB; xylan 1,4-beta-xylosidase [EC:3.2.1.37]
	FLLSNVR	METABAT_AS06rmzACSIP_537_255053_AS06_44	Planctomycetes	K00700	GBE1, glgB; 1,4-alpha-glucan branching enzyme [EC:2.4.1.18]		GLGFDKPDPR	METABAT_AS07pgkLD_150_13552_AS07_2	Bacteroidetes	K00700	GBE1, glgB; 1,4-alpha-glucan branching enzyme [EC:2.4.1.18]		WYPGAGLYR	METABAT_AS09scLD_223_259662_AS09_2	Bacteroidetes	K01190	lacZ; beta-galactosidase [EC:3.2.1.23]		EYLDLTGEEPSK	METABAT_AS09scLD_29_32040_AS09_4	Firmicutes	K01198	xynB; xylan 1,4-beta-xylosidase [EC:3.2.1.37]		YWNGLR	METABAT_AS22ysBPME_241_8258_AS22_6	Bacteroidetes	K01198	xynB; xylan 1,4-beta-xylosidase [EC:3.2.1.37]
	WVYLHYFK	METABAT_AS01afH2WH_42_11179_AS01_186	Proteobacteria	N/A	N/A		GLGFDKPDPR	METABAT_AS07pgkLD_40_72573_AS07_8	Bacteroidetes	N/A	N/A		WYPGAGLYR	METABAT_AS10tlH2TH_138_4065_AS10_15	Bacteroidetes	K01190	lacZ; beta-galactosidase [EC:3.2.1.23]		EYLDLTGEEPSK	METABAT_AS23ysBPME_90_108985_AS23_4	Firmicutes	K01198	xynB; xylan 1,4-beta-xylosidase [EC:3.2.1.37]		YWNGLR	METABAT_AS4EglBPAV_5_19584_AS4E_3	Bacteroidetes	K01198	xynB; xylan 1,4-beta-xylosidase [EC:3.2.1.37]
	WVYLHYFK	METABAT_AS06rmzACSIP_324_364028_AS06_4	Actinobacteria	N/A	N/A		GLGFDKPDPR	METABAT_AS08sgBPME_251_92099_AS08_3	Bacteroidetes	N/A	N/A		WYPGAGLYR	METABAT_AS10tlH2TH_144_176922_AS10_18	Bacteroidetes	K01190	lacZ; beta-galactosidase [EC:3.2.1.23]		HTNGTNYSR	METABAT_AS04akNAM_22_68070_AS04_77	Firmicutes	K15921	xynD; arabinoxylan arabinofuranohydrolase [EC:3.2.1.55]		GETLGGIAEK	METABAT_AS05jafATM_109_62750_AS05_35	Bacteroidetes	K15921	xynD; arabinoxylan arabinofuranohydrolase [EC:3.2.1.55]
	WVYLHYFK	METABAT_AS06rmzACSIP_495_125284_AS06_1	Actinobacteria	N/A	N/A		GLGFDKPDPR	METABAT_AS08sgBPME_405_90400_AS08_8	Bacteroidetes	N/A	N/A		WYPGAGLYR	METABAT_AS10tlH2TH_44_76354_AS10_1	Bacteroidetes	K01190	lacZ; beta-galactosidase [EC:3.2.1.23]		HTNGTNYSR	METABAT_AS06rmzACSIP_271_349515_AS06_3	Firmicutes	K15921	xynD; arabinoxylan arabinofuranohydrolase [EC:3.2.1.55]		GETLGGIAEK	METABAT_AS05jafATM_19_59431_AS05_44	Bacteroidetes	K15921	xynD; arabinoxylan arabinofuranohydrolase [EC:3.2.1.55]
	WVYLHYFK	METABAT_AS08sgBPME_195_58540_AS08_11	Actinobacteria	N/A	N/A		GLGFDKPDPR	METABAT_AS09scLD_223_61963_AS09_8	Bacteroidetes	N/A	N/A		WYPGAGLYR	METABAT_AS15tlH2ME_115_8524_AS15_10	Firmicutes	K01190	lacZ; beta-galactosidase [EC:3.2.1.23]		HTNGTNYSR	METABAT_AS08sgBPME_219_97218_AS08_61	Firmicutes	K15921	xynD; arabinoxylan arabinofuranohydrolase [EC:3.2.1.55]		GETLGGIAEK	METABAT_AS06rmzACSIP_227_32507_AS06_14	Bacteroidetes	K15921	xynD; arabinoxylan arabinofuranohydrolase [EC:3.2.1.55]
	WVYLHYFK	METABAT_AS08sgBPME_70_284355_AS08_1	Actinobacteria	N/A	N/A		GLGFDKPDPR	METABAT_AS23ysBPME_68_187557_AS23_4	Bacteroidetes	N/A	N/A		WYPGAGLYR	METABAT_AS15tlH2ME_19_84773_AS15_3	Bacteroidetes	K01190	lacZ; beta-galactosidase [EC:3.2.1.23]		HTNGTNYSR	METABAT_AS08sgBPME_309_131108_AS08_5	Firmicutes	K15921	xynD; arabinoxylan arabinofuranohydrolase [EC:3.2.1.55]		GETLGGIAEK	METABAT_AS06rmzACSIP_407_51133_AS06_18	Bacteroidetes	K15921	xynD; arabinoxylan arabinofuranohydrolase [EC:3.2.1.55]
	WVYLHYFK	METABAT_AS26fmACSIPLY_11_12900_AS26_12	Chloroflexi	N/A	N/A		YEPGVTYK	METABAT_AS02xzSISU_42_31282_AS02_7	Bacteroidetes	N/A	N/A		WYPGAGLYR	METABAT_AS21ysBPME_201_11946_AS21_1	Bacteroidetes	K01190	lacZ; beta-galactosidase [EC:3.2.1.23]		HTNGTNYSR	METABAT_AS09scLD_136_201049_AS09_2	Firmicutes	K15921	xynD; arabinoxylan arabinofuranohydrolase [EC:3.2.1.55]		GETLGGIAEK	METABAT_AS10tlH2TH_8_65714_AS10_29	Bacteroidetes	K15921	xynD; arabinoxylan arabinofuranohydrolase [EC:3.2.1.55]
	WVYLHYFK	METABAT_AS26fmACSIPLY_24_20163_AS26_23	Chloroflexi	N/A	N/A		YEPGVTYK	METABAT_AS04akNAM_45_11301_AS04_9	Bacteroidetes	N/A	N/A		WYPGAGLYR	METABAT_AS21ysBPME_318_78814_AS21_2	Bacteroidetes	K01190	lacZ; beta-galactosidase [EC:3.2.1.23]		HTNGTNYSR	METABAT_AS10tlH2TH_129_280556_AS10_1	Firmicutes	K15921	xynD; arabinoxylan arabinofuranohydrolase [EC:3.2.1.55]		GETLGGIAEK	METABAT_AS22ysBPME_241_8258_AS22_6	Bacteroidetes	K15921	xynD; arabinoxylan arabinofuranohydrolase [EC:3.2.1.55]
	WVYLHYFK	METABAT_AS27yjCOA_109_100691_AS27_9	Actinobacteria	N/A	N/A		YEPGVTYK	METABAT_AS05jafATM_30_71559_AS05_36	Bacteroidetes	N/A	N/A		WYPGAGLYR	METABAT_AS22ysBPME_306_126076_AS22_13	Bacteroidetes	K01190	lacZ; beta-galactosidase [EC:3.2.1.23]		HTNGTNYSR	METABAT_AS21ysBPME_299_291131_AS21_1	Firmicutes	K15921	xynD; arabinoxylan arabinofuranohydrolase [EC:3.2.1.55]		GETLGGIAEK	METABAT_AS27yjCOA_6_150788_AS27_27	Ignavibacteriae	K15921	xynD; arabinoxylan arabinofuranohydrolase [EC:3.2.1.55]
	WVYLHYFK	METABAT_AS4IglBPLE_58_3020_AS4I_2	Actinobacteria	N/A	N/A		YEPGVTYK	METABAT_AS07pgkLD_40_179140_AS07_44	Bacteroidetes	N/A	N/A		WYPGAGLYR	METABAT_AS23ysBPME_26_207675_AS23_1	Bacteroidetes	K01190	lacZ; beta-galactosidase [EC:3.2.1.23]		HTNGTNYSR	METABAT_AS22ysBPME_171_35007_AS22_3	Firmicutes	K15921	xynD; arabinoxylan arabinofuranohydrolase [EC:3.2.1.55]		GETLGGIAEK	METABAT_AS4EglBPAV_5_19584_AS4E_3	Bacteroidetes	K15921	xynD; arabinoxylan arabinofuranohydrolase [EC:3.2.1.55]
	VVDPLAYEWR	METABAT_AS01afH2WH_42_11179_AS01_221	Proteobacteria	K01236	treZ, glgZ; maltooligosyltrehalose trehalohydrolase [EC:3.2.1.141]		YEPGVTYK	METABAT_AS08sgBPME_188_133174_AS08_1	Bacteroidetes	K01236	treZ, glgZ; maltooligosyltrehalose trehalohydrolase [EC:3.2.1.141]		WYPGAGLYR	METABAT_AS23ysBPME_55_118783_AS23_4	Bacteroidetes	K01190	lacZ; beta-galactosidase [EC:3.2.1.23]		HTNGTNYSR	METABAT_AS23ysBPME_152_108945_AS23_4	Firmicutes	K15921	xynD; arabinoxylan arabinofuranohydrolase [EC:3.2.1.55]		VHAETGNR	METABAT_AS05jafATM_10_14095_AS05_1	Firmicutes	K15921	xynD; arabinoxylan arabinofuranohydrolase [EC:3.2.1.55]
	IIFLDTEK	METABAT_AS01afH2WH_42_13577_AS01_18	Proteobacteria	K05343	treS; maltose alpha-D-glucosyltransferase / alpha-amylase [EC:5.4.99.16 3.2.1.1]		YEPGVTYK	METABAT_AS08sgBPME_260_192274_AS08_3	Bacteroidetes	K05343	treS; maltose alpha-D-glucosyltransferase / alpha-amylase [EC:5.4.99.16 3.2.1.1]		WYPGAGLYR	METABAT_AS23ysBPME_68_114267_AS23_18	Bacteroidetes	K01190	lacZ; beta-galactosidase [EC:3.2.1.23]		HTNGTNYSR	METABAT_AS23ysBPME_167_17563_AS23_4	Firmicutes	K15921	xynD; arabinoxylan arabinofuranohydrolase [EC:3.2.1.55]		ADPVLGAYPAYWHLR	METABAT_AS05jafATM_110_15727_AS05_28	Proteobacteria	K15921	xynD; arabinoxylan arabinofuranohydrolase [EC:3.2.1.55]
	IIFLDTEK	METABAT_AS01afH2WH_7_18623_AS01_136	Chloroflexi	K05343	treS; maltose alpha-D-glucosyltransferase / alpha-amylase [EC:5.4.99.16 3.2.1.1]		YEPGVTYK	METABAT_AS09scLD_223_132326_AS09_7	Bacteroidetes	K05343	treS; maltose alpha-D-glucosyltransferase / alpha-amylase [EC:5.4.99.16 3.2.1.1]		WYPGAGLYR	METABAT_AS25fmACSIPFO_91_10709_AS25_7	Verrucomicrobia	K01190	lacZ; beta-galactosidase [EC:3.2.1.23]		VWESPDLAAWQER	METABAT_AS04akNAM_26_47224_AS04_34	Firmicutes	N/A	N/A		ADPVLGAYPAYWHLR	METABAT_AS23ysBPME_213_294467_AS23_2	Proteobacteria	N/A	N/A
	IIFLDTEK	METABAT_AS10tlH2TH_389_135251_AS10_10	Chloroflexi	K05343	treS; maltose alpha-D-glucosyltransferase / alpha-amylase [EC:5.4.99.16 3.2.1.1]		YEPGVTYK	METABAT_AS23ysBPME_26_121422_AS23_3	Bacteroidetes	K05343	treS; maltose alpha-D-glucosyltransferase / alpha-amylase [EC:5.4.99.16 3.2.1.1]		ITPDIDK	METABAT_AS02xzSISU_42_10679_AS02_11	Bacteroidetes	N/A	N/A		DLYNWK	METABAT_AS04akNAM_34_42580_AS04_28	Firmicutes	N/A	N/A		VAGPVTNALIHLAYVNGK	METABAT_AS05jafATM_110_42789_AS05_77	Proteobacteria	N/A	N/A
	IIFLDTEK	METABAT_AS27yjCOA_123_138972_AS27_1	Chloroflexi	K05343	treS; maltose alpha-D-glucosyltransferase / alpha-amylase [EC:5.4.99.16 3.2.1.1]		YEPGVTYK	METABAT_AS23ysBPME_91_228298_AS23_1	Bacteroidetes	K05343	treS; maltose alpha-D-glucosyltransferase / alpha-amylase [EC:5.4.99.16 3.2.1.1]		ITPDIDK	METABAT_AS04akNAM_45_56800_AS04_5	Bacteroidetes	N/A	N/A		DLYNWK	METABAT_AS07pgkLD_150_28902_AS07_10	Bacteroidetes	N/A	N/A		YLYHIVDELER	METABAT_AS05jafATM_110_59317_AS05_7	Proteobacteria	N/A	N/A
	IIFLDTEK	METABAT_AS27yjCOA_133_106392_AS27_24	Chloroflexi	K05343	treS; maltose alpha-D-glucosyltransferase / alpha-amylase [EC:5.4.99.16 3.2.1.1]		YEPGVTYK	METABAT_AS4GglBPBL_17_25685_AS4G_1	Bacteroidetes	K05343	treS; maltose alpha-D-glucosyltransferase / alpha-amylase [EC:5.4.99.16 3.2.1.1]		ITPDIDK	METABAT_AS05jafATM_30_24190_AS05_29	Bacteroidetes	N/A	N/A		DLYNWK	METABAT_AS08sgBPME_89_5375_AS08_1	Bacteroidetes	N/A	N/A		YLYHIVDELER	METABAT_AS09scLD_247_394699_AS09_6	Proteobacteria	N/A	N/A
	IIFLDTEK	METABAT_AS27yjCOA_192_129408_AS27_1	Chloroflexi	K05343	treS; maltose alpha-D-glucosyltransferase / alpha-amylase [EC:5.4.99.16 3.2.1.1]		AAADESITLLK	METABAT_AS02xzSISU_42_31282_AS02_7	Bacteroidetes	K05343	treS; maltose alpha-D-glucosyltransferase / alpha-amylase [EC:5.4.99.16 3.2.1.1]		ITPDIDK	METABAT_AS07pgkLD_150_128475_AS07_9	Bacteroidetes	N/A	N/A		TEGAIAFFGNFK	METABAT_AS04akNAM_34_54333_AS04_17	Firmicutes	N/A	N/A		YLYHIVDELER	METABAT_AS23ysBPME_213_68385_AS23_7	Proteobacteria	N/A	N/A
	FGTPADFK	METABAT_AS01afH2WH_43_15327_AS01_74	Proteobacteria	K00700	GBE1, glgB; 1,4-alpha-glucan branching enzyme [EC:2.4.1.18]		AAADESITLLK	METABAT_AS04akNAM_45_11301_AS04_9	Bacteroidetes	K00700	GBE1, glgB; 1,4-alpha-glucan branching enzyme [EC:2.4.1.18]		ITPDIDK	METABAT_AS07pgkLD_31_39804_AS07_4	Bacteroidetes	N/A	N/A		SEVPVFK	METABAT_AS04akNAM_34_62225_AS04_38	Firmicutes	N/A	N/A		IYSGTFENDNLEENLLDK	METABAT_AS05jafATM_18_66087_AS05_7	Firmicutes	N/A	N/A
	FGTPADFK	METABAT_AS02xzSISU_47_15877_AS02_2	Firmicutes	K00700	GBE1, glgB; 1,4-alpha-glucan branching enzyme [EC:2.4.1.18]		AAADESITLLK	METABAT_AS05jafATM_30_71559_AS05_36	Bacteroidetes	K00700	GBE1, glgB; 1,4-alpha-glucan branching enzyme [EC:2.4.1.18]		ITPDIDK	METABAT_AS08sgBPME_106_39998_AS08_5	Firmicutes	N/A	N/A		TLSNDTENNPLLHTLIK	METABAT_AS04akNAM_45_22551_AS04_17	Bacteroidetes	N/A	N/A		ADAVSGK	METABAT_AS05jafATM_29_20696_AS05_4	Firmicutes	N/A	N/A
	FGTPADFK	METABAT_AS06rmzACSIP_271_197971_AS06_6	Firmicutes	K00700	GBE1, glgB; 1,4-alpha-glucan branching enzyme [EC:2.4.1.18]		AAADESITLLK	METABAT_AS08sgBPME_260_192274_AS08_3	Bacteroidetes	K00700	GBE1, glgB; 1,4-alpha-glucan branching enzyme [EC:2.4.1.18]		ITPDIDK	METABAT_AS08sgBPME_246_160561_AS08_2	N/A	N/A	N/A		VNEGAFVIK	METABAT_AS04akNAM_45_56800_AS04_2	Bacteroidetes	N/A	N/A		ELVVWNK	METABAT_AS05jafATM_29_77125_AS05_5	Firmicutes	N/A	N/A
	FGTPADFK	METABAT_AS06rmzACSIP_487_451644_AS06_47	Firmicutes	K00700	GBE1, glgB; 1,4-alpha-glucan branching enzyme [EC:2.4.1.18]		AAADESITLLK	METABAT_AS08sgBPME_87_90127_AS08_1	Bacteroidetes	K00700	GBE1, glgB; 1,4-alpha-glucan branching enzyme [EC:2.4.1.18]		ITPDIDK	METABAT_AS08sgBPME_251_72154_AS08_2	Bacteroidetes	N/A	N/A		VNEGAFVIK	METABAT_AS07pgkLD_40_77182_AS07_4	Bacteroidetes	N/A	N/A		STEAAAK	METABAT_AS05jafATM_30_46966_AS05_212	Bacteroidetes	N/A	N/A
	FGTPADFK	METABAT_AS07pgkLD_61_24563_AS07_31	Firmicutes	K00700	GBE1, glgB; 1,4-alpha-glucan branching enzyme [EC:2.4.1.18]		AAADESITLLK	METABAT_AS10tlH2TH_144_2581_AS10_10	Bacteroidetes	K00700	GBE1, glgB; 1,4-alpha-glucan branching enzyme [EC:2.4.1.18]		ITPDIDK	METABAT_AS08sgBPME_260_17639_AS08_9	Bacteroidetes	N/A	N/A		VNEGAFVIK	METABAT_AS07pgkLD_98_122748_AS07_8	Bacteroidetes	N/A	N/A		STEAAAK	METABAT_AS08sgBPME_260_69432_AS08_20	Bacteroidetes	N/A	N/A
	FGTPADFK	METABAT_AS08sgBPME_309_150546_AS08_58	Firmicutes	K00700	GBE1, glgB; 1,4-alpha-glucan branching enzyme [EC:2.4.1.18]		AAADESITLLK	METABAT_AS15tlH2ME_19_35698_AS15_2	Bacteroidetes	K00700	GBE1, glgB; 1,4-alpha-glucan branching enzyme [EC:2.4.1.18]		ITPDIDK	METABAT_AS08sgBPME_405_180555_AS08_2	Bacteroidetes	N/A	N/A		VNEGAFVIK	METABAT_AS08sgBPME_188_52377_AS08_9	Bacteroidetes	N/A	N/A		STEAAAK	METABAT_AS27yjCOA_29_75618_AS27_85	Proteobacteria	N/A	N/A
	FGTPADFK	METABAT_AS09scLD_107_220097_AS09_1	Firmicutes	K00700	GBE1, glgB; 1,4-alpha-glucan branching enzyme [EC:2.4.1.18]		AAADESITLLK	METABAT_AS21ysBPME_318_74861_AS21_2	Bacteroidetes	K00700	GBE1, glgB; 1,4-alpha-glucan branching enzyme [EC:2.4.1.18]		ITPDIDK	METABAT_AS08sgBPME_98_23927_AS08_14	Firmicutes	N/A	N/A		VNEGAFVIK	METABAT_AS23ysBPME_68_44342_AS23_6	Bacteroidetes	N/A	N/A		LNQTYFR	METABAT_AS05jafATM_30_71559_AS05_24	Bacteroidetes	N/A	N/A
	FGTPADFK	METABAT_AS09scLD_132_59391_AS09_2	Firmicutes	K00700	GBE1, glgB; 1,4-alpha-glucan branching enzyme [EC:2.4.1.18]		AAADESITLLK	METABAT_AS23ysBPME_91_228298_AS23_1	Bacteroidetes	K00700	GBE1, glgB; 1,4-alpha-glucan branching enzyme [EC:2.4.1.18]		ITPDIDK	METABAT_AS15tlH2ME_49_68152_AS15_7	Firmicutes	N/A	N/A		APSGEENL	METABAT_AS04akNAM_68_55301_AS04_3	Firmicutes	N/A	N/A		LNQTYFR	METABAT_AS07pgkLD_40_179140_AS07_35	Bacteroidetes	N/A	N/A
	FGTPADFK	METABAT_AS10tlH2TH_129_215257_AS10_1	Firmicutes	K00700	GBE1, glgB; 1,4-alpha-glucan branching enzyme [EC:2.4.1.18]		TLNGGWSYSWQGEK	METABAT_AS02xzSISU_42_31282_AS02_7	Bacteroidetes	K00700	GBE1, glgB; 1,4-alpha-glucan branching enzyme [EC:2.4.1.18]		ITPDIDK	METABAT_AS21ysBPME_272_127877_AS21_2	Firmicutes	N/A	N/A		FGDTYYLYYVASQFGK	METABAT_AS04akNAM_94_10541_AS04_17	Firmicutes	K06113	abnA; arabinan endo-1,5-alpha-L-arabinosidase [EC:3.2.1.99]		LNQTYFR	METABAT_AS08sgBPME_188_91676_AS08_16	Bacteroidetes	K06113	abnA; arabinan endo-1,5-alpha-L-arabinosidase [EC:3.2.1.99]
	FGTPADFK	METABAT_AS24abBPME_51_16160_AS24_7	Firmicutes	K00700	GBE1, glgB; 1,4-alpha-glucan branching enzyme [EC:2.4.1.18]		TLNGGWSYSWQGEK	METABAT_AS04akNAM_45_11301_AS04_9	Bacteroidetes	K00700	GBE1, glgB; 1,4-alpha-glucan branching enzyme [EC:2.4.1.18]		ITPDIDK	METABAT_AS4GglBPBL_17_9761_AS4G_2	Bacteroidetes	N/A	N/A		DGEIVTQIK	METABAT_AS04akNAM_99_28745_AS04_33	Firmicutes	N/A	N/A		LNQTYFR	METABAT_AS08sgBPME_260_116789_AS08_17	Bacteroidetes	N/A	N/A
	FDLGSVLGR	METABAT_AS01afH2WH_43_15327_AS01_75	Proteobacteria	K02438	glgX; glycogen debranching enzyme [EC:3.2.1.196]		TLNGGWSYSWQGEK	METABAT_AS05jafATM_30_71559_AS05_36	Bacteroidetes	K02438	glgX; glycogen debranching enzyme [EC:3.2.1.196]		DHFFYWPNK	METABAT_AS02xzSISU_42_21636_AS02_9	Bacteroidetes	K01192	E3.2.1.25, MANBA, manB; beta-mannosidase [EC:3.2.1.25]		HDNPHSSGGEFR	METABAT_AS05jafATM_30_9213_AS05_11	Bacteroidetes	N/A	N/A		LNQTYFR	METABAT_AS08sgBPME_89_225869_AS08_3	Bacteroidetes	N/A	N/A
	FDLGSVLGR	METABAT_AS22ysBPME_297_125633_AS22_2	Spirochaetes	K01214	ISA, treX; isoamylase [EC:3.2.1.68]		TLNGGWSYSWQGEK	METABAT_AS07pgkLD_150_115462_AS07_3	Bacteroidetes	K01214	ISA, treX; isoamylase [EC:3.2.1.68]		DHFFYWPNK	METABAT_AS05jafATM_30_9213_AS05_162	Bacteroidetes	K01192	E3.2.1.25, MANBA, manB; beta-mannosidase [EC:3.2.1.25]		VHLFYQTYGNGR	METABAT_AS05jafATM_30_24190_AS05_27	Bacteroidetes	N/A	N/A		LNQTYFR	METABAT_AS23ysBPME_68_39019_AS23_5	Bacteroidetes	N/A	N/A
	LIEVLNAR	METABAT_AS01afH2WH_43_16856_AS01_98	Proteobacteria	K01187	malZ; alpha-glucosidase [EC:3.2.1.20]		TLNGGWSYSWQGEK	METABAT_AS07pgkLD_31_88646_AS07_5	Bacteroidetes	K01187	malZ; alpha-glucosidase [EC:3.2.1.20]		DHFFYWPNK	METABAT_AS08sgBPME_260_178936_AS08_1	Bacteroidetes	K01192	E3.2.1.25, MANBA, manB; beta-mannosidase [EC:3.2.1.25]		VHLFYQTYGNGR	METABAT_AS06rmzACSIP_229_85085_AS06_1	Planctomycetes	K09955	K09955; uncharacterized protein		HGLPLELK	METABAT_AS05jafATM_30_74197_AS05_139	Bacteroidetes	K09955	K09955; uncharacterized protein
	DWYIWR	METABAT_AS01afH2WH_43_17157_AS01_127	Proteobacteria	K01187	malZ; alpha-glucosidase [EC:3.2.1.20]		TLNGGWSYSWQGEK	METABAT_AS07pgkLD_40_179140_AS07_44	Bacteroidetes	K01187	malZ; alpha-glucosidase [EC:3.2.1.20]		DHFFYWPNK	METABAT_AS09scLD_223_156915_AS09_1	Bacteroidetes	K01192	E3.2.1.25, MANBA, manB; beta-mannosidase [EC:3.2.1.25]		VHLFYQTYGNGR	METABAT_AS06rmzACSIP_359_716199_AS06_18	Planctomycetes	K09955	K09955; uncharacterized protein		HGLPLELK	METABAT_AS07pgkLD_150_68294_AS07_5	Bacteroidetes	K09955	K09955; uncharacterized protein
	DWYIWR	METABAT_AS01afH2WH_7_18623_AS01_100	Chloroflexi	K01187	malZ; alpha-glucosidase [EC:3.2.1.20]		TLNGGWSYSWQGEK	METABAT_AS08sgBPME_188_133174_AS08_1	Bacteroidetes	K01187	malZ; alpha-glucosidase [EC:3.2.1.20]		DHFFYWPNK	METABAT_AS23ysBPME_68_130204_AS23_5	Bacteroidetes	K01192	E3.2.1.25, MANBA, manB; beta-mannosidase [EC:3.2.1.25]		VHLFYQTYGNGR	METABAT_AS06rmzACSIP_419_327275_AS06_2	Lentisphaerae	N/A	N/A		HGLPLELK	METABAT_AS08sgBPME_251_274787_AS08_8	Bacteroidetes	N/A	N/A
	DWYIWR	METABAT_AS01afH2WH_7_31720_AS01_122	Chloroflexi	K01187	malZ; alpha-glucosidase [EC:3.2.1.20]		TLNGGWSYSWQGEK	METABAT_AS08sgBPME_260_192274_AS08_3	Bacteroidetes	K01187	malZ; alpha-glucosidase [EC:3.2.1.20]		SFYFEVNGIPLFAK	METABAT_AS02xzSISU_42_21636_AS02_9	Bacteroidetes	K01192	E3.2.1.25, MANBA, manB; beta-mannosidase [EC:3.2.1.25]		VHLFYQTYGNGR	METABAT_AS07pgkLD_98_13268_AS07_2	Bacteroidetes	N/A	N/A		HGLPLELK	METABAT_AS08sgBPME_260_14601_AS08_5	Bacteroidetes	N/A	N/A
	DWYIWR	METABAT_AS06rmzACSIP_45_40091_AS06_6	Chloroflexi	K01187	malZ; alpha-glucosidase [EC:3.2.1.20]		TLNGGWSYSWQGEK	METABAT_AS08sgBPME_385_252375_AS08_30	Bacteroidetes	K01187	malZ; alpha-glucosidase [EC:3.2.1.20]		SFYFEVNGIPLFAK	METABAT_AS08sgBPME_89_96126_AS08_19	Bacteroidetes	K01192	E3.2.1.25, MANBA, manB; beta-mannosidase [EC:3.2.1.25]		VHLFYQTYGNGR	METABAT_AS08sgBPME_260_17639_AS08_15	Bacteroidetes	N/A	N/A		HGLPLELK	METABAT_AS08sgBPME_87_222098_AS08_10	Bacteroidetes	N/A	N/A
	DWYIWR	METABAT_AS06rmzACSIP_605_696385_AS06_12	Chloroflexi	K01187	malZ; alpha-glucosidase [EC:3.2.1.20]		TLNGGWSYSWQGEK	METABAT_AS08sgBPME_87_90127_AS08_1	Bacteroidetes	K01187	malZ; alpha-glucosidase [EC:3.2.1.20]		SFYFEVNGIPLFAK	METABAT_AS23ysBPME_26_58107_AS23_6	Bacteroidetes	K01192	E3.2.1.25, MANBA, manB; beta-mannosidase [EC:3.2.1.25]		VHLFYQTYGNGR	METABAT_AS08sgBPME_405_129843_AS08_18	Bacteroidetes	K15923	AXY8, FUC95A, afcA; alpha-L-fucosidase 2 [EC:3.2.1.51]		HGLPLELK	METABAT_AS15tlH2ME_19_99146_AS15_5	Bacteroidetes	K15923	AXY8, FUC95A, afcA; alpha-L-fucosidase 2 [EC:3.2.1.51]
	DWYIWR	METABAT_AS08sgBPME_134_30622_AS08_1	Firmicutes	K01187	malZ; alpha-glucosidase [EC:3.2.1.20]		TLNGGWSYSWQGEK	METABAT_AS09scLD_223_132326_AS09_7	Bacteroidetes	K01187	malZ; alpha-glucosidase [EC:3.2.1.20]		LIPAGWVVAR	METABAT_AS02xzSISU_42_39781_AS02_16	Bacteroidetes	K01190	lacZ; beta-galactosidase [EC:3.2.1.23]		VHLFYQTYGNGR	METABAT_AS22ysBPME_306_76791_AS22_10	Bacteroidetes	N/A	N/A		HGLPLELK	METABAT_AS21ysBPME_318_200282_AS21_1	Bacteroidetes	N/A	N/A
	DWYIWR	METABAT_AS08sgBPME_77_27606_AS08_3	Firmicutes	K01187	malZ; alpha-glucosidase [EC:3.2.1.20]		TLNGGWSYSWQGEK	METABAT_AS10tlH2TH_144_2581_AS10_10	Bacteroidetes	K01187	malZ; alpha-glucosidase [EC:3.2.1.20]		LIPAGWVVAR	METABAT_AS04akNAM_45_62668_AS04_7	Bacteroidetes	K01190	lacZ; beta-galactosidase [EC:3.2.1.23]		VHLFYQTYGNGR	METABAT_AS22ysBPME_35_35430_AS22_6	Lentisphaerae	N/A	N/A		HGLPLELK	METABAT_AS21ysBPME_318_224004_AS21_9	Bacteroidetes	N/A	N/A
	DWYIWR	METABAT_AS08sgBPME_77_155750_AS08_20	Firmicutes	K01187	malZ; alpha-glucosidase [EC:3.2.1.20]		TLNGGWSYSWQGEK	METABAT_AS21ysBPME_318_74861_AS21_2	Bacteroidetes	K01187	malZ; alpha-glucosidase [EC:3.2.1.20]		LIPAGWVVAR	METABAT_AS08sgBPME_405_251804_AS08_5	Bacteroidetes	K01190	lacZ; beta-galactosidase [EC:3.2.1.23]		VHLFYQTYGNGR	METABAT_AS23ysBPME_68_96371_AS23_2	Bacteroidetes	N/A	N/A		HGLPLELK	METABAT_AS23ysBPME_68_64868_AS23_7	Bacteroidetes	N/A	N/A
	DWYIWR	METABAT_AS09scLD_241_122000_AS09_6	Firmicutes	K01187	malZ; alpha-glucosidase [EC:3.2.1.20]		TLNGGWSYSWQGEK	METABAT_AS23ysBPME_368_195043_AS23_16	Bacteroidetes	K01187	malZ; alpha-glucosidase [EC:3.2.1.20]		LIPAGWVVAR	METABAT_AS08sgBPME_89_109624_AS08_10	Bacteroidetes	K01190	lacZ; beta-galactosidase [EC:3.2.1.23]		DYLGKPLIDK	METABAT_AS05jafATM_30_38481_AS05_28	Bacteroidetes	N/A	N/A		HGLPLELK	METABAT_AS4GglBPBL_17_24253_AS4G_6	Bacteroidetes	N/A	N/A
	DWYIWR	METABAT_AS09scLD_78_10802_AS09_10	Firmicutes	K01187	malZ; alpha-glucosidase [EC:3.2.1.20]		TLNGGWSYSWQGEK	METABAT_AS23ysBPME_91_228298_AS23_1	Bacteroidetes	K01187	malZ; alpha-glucosidase [EC:3.2.1.20]		LIPAGWVVAR	METABAT_AS23ysBPME_91_98914_AS23_4	Bacteroidetes	K01190	lacZ; beta-galactosidase [EC:3.2.1.23]		DYLGKPLIDK	METABAT_AS08sgBPME_260_56201_AS08_6	Bacteroidetes	N/A	N/A		ALGWYNGGGNAYYSNK	METABAT_AS05jafATM_34_5554_AS05_31	Thermotogae	N/A	N/A
	DWYIWR	METABAT_AS18jrsBPVS_16_1838_AS18_1	Firmicutes	K01187	malZ; alpha-glucosidase [EC:3.2.1.20]		TLNGGWSYSWQGEK	METABAT_AS4GglBPBL_17_25685_AS4G_1	Bacteroidetes	K01187	malZ; alpha-glucosidase [EC:3.2.1.20]		LIPAGWVVAR	METABAT_AS4GglBPBL_17_23154_AS4G_9	Bacteroidetes	K01190	lacZ; beta-galactosidase [EC:3.2.1.23]		DYLGKPLIDK	METABAT_AS08sgBPME_405_111439_AS08_48	Bacteroidetes	N/A	N/A		NIQYGTWYIASLQK	METABAT_AS05jafATM_4_31113_AS05_13	Firmicutes	N/A	N/A
	DWYIWR	METABAT_AS18jrsBPVS_16_8044_AS18_1	Firmicutes	K01187	malZ; alpha-glucosidase [EC:3.2.1.20]		LGIPILFGQDVIHGYK	METABAT_AS02xzSISU_42_38158_AS02_6	Bacteroidetes	K01187	malZ; alpha-glucosidase [EC:3.2.1.20]		GPGENYIDR	METABAT_AS02xzSISU_42_49587_AS02_16	Bacteroidetes	K01190	lacZ; beta-galactosidase [EC:3.2.1.23]		DYLGKPLIDK	METABAT_AS23ysBPME_55_44996_AS23_1	Bacteroidetes	N/A	N/A		NIQYGTWYIASLQK	METABAT_AS23ysBPME_164_197638_AS23_13	Firmicutes	N/A	N/A
	DWYIWR	METABAT_AS19jrsBPTG_2_3884_AS19_3	Firmicutes	K01187	malZ; alpha-glucosidase [EC:3.2.1.20]		LGIPILFGQDVIHGYK	METABAT_AS08sgBPME_89_45065_AS08_3	Bacteroidetes	K01187	malZ; alpha-glucosidase [EC:3.2.1.20]		GPGENYIDR	METABAT_AS05jafATM_30_33704_AS05_23	Bacteroidetes	K01190	lacZ; beta-galactosidase [EC:3.2.1.23]		YWAPGR	METABAT_AS05jafATM_30_56889_AS05_9	Bacteroidetes	N/A	N/A		GNIAFALAGYNAGPGAVDK	METABAT_AS05jafATM_4_70806_AS05_6	Firmicutes	N/A	N/A
	DWYIWR	METABAT_AS20ysBPTH_152_37191_AS20_3	Firmicutes	K01187	malZ; alpha-glucosidase [EC:3.2.1.20]		LGIPILFGQDVIHGYK	METABAT_AS09scLD_223_356263_AS09_4	Bacteroidetes	K01187	malZ; alpha-glucosidase [EC:3.2.1.20]		GPGENYIDR	METABAT_AS07pgkLD_98_130625_AS07_4	Bacteroidetes	K01190	lacZ; beta-galactosidase [EC:3.2.1.23]		YWAPGR	METABAT_AS08sgBPME_98_200095_AS08_3	Firmicutes	N/A	N/A		SLNVTNIFDPEQNVFAGTR	METABAT_AS05jafATM_52_1320_AS05_2	Firmicutes	N/A	N/A
	DWYIWR	METABAT_AS20ysBPTH_57_20650_AS20_3	Firmicutes	K01187	malZ; alpha-glucosidase [EC:3.2.1.20]		ETYLPAFK	METABAT_AS02xzSISU_46_10391_AS02_3	Firmicutes	K01187	malZ; alpha-glucosidase [EC:3.2.1.20]		GPGENYIDR	METABAT_AS08sgBPME_260_48685_AS08_41	Bacteroidetes	K01190	lacZ; beta-galactosidase [EC:3.2.1.23]		YWAPGR	METABAT_AS22ysBPME_320_130420_AS22_34	Bacteroidetes	N/A	N/A		QFDGDLILVLAAYNGGQGNVR	METABAT_AS05jafATM_59_63737_AS05_1	Firmicutes	N/A	N/A
	DWYIWR	METABAT_AS20ysBPTH_57_84408_AS20_1	Firmicutes	K01187	malZ; alpha-glucosidase [EC:3.2.1.20]		ETYLPAFK	METABAT_AS02xzSISU_7_24544_AS02_23	Firmicutes	K01187	malZ; alpha-glucosidase [EC:3.2.1.20]		GPGENYIDR	METABAT_AS08sgBPME_405_271397_AS08_28	Bacteroidetes	K01190	lacZ; beta-galactosidase [EC:3.2.1.23]		VGDDYYAISSTFQFSPGVIILHSK	METABAT_AS05jafATM_30_56889_AS05_10	Bacteroidetes	N/A	N/A		QFDGDLILVLAAYNGGQGNVR	METABAT_AS08sgBPME_136_36738_AS08_7	Firmicutes	N/A	N/A
	DWYIWR	METABAT_AS26fmACSIPLY_11_44316_AS26_8	Chloroflexi	K01187	malZ; alpha-glucosidase [EC:3.2.1.20]		ETYLPAFK	METABAT_AS05jafATM_34_54825_AS05_37	Thermotogae	K01187	malZ; alpha-glucosidase [EC:3.2.1.20]		GPGENYIDR	METABAT_AS08sgBPME_89_26323_AS08_19	Bacteroidetes	K01190	lacZ; beta-galactosidase [EC:3.2.1.23]		QLWDNDVAYR	METABAT_AS05jafATM_30_59096_AS05_5	Bacteroidetes	N/A	N/A		DWGEAVFAYNHSEK	METABAT_AS05jafATM_72_4361_AS05_17	Actinobacteria	N/A	N/A
	DWYIWR	METABAT_AS26fmACSIPLY_24_13215_AS26_9	Chloroflexi	K01187	malZ; alpha-glucosidase [EC:3.2.1.20]		ETYLPAFK	METABAT_AS06rmzACSIP_332_437734_AS06_3	Firmicutes	K01187	malZ; alpha-glucosidase [EC:3.2.1.20]		GPGENYIDR	METABAT_AS09scLD_223_161785_AS09_6	Bacteroidetes	K01190	lacZ; beta-galactosidase [EC:3.2.1.23]		YGFVGVK	METABAT_AS05jafATM_30_65665_AS05_10	Bacteroidetes	N/A	N/A		TTNYVIDEALK	METABAT_AS05jafATM_72_72058_AS05_2	Actinobacteria	N/A	N/A
	DWYIWR	METABAT_AS27yjCOA_124_14491_AS27_12	Chloroflexi	K01187	malZ; alpha-glucosidase [EC:3.2.1.20]		ETYLPAFK	METABAT_AS06rmzACSIP_410_65573_AS06_5	Lentisphaerae	K01187	malZ; alpha-glucosidase [EC:3.2.1.20]		GPGENYIDR	METABAT_AS23ysBPME_68_90684_AS23_11	Bacteroidetes	K01190	lacZ; beta-galactosidase [EC:3.2.1.23]		YGFVGVK	METABAT_AS06rmzACSIP_359_19593_AS06_11	Planctomycetes	N/A	N/A		YGGVPPFNETQNYVK	METABAT_AS05jafATM_73_55448_AS05_145	Firmicutes	N/A	N/A
	DWYIWR	METABAT_AS27yjCOA_133_64494_AS27_56	Chloroflexi	K01187	malZ; alpha-glucosidase [EC:3.2.1.20]		ETYLPAFK	METABAT_AS06rmzACSIP_92_553570_AS06_12	Firmicutes	K01187	malZ; alpha-glucosidase [EC:3.2.1.20]		GPGENYIDR	METABAT_AS23ysBPME_91_98294_AS23_1	Bacteroidetes	K01190	lacZ; beta-galactosidase [EC:3.2.1.23]		YGFVGVK	METABAT_AS06rmzACSIP_529_728990_AS06_9	Fibrobacteres	N/A	N/A		LALAAYNAGSGNVAK	METABAT_AS05jafATM_78_15545_AS05_93	Firmicutes	N/A	N/A
	DWYIWR	METABAT_AS27yjCOA_147_161327_AS27_2	Candidatus Lokiarchaeota	K01187	malZ; alpha-glucosidase [EC:3.2.1.20]		ETYLPAFK	METABAT_AS07pgkLD_150_119399_AS07_2	Bacteroidetes	K01187	malZ; alpha-glucosidase [EC:3.2.1.20]		LFLVNGQPIK	METABAT_AS02xzSISU_42_49587_AS02_16	Bacteroidetes	K01190	lacZ; beta-galactosidase [EC:3.2.1.23]		YGFVGVK	METABAT_AS07pgkLD_40_107073_AS07_15	Bacteroidetes	N/A	N/A		LALAAYNAGSGNVAK	METABAT_AS22ysBPME_279_27016_AS22_30	Firmicutes	N/A	N/A
	DWYIWR	METABAT_AS27yjCOA_183_109349_AS27_10	Chloroflexi	K01187	malZ; alpha-glucosidase [EC:3.2.1.20]		ETYLPAFK	METABAT_AS07pgkLD_172_55107_AS07_24	Firmicutes	K01187	malZ; alpha-glucosidase [EC:3.2.1.20]		LFLVNGQPIK	METABAT_AS05jafATM_30_33704_AS05_23	Bacteroidetes	K01190	lacZ; beta-galactosidase [EC:3.2.1.23]		YGFVGVK	METABAT_AS09scLD_71_373922_AS09_12	Fibrobacteres	N/A	N/A		FDNNIVK	METABAT_AS05jafATM_84_41675_AS05_4	Firmicutes	N/A	N/A
	DWYIWR	METABAT_AS27yjCOA_183_125789_AS27_4	Chloroflexi	K01187	malZ; alpha-glucosidase [EC:3.2.1.20]		ETYLPAFK	METABAT_AS07pgkLD_177_92420_AS07_1	Bacteroidetes	K01187	malZ; alpha-glucosidase [EC:3.2.1.20]		LFLVNGQPIK	METABAT_AS07pgkLD_150_31262_AS07_5	Bacteroidetes	K01190	lacZ; beta-galactosidase [EC:3.2.1.23]		YGFVGVK	METABAT_AS20ysBPTH_25_99902_AS20_2	Firmicutes	N/A	N/A		SVENNIR	METABAT_AS05jafATM_93_56021_AS05_3	Bacteroidetes	N/A	N/A
	DWYIWR	METABAT_AS27yjCOA_203_43594_AS27_6	Chloroflexi	K01187	malZ; alpha-glucosidase [EC:3.2.1.20]		ETYLPAFK	METABAT_AS07pgkLD_94_134684_AS07_5	Firmicutes	K01187	malZ; alpha-glucosidase [EC:3.2.1.20]		LFLVNGQPIK	METABAT_AS07pgkLD_31_35383_AS07_3	Bacteroidetes	K01190	lacZ; beta-galactosidase [EC:3.2.1.23]		YGFVGVK	METABAT_AS24abBPME_73_39321_AS24_1	Firmicutes	N/A	N/A		SVENNIR	METABAT_AS06rmzACSIP_603_265801_AS06_5	Bacteroidetes	N/A	N/A
	DWYIWR	METABAT_AS27yjCOA_25_107952_AS27_155	Chloroflexi	K01187	malZ; alpha-glucosidase [EC:3.2.1.20]		ETYLPAFK	METABAT_AS08sgBPME_251_31710_AS08_1	Bacteroidetes	K01187	malZ; alpha-glucosidase [EC:3.2.1.20]		LFLVNGQPIK	METABAT_AS07pgkLD_40_79862_AS07_40	Bacteroidetes	K01190	lacZ; beta-galactosidase [EC:3.2.1.23]		DYGSVGR	METABAT_AS05jafATM_30_65665_AS05_10	Bacteroidetes	N/A	N/A		VSPYDDIIK	METABAT_AS05jafATM_93_56021_AS05_3	Bacteroidetes	N/A	N/A
	DWYIWR	METABAT_AS27yjCOA_56_111973_AS27_4	Chloroflexi	K01187	malZ; alpha-glucosidase [EC:3.2.1.20]		ETYLPAFK	METABAT_AS08sgBPME_36_154825_AS08_1	Firmicutes	K01187	malZ; alpha-glucosidase [EC:3.2.1.20]		LFLVNGQPIK	METABAT_AS07pgkLD_98_119943_AS07_1	Bacteroidetes	K01190	lacZ; beta-galactosidase [EC:3.2.1.23]		DYGSVGR	METABAT_AS05jafATM_93_69695_AS05_1	Bacteroidetes	N/A	N/A		VSPYDDIIK	METABAT_AS27yjCOA_213_76387_AS27_17	Bacteroidetes	N/A	N/A
	DWYIWR	METABAT_AS4GglBPBL_6_5153_AS4G_2	Firmicutes	K01187	malZ; alpha-glucosidase [EC:3.2.1.20]		ETYLPAFK	METABAT_AS08sgBPME_98_91912_AS08_13	Firmicutes	K01187	malZ; alpha-glucosidase [EC:3.2.1.20]		LFLVNGQPIK	METABAT_AS08sgBPME_188_43546_AS08_7	Bacteroidetes	K01190	lacZ; beta-galactosidase [EC:3.2.1.23]		DYGSVGR	METABAT_AS05jafATM_93_78433_AS05_1	Bacteroidetes	N/A	N/A		YGDTVWDIAK	METABAT_AS05jafATM_93_35488_AS05_40	Bacteroidetes	N/A	N/A
	DWYIWR	METABAT_AS4KglBPMA_3_11503_AS4K_1	Firmicutes	K01187	malZ; alpha-glucosidase [EC:3.2.1.20]		ETYLPAFK	METABAT_AS09scLD_124_132050_AS09_6	Firmicutes	K01187	malZ; alpha-glucosidase [EC:3.2.1.20]		LFLVNGQPIK	METABAT_AS08sgBPME_251_137233_AS08_1	Bacteroidetes	K01190	lacZ; beta-galactosidase [EC:3.2.1.23]		DYGSVGR	METABAT_AS06rmzACSIP_237_65984_AS06_29	Bacteroidetes	N/A	N/A		YGDTVWDIAK	METABAT_AS06rmzACSIP_436_655097_AS06_8	Bacteroidetes	N/A	N/A
	SLLALFQR	METABAT_AS01afH2WH_43_18694_AS01_93	Proteobacteria	K01187	malZ; alpha-glucosidase [EC:3.2.1.20]		ETYLPAFK	METABAT_AS09scLD_168_6847_AS09_60	Firmicutes	K01187	malZ; alpha-glucosidase [EC:3.2.1.20]		LFLVNGQPIK	METABAT_AS08sgBPME_260_48685_AS08_41	Bacteroidetes	K01190	lacZ; beta-galactosidase [EC:3.2.1.23]		DYGSVGR	METABAT_AS06rmzACSIP_518_148188_AS06_2	Bacteroidetes	N/A	N/A		YGDTVWDIAK	METABAT_AS06rmzACSIP_603_97781_AS06_6	Bacteroidetes	N/A	N/A
	DYGIDGFR	METABAT_AS01afH2WH_43_23317_AS01_61	Proteobacteria	K01176	AMY, amyA, malS; alpha-amylase [EC:3.2.1.1]		ETYLPAFK	METABAT_AS09scLD_22_158054_AS09_20	Firmicutes	K01176	AMY, amyA, malS; alpha-amylase [EC:3.2.1.1]		LFLVNGQPIK	METABAT_AS08sgBPME_405_271397_AS08_28	Bacteroidetes	K01190	lacZ; beta-galactosidase [EC:3.2.1.23]		DYGSVGR	METABAT_AS06rmzACSIP_57_127144_AS06_3	Bacteroidetes	N/A	N/A		DYWEIYYR	METABAT_AS05jafATM_93_35488_AS05_40	Bacteroidetes	N/A	N/A
	DYGIDGFR	METABAT_AS27yjCOA_189_127011_AS27_5	Proteobacteria	K01176	AMY, amyA, malS; alpha-amylase [EC:3.2.1.1]		ETYLPAFK	METABAT_AS09scLD_85_91061_AS09_1	Firmicutes	K01176	AMY, amyA, malS; alpha-amylase [EC:3.2.1.1]		LFLVNGQPIK	METABAT_AS09scLD_223_161785_AS09_6	Bacteroidetes	K01190	lacZ; beta-galactosidase [EC:3.2.1.23]		DYGSVGR	METABAT_AS07pgkLD_150_64413_AS07_3	Bacteroidetes	N/A	N/A		DYWEIYYR	METABAT_AS07pgkLD_150_68294_AS07_5	Bacteroidetes	N/A	N/A
	FANGAQTDYFDDK	METABAT_AS01afH2WH_43_24575_AS01_112	Proteobacteria	K01176	AMY, amyA, malS; alpha-amylase [EC:3.2.1.1]		ETYLPAFK	METABAT_AS10tlH2TH_304_283754_AS10_22	Bacteroidetes	K01176	AMY, amyA, malS; alpha-amylase [EC:3.2.1.1]		LFLVNGQPIK	METABAT_AS23ysBPME_68_90684_AS23_11	Bacteroidetes	K01190	lacZ; beta-galactosidase [EC:3.2.1.23]		DYGSVGR	METABAT_AS07pgkLD_40_107073_AS07_15	Bacteroidetes	N/A	N/A		DYWEIYYR	METABAT_AS08sgBPME_251_274787_AS08_8	Bacteroidetes	N/A	N/A
	WFIESR	METABAT_AS01afH2WH_44_9308_AS01_29	Firmicutes	K01182	IMA, malL; oligo-1,6-glucosidase [EC:3.2.1.10]		ETYLPAFK	METABAT_AS10tlH2TH_391_205014_AS10_8	Bacteroidetes	K01182	IMA, malL; oligo-1,6-glucosidase [EC:3.2.1.10]		QNNINTVR	METABAT_AS02xzSISU_42_49587_AS02_16	Bacteroidetes	K01190	lacZ; beta-galactosidase [EC:3.2.1.23]		DYGSVGR	METABAT_AS08sgBPME_251_31748_AS08_3	Bacteroidetes	N/A	N/A		DYWEIYYR	METABAT_AS10tlH2TH_9_181611_AS10_2	Bacteroidetes	N/A	N/A
	WFIESR	METABAT_AS02xzSISU_79_27938_AS02_28	Firmicutes	K01182	IMA, malL; oligo-1,6-glucosidase [EC:3.2.1.10]		ETYLPAFK	METABAT_AS20ysBPTH_68_97995_AS20_14	Firmicutes	K01182	IMA, malL; oligo-1,6-glucosidase [EC:3.2.1.10]		QNNINTVR	METABAT_AS06rmzACSIP_223_158142_AS06_1	Lentisphaerae	K01190	lacZ; beta-galactosidase [EC:3.2.1.23]		DYGSVGR	METABAT_AS08sgBPME_372_26749_AS08_2	Firmicutes	N/A	N/A		DYWEIYYR	METABAT_AS27yjCOA_213_120086_AS27_64	Bacteroidetes	N/A	N/A
	WFIESR	METABAT_AS04akNAM_106_34444_AS04_89	Firmicutes	K01182	IMA, malL; oligo-1,6-glucosidase [EC:3.2.1.10]		ETYLPAFK	METABAT_AS22ysBPME_170_245092_AS22_19	Firmicutes	K01182	IMA, malL; oligo-1,6-glucosidase [EC:3.2.1.10]		QNNINTVR	METABAT_AS08sgBPME_287_114827_AS08_6	Lentisphaerae	K01190	lacZ; beta-galactosidase [EC:3.2.1.23]		DYGSVGR	METABAT_AS10tlH2TH_44_197711_AS10_1	Bacteroidetes	N/A	N/A		KPEVNIK	METABAT_AS05jafATM_97_12435_AS05_3	Firmicutes	N/A	N/A
	WFIESR	METABAT_AS05jafATM_90_70383_AS05_12	Firmicutes	K01182	IMA, malL; oligo-1,6-glucosidase [EC:3.2.1.10]		ETYLPAFK	METABAT_AS22ysBPME_234_59803_AS22_11	Firmicutes	K01182	IMA, malL; oligo-1,6-glucosidase [EC:3.2.1.10]		QNNINTVR	METABAT_AS08sgBPME_405_271397_AS08_28	Bacteroidetes	K01190	lacZ; beta-galactosidase [EC:3.2.1.23]		DYGSVGR	METABAT_AS22ysBPME_306_152419_AS22_5	Bacteroidetes	N/A	N/A		KPEVNIK	METABAT_AS20ysBPTH_68_18531_AS20_6	Firmicutes	N/A	N/A
	WFIESR	METABAT_AS07pgkLD_144_116436_AS07_2	Firmicutes	K01215	dexB; glucan 1,6-alpha-glucosidase [EC:3.2.1.70]		ETYLPAFK	METABAT_AS22ysBPME_286_65264_AS22_5	Firmicutes	K01215	dexB; glucan 1,6-alpha-glucosidase [EC:3.2.1.70]		QNNINTVR	METABAT_AS09scLD_106_107532_AS09_1	Lentisphaerae	K01190	lacZ; beta-galactosidase [EC:3.2.1.23]		DYGSVGR	METABAT_AS24abBPME_136_11230_AS24_4	Bacteroidetes	N/A	N/A		EAAAEVGVDWR	METABAT_AS06rmzACSIP_108_194836_AS06_6	Proteobacteria	N/A	N/A
	WFIESR	METABAT_AS08sgBPME_36_55177_AS08_6	Firmicutes	K01215	dexB; glucan 1,6-alpha-glucosidase [EC:3.2.1.70]		ETYLPAFK	METABAT_AS24abBPME_62_4496_AS24_8	Firmicutes	K01215	dexB; glucan 1,6-alpha-glucosidase [EC:3.2.1.70]		QNNINTVR	METABAT_AS19jrsBPTG_11_34553_AS19_1	Bacteroidetes	K01190	lacZ; beta-galactosidase [EC:3.2.1.23]		DYGSVGR	METABAT_AS27yjCOA_220_134581_AS27_4	Bacteroidetes	N/A	N/A		AYPLYPYLQAAR	METABAT_AS06rmzACSIP_108_223627_AS06_3	Proteobacteria	N/A	N/A
	WFIESR	METABAT_AS22ysBPME_176_67017_AS22_12	Firmicutes	K01182	IMA, malL; oligo-1,6-glucosidase [EC:3.2.1.10]		ETYLPAFK	METABAT_AS24abBPME_67_10446_AS24_4	Firmicutes	K01182	IMA, malL; oligo-1,6-glucosidase [EC:3.2.1.10]		QNNINTVR	METABAT_AS19jrsBPTG_4_9505_AS19_6	Firmicutes	K01190	lacZ; beta-galactosidase [EC:3.2.1.23]		DYGSVGR	METABAT_AS4AglBPMA_44_5935_AS4A_2	Bacteroidetes	N/A	N/A		NLEAGKPTDFFSLR	METABAT_AS06rmzACSIP_108_437495_AS06_1	Proteobacteria	N/A	N/A
	AWNSLYWNNHDRPR	METABAT_AS01afH2WH_44_9308_AS01_31	Firmicutes	K01182	IMA, malL; oligo-1,6-glucosidase [EC:3.2.1.10]		ETYLPAFK	METABAT_AS27yjCOA_112_35184_AS27_1	Ignavibacteriae	K01182	IMA, malL; oligo-1,6-glucosidase [EC:3.2.1.10]		QNNINTVR	METABAT_AS23ysBPME_47_162418_AS23_9	Firmicutes	K01190	lacZ; beta-galactosidase [EC:3.2.1.23]		SGGVLVDSR	METABAT_AS05jafATM_30_65665_AS05_11	Bacteroidetes	N/A	N/A		QHPILGTYR	METABAT_AS06rmzACSIP_109_652479_AS06_1	Actinobacteria	N/A	N/A
	VSFEIPQPTGEHK	METABAT_AS01afH2WH_44_9308_AS01_45	Firmicutes	K01187	malZ; alpha-glucosidase [EC:3.2.1.20]		ETYLPAFK	METABAT_AS4GglBPBL_10_12487_AS4G_1	Firmicutes	K01187	malZ; alpha-glucosidase [EC:3.2.1.20]		QNNINTVR	METABAT_AS23ysBPME_55_693_AS23_1	Bacteroidetes	K01190	lacZ; beta-galactosidase [EC:3.2.1.23]		SGGVLVDSR	METABAT_AS06rmzACSIP_10_55099_AS06_112	Bacteroidetes	N/A	N/A		EPEAITTSSSK	METABAT_AS06rmzACSIP_10_385245_AS06_13	Bacteroidetes	N/A	N/A
	LDAFAYAVK	METABAT_AS01afH2WH_44_36575_AS01_59	Firmicutes	K00690	E2.4.1.7; sucrose phosphorylase [EC:2.4.1.7]		LGVAFVK	METABAT_AS02xzSISU_46_10391_AS02_3	Firmicutes	K00690	E2.4.1.7; sucrose phosphorylase [EC:2.4.1.7]		QNNINTVR	METABAT_AS23ysBPME_91_85309_AS23_2	Bacteroidetes	K01190	lacZ; beta-galactosidase [EC:3.2.1.23]		SGGVLVDSR	METABAT_AS06rmzACSIP_237_540572_AS06_89	Bacteroidetes	N/A	N/A		EDLALAAYNAGGSR	METABAT_AS06rmzACSIP_118_122022_AS06_13	Acidobacteria	N/A	N/A
	LDAFAYAVK	METABAT_AS06rmzACSIP_269_244516_AS06_3	Firmicutes	K00690	E2.4.1.7; sucrose phosphorylase [EC:2.4.1.7]		LGVAFVK	METABAT_AS02xzSISU_47_732_AS02_21	Firmicutes	K00690	E2.4.1.7; sucrose phosphorylase [EC:2.4.1.7]		QNNINTVR	METABAT_AS27yjCOA_69_29492_AS27_2	Planctomycetes	K01190	lacZ; beta-galactosidase [EC:3.2.1.23]		SGGVLVDSR	METABAT_AS06rmzACSIP_31_87468_AS06_3	Bacteroidetes	N/A	N/A		EDLALAAYNAGGSR	METABAT_AS06rmzACSIP_502_416157_AS06_7	Acidobacteria	N/A	N/A
	LDAFAYAVK	METABAT_AS06rmzACSIP_36_143276_AS06_4	Firmicutes	K00690	E2.4.1.7; sucrose phosphorylase [EC:2.4.1.7]		LGVAFVK	METABAT_AS04akNAM_22_64094_AS04_7	Firmicutes	K00690	E2.4.1.7; sucrose phosphorylase [EC:2.4.1.7]		HNINAIR	METABAT_AS02xzSISU_46_35296_AS02_8	Firmicutes	K01190	lacZ; beta-galactosidase [EC:3.2.1.23]		SGGVLVDSR	METABAT_AS06rmzACSIP_425_222753_AS06_2	Bacteroidetes	N/A	N/A		STVAAAK	METABAT_AS06rmzACSIP_121_90387_AS06_4	Proteobacteria	N/A	N/A
	LDAFAYAVK	METABAT_AS08sgBPME_176_282073_AS08_5	Firmicutes	K00690	E2.4.1.7; sucrose phosphorylase [EC:2.4.1.7]		LGVAFVK	METABAT_AS06rmzACSIP_10_571889_AS06_4	Bacteroidetes	K00690	E2.4.1.7; sucrose phosphorylase [EC:2.4.1.7]		HNINAIR	METABAT_AS02xzSISU_7_17442_AS02_13	Firmicutes	K01190	lacZ; beta-galactosidase [EC:3.2.1.23]		SGGVLVDSR	METABAT_AS06rmzACSIP_518_62677_AS06_19	Bacteroidetes	N/A	N/A		STVAAAK	METABAT_AS06rmzACSIP_7_222141_AS06_6	Proteobacteria	N/A	N/A
	LDAFAYAVK	METABAT_AS23ysBPME_356_287702_AS23_2	Firmicutes	K00690	E2.4.1.7; sucrose phosphorylase [EC:2.4.1.7]		LGVAFVK	METABAT_AS06rmzACSIP_332_437734_AS06_3	Firmicutes	K00690	E2.4.1.7; sucrose phosphorylase [EC:2.4.1.7]		HNINAIR	METABAT_AS04akNAM_109_23734_AS04_68	Firmicutes	K01190	lacZ; beta-galactosidase [EC:3.2.1.23]		SGGVLVDSR	METABAT_AS06rmzACSIP_553_683502_AS06_4	Lentisphaerae	N/A	N/A		STVAAAK	METABAT_AS4AglBPMA_26_24121_AS4A_25	Proteobacteria	N/A	N/A
	LDAFAYAVK	METABAT_AS27yjCOA_153_30700_AS27_15	Firmicutes	K00690	E2.4.1.7; sucrose phosphorylase [EC:2.4.1.7]		LGVAFVK	METABAT_AS06rmzACSIP_356_249008_AS06_10	Firmicutes	K00690	E2.4.1.7; sucrose phosphorylase [EC:2.4.1.7]		HNINAIR	METABAT_AS04akNAM_37_25621_AS04_3	Firmicutes	K01190	lacZ; beta-galactosidase [EC:3.2.1.23]		SGGVLVDSR	METABAT_AS06rmzACSIP_563_533981_AS06_3	Bacteroidetes	N/A	N/A		VFNNTTYDGIIER	METABAT_AS06rmzACSIP_121_94222_AS06_3	Proteobacteria	N/A	N/A
	YHIDGLR	METABAT_AS01afH2WH_48_19145_AS01_1	Firmicutes	K00700	GBE1, glgB; 1,4-alpha-glucan branching enzyme [EC:2.4.1.18]		LGVAFVK	METABAT_AS06rmzACSIP_605_64119_AS06_28	Chloroflexi	K00700	GBE1, glgB; 1,4-alpha-glucan branching enzyme [EC:2.4.1.18]		HNINAIR	METABAT_AS06rmzACSIP_360_712582_AS06_2	Firmicutes	K01190	lacZ; beta-galactosidase [EC:3.2.1.23]		SGGVLVDSR	METABAT_AS07pgkLD_150_14852_AS07_3	Bacteroidetes	N/A	N/A		FVDESGTLHLTNIPPVR	METABAT_AS06rmzACSIP_132_113486_AS06_25	Acidobacteria	N/A	N/A
	YHIDGLR	METABAT_AS02xzSISU_46_47792_AS02_8	Firmicutes	K00700	GBE1, glgB; 1,4-alpha-glucan branching enzyme [EC:2.4.1.18]		LGVAFVK	METABAT_AS06rmzACSIP_617_9751_AS06_1	Chloroflexi	K00700	GBE1, glgB; 1,4-alpha-glucan branching enzyme [EC:2.4.1.18]		HNINAIR	METABAT_AS06rmzACSIP_601_714458_AS06_2	Bacteroidetes	K01190	lacZ; beta-galactosidase [EC:3.2.1.23]		SGGVLVDSR	METABAT_AS07pgkLD_40_107073_AS07_13	Bacteroidetes	N/A	N/A		QGIDSYEGK	METABAT_AS06rmzACSIP_132_431259_AS06_10	Acidobacteria	N/A	N/A
	YHIDGLR	METABAT_AS04akNAM_100_6140_AS04_16	Firmicutes	K00700	GBE1, glgB; 1,4-alpha-glucan branching enzyme [EC:2.4.1.18]		LGVAFVK	METABAT_AS06rmzACSIP_92_553570_AS06_12	Firmicutes	K00700	GBE1, glgB; 1,4-alpha-glucan branching enzyme [EC:2.4.1.18]		HNINAIR	METABAT_AS07pgkLD_231_59508_AS07_36	Firmicutes	K01190	lacZ; beta-galactosidase [EC:3.2.1.23]		SGGVLVDSR	METABAT_AS08sgBPME_110_6040_AS08_1	Firmicutes	N/A	N/A		LAVPPITR	METABAT_AS06rmzACSIP_140_422445_AS06_22	Proteobacteria	N/A	N/A
	YHIDGLR	METABAT_AS04akNAM_106_12442_AS04_6	Firmicutes	K00700	GBE1, glgB; 1,4-alpha-glucan branching enzyme [EC:2.4.1.18]		LGVAFVK	METABAT_AS07pgkLD_231_16690_AS07_21	Firmicutes	K00700	GBE1, glgB; 1,4-alpha-glucan branching enzyme [EC:2.4.1.18]		HNINAIR	METABAT_AS08sgBPME_369_12695_AS08_2	Firmicutes	N/A	N/A		SGGVLVDSR	METABAT_AS08sgBPME_251_131642_AS08_2	Bacteroidetes	N/A	N/A		TDQDTTVVLR	METABAT_AS06rmzACSIP_142_387434_AS06_53	Ignavibacteriae	N/A	N/A
	YHIDGLR	METABAT_AS04akNAM_113_56722_AS04_4	Firmicutes	K00700	GBE1, glgB; 1,4-alpha-glucan branching enzyme [EC:2.4.1.18]		LGVAFVK	METABAT_AS07pgkLD_4_167018_AS07_3	Firmicutes	K00700	GBE1, glgB; 1,4-alpha-glucan branching enzyme [EC:2.4.1.18]		HNINAIR	METABAT_AS09scLD_118_215957_AS09_25	Firmicutes	K01190	lacZ; beta-galactosidase [EC:3.2.1.23]		SGGVLVDSR	METABAT_AS08sgBPME_260_159705_AS08_3	Bacteroidetes	N/A	N/A		ALGLWQFIPSTGYK	METABAT_AS06rmzACSIP_142_54000_AS06_1	Ignavibacteriae	N/A	N/A
	YHIDGLR	METABAT_AS04akNAM_34_34141_AS04_28	Firmicutes	K00700	GBE1, glgB; 1,4-alpha-glucan branching enzyme [EC:2.4.1.18]		LGVAFVK	METABAT_AS08sgBPME_466_185078_AS08_9	Firmicutes	K00700	GBE1, glgB; 1,4-alpha-glucan branching enzyme [EC:2.4.1.18]		HNINAIR	METABAT_AS09scLD_138_176142_AS09_3	Firmicutes	K01190	lacZ; beta-galactosidase [EC:3.2.1.23]		SGGVLVDSR	METABAT_AS08sgBPME_389_120203_AS08_4	Firmicutes	N/A	N/A		ALGLWQFIPSTGYK	METABAT_AS06rmzACSIP_551_281019_AS06_12	Proteobacteria	N/A	N/A
	YHIDGLR	METABAT_AS04akNAM_68_20960_AS04_1	Firmicutes	K00700	GBE1, glgB; 1,4-alpha-glucan branching enzyme [EC:2.4.1.18]		LGVAFVK	METABAT_AS09scLD_293_262093_AS09_3	Firmicutes	K00700	GBE1, glgB; 1,4-alpha-glucan branching enzyme [EC:2.4.1.18]		HNINAIR	METABAT_AS09scLD_29_401147_AS09_7	Firmicutes	K01190	lacZ; beta-galactosidase [EC:3.2.1.23]		SGGVLVDSR	METABAT_AS08sgBPME_89_110493_AS08_8	Bacteroidetes	N/A	N/A		ALGLWQFIPSTGYK	METABAT_AS06rmzACSIP_589_129270_AS06_22	Proteobacteria	N/A	N/A
	YHIDGLR	METABAT_AS05jafATM_34_67751_AS05_4	Thermotogae	K00700	GBE1, glgB; 1,4-alpha-glucan branching enzyme [EC:2.4.1.18]		LGVAFVK	METABAT_AS10tlH2TH_212_235773_AS10_3	Firmicutes	K00700	GBE1, glgB; 1,4-alpha-glucan branching enzyme [EC:2.4.1.18]		HNINAIR	METABAT_AS20ysBPTH_8_36802_AS20_28	Firmicutes	K01190	lacZ; beta-galactosidase [EC:3.2.1.23]		SGGVLVDSR	METABAT_AS09scLD_223_990_AS09_4	Bacteroidetes	N/A	N/A		ALGLWQFIPSTGYK	METABAT_AS10tlH2TH_430_95501_AS10_12	Proteobacteria	N/A	N/A
	YHIDGLR	METABAT_AS05jafATM_59_54323_AS05_1	Firmicutes	K00700	GBE1, glgB; 1,4-alpha-glucan branching enzyme [EC:2.4.1.18]		LGVAFVK	METABAT_AS10tlH2TH_247_160590_AS10_10	Firmicutes	K00700	GBE1, glgB; 1,4-alpha-glucan branching enzyme [EC:2.4.1.18]		HNINAIR	METABAT_AS22ysBPME_277_86836_AS22_10	Firmicutes	K01190	lacZ; beta-galactosidase [EC:3.2.1.23]		SGGVLVDSR	METABAT_AS09scLD_371_80441_AS09_36	Firmicutes	N/A	N/A		ALGLWQFIPSTGYK	METABAT_AS10tlH2TH_73_136425_AS10_3	Proteobacteria	N/A	N/A
	YHIDGLR	METABAT_AS05jafATM_73_17067_AS05_46	Firmicutes	K00700	GBE1, glgB; 1,4-alpha-glucan branching enzyme [EC:2.4.1.18]		LGVAFVK	METABAT_AS10tlH2TH_408_208390_AS10_7	Firmicutes	K00700	GBE1, glgB; 1,4-alpha-glucan branching enzyme [EC:2.4.1.18]		HNINAIR	METABAT_AS23ysBPME_51_173062_AS23_4	Bacteroidetes	K01190	lacZ; beta-galactosidase [EC:3.2.1.23]		SGGVLVDSR	METABAT_AS09scLD_388_254693_AS09_1	Firmicutes	N/A	N/A		ALGLWQFIPSTGYK	METABAT_AS17jrsBPGN_1_371_AS17_9	Proteobacteria	N/A	N/A
	YHIDGLR	METABAT_AS06rmzACSIP_132_313812_AS06_3	Acidobacteria	K00700	GBE1, glgB; 1,4-alpha-glucan branching enzyme [EC:2.4.1.18]		LGVAFVK	METABAT_AS20ysBPTH_2_90463_AS20_13	Firmicutes	K00700	GBE1, glgB; 1,4-alpha-glucan branching enzyme [EC:2.4.1.18]		GTDIYNGLR	METABAT_AS02xzSISU_46_47792_AS02_1	Firmicutes	K01190	lacZ; beta-galactosidase [EC:3.2.1.23]		SGGVLVDSR	METABAT_AS10tlH2TH_144_274315_AS10_14	Bacteroidetes	N/A	N/A		ALGLWQFIPSTGYK	METABAT_AS4AglBPMA_11_34112_AS4A_13	Proteobacteria	N/A	N/A
	YHIDGLR	METABAT_AS06rmzACSIP_234_265280_AS06_20	Candidatus Riflebacteria	K00700	GBE1, glgB; 1,4-alpha-glucan branching enzyme [EC:2.4.1.18]		LGVAFVK	METABAT_AS20ysBPTH_68_97995_AS20_14	Firmicutes	K00700	GBE1, glgB; 1,4-alpha-glucan branching enzyme [EC:2.4.1.18]		GTDIYNGLR	METABAT_AS05jafATM_73_17067_AS05_26	Firmicutes	K01190	lacZ; beta-galactosidase [EC:3.2.1.23]		SGGVLVDSR	METABAT_AS22ysBPME_320_171418_AS22_15	Bacteroidetes	N/A	N/A		ALGLWQFIPSTGYK	METABAT_AS4AglBPMA_32_42041_AS4A_5	Proteobacteria	N/A	N/A
	YHIDGLR	METABAT_AS06rmzACSIP_241_49737_AS06_39	Firmicutes	K00700	GBE1, glgB; 1,4-alpha-glucan branching enzyme [EC:2.4.1.18]		LGVAFVK	METABAT_AS20ysBPTH_8_16412_AS20_1	Firmicutes	K00700	GBE1, glgB; 1,4-alpha-glucan branching enzyme [EC:2.4.1.18]		GTDIYNGLR	METABAT_AS20ysBPTH_178_37506_AS20_15	Firmicutes	K01190	lacZ; beta-galactosidase [EC:3.2.1.23]		SGGVLVDSR	METABAT_AS23ysBPME_26_36818_AS23_2	Bacteroidetes	N/A	N/A		IVQQNAR	METABAT_AS06rmzACSIP_144_142740_AS06_11	Candidatus Cloacimonetes	N/A	N/A
	YHIDGLR	METABAT_AS06rmzACSIP_248_149956_AS06_4	Chloroflexi	K00700	GBE1, glgB; 1,4-alpha-glucan branching enzyme [EC:2.4.1.18]		LGVAFVK	METABAT_AS21ysBPME_273_223495_AS21_3	Firmicutes	K00700	GBE1, glgB; 1,4-alpha-glucan branching enzyme [EC:2.4.1.18]		GTDIYNGLR	METABAT_AS24abBPME_43_101252_AS24_9	Firmicutes	K01190	lacZ; beta-galactosidase [EC:3.2.1.23]		SGGVLVDSR	METABAT_AS25fmACSIPFO_91_75833_AS25_2	Verrucomicrobia	N/A	N/A		QTGGLYAVDFQQT	METABAT_AS06rmzACSIP_149_100896_AS06_3	Firmicutes	N/A	N/A
	YHIDGLR	METABAT_AS06rmzACSIP_251_306573_AS06_53	Planctomycetes	K00700	GBE1, glgB; 1,4-alpha-glucan branching enzyme [EC:2.4.1.18]		LGVAFVK	METABAT_AS21ysBPME_78_23283_AS21_2	Firmicutes	K00700	GBE1, glgB; 1,4-alpha-glucan branching enzyme [EC:2.4.1.18]		VFHIGEFR	METABAT_AS02xzSISU_56_28420_AS02_5	Chloroflexi	K01192	E3.2.1.25, MANBA, manB; beta-mannosidase [EC:3.2.1.25]		SGGVLVDSR	METABAT_AS27yjCOA_220_127630_AS27_2	Bacteroidetes	N/A	N/A		IESGHAR	METABAT_AS06rmzACSIP_161_404912_AS06_5	Actinobacteria	N/A	N/A
	YHIDGLR	METABAT_AS06rmzACSIP_268_192778_AS06_12	Tenericutes	K00700	GBE1, glgB; 1,4-alpha-glucan branching enzyme [EC:2.4.1.18]		LGVAFVK	METABAT_AS22ysBPME_170_245092_AS22_19	Firmicutes	K00700	GBE1, glgB; 1,4-alpha-glucan branching enzyme [EC:2.4.1.18]		GAGVIFSDNYFDLPPGETR	METABAT_AS02xzSISU_56_28755_AS02_8	Chloroflexi	K01192	E3.2.1.25, MANBA, manB; beta-mannosidase [EC:3.2.1.25]		SGGVLVDSR	METABAT_AS4AglBPMA_44_28425_AS4A_3	Bacteroidetes	N/A	N/A		IESGHAR	METABAT_AS06rmzACSIP_394_644485_AS06_1	Actinobacteria	N/A	N/A
	YHIDGLR	METABAT_AS06rmzACSIP_299_518461_AS06_1	Bacteroidetes	K00700	GBE1, glgB; 1,4-alpha-glucan branching enzyme [EC:2.4.1.18]		LGVAFVK	METABAT_AS22ysBPME_234_59803_AS22_11	Firmicutes	K00700	GBE1, glgB; 1,4-alpha-glucan branching enzyme [EC:2.4.1.18]		YYAAADR	METABAT_AS02xzSISU_56_31864_AS02_12	Chloroflexi	N/A	N/A		AYIIGSHDLR	METABAT_AS05jafATM_30_65665_AS05_11	Bacteroidetes	N/A	N/A		DTDGGR	METABAT_AS06rmzACSIP_161_404912_AS06_5	Actinobacteria	N/A	N/A
	YHIDGLR	METABAT_AS06rmzACSIP_45_282509_AS06_12	Chloroflexi	K00700	GBE1, glgB; 1,4-alpha-glucan branching enzyme [EC:2.4.1.18]		LGVAFVK	METABAT_AS22ysBPME_286_65264_AS22_5	Firmicutes	K00700	GBE1, glgB; 1,4-alpha-glucan branching enzyme [EC:2.4.1.18]		YYAAADR	METABAT_AS27yjCOA_183_39337_AS27_6	Chloroflexi	N/A	N/A		AYIIGSHDLR	METABAT_AS07pgkLD_150_14852_AS07_3	Bacteroidetes	N/A	N/A		DTDGGR	METABAT_AS06rmzACSIP_334_136378_AS06_12	Actinobacteria	N/A	N/A
	YHIDGLR	METABAT_AS06rmzACSIP_475_741103_AS06_42	Planctomycetes	K00700	GBE1, glgB; 1,4-alpha-glucan branching enzyme [EC:2.4.1.18]		LGVAFVK	METABAT_AS23ysBPME_183_120867_AS23_16	Firmicutes	K00700	GBE1, glgB; 1,4-alpha-glucan branching enzyme [EC:2.4.1.18]		HNINAVR	METABAT_AS02xzSISU_61_15205_AS02_29	Firmicutes	N/A	N/A		AYIIGSHDLR	METABAT_AS07pgkLD_177_93868_AS07_4	Bacteroidetes	N/A	N/A		DTDGGR	METABAT_AS06rmzACSIP_513_352878_AS06_4	Actinobacteria	N/A	N/A
	YHIDGLR	METABAT_AS06rmzACSIP_529_138228_AS06_14	Fibrobacteres	K00700	GBE1, glgB; 1,4-alpha-glucan branching enzyme [EC:2.4.1.18]		LGVAFVK	METABAT_AS23ysBPME_266_140078_AS23_22	Firmicutes	K00700	GBE1, glgB; 1,4-alpha-glucan branching enzyme [EC:2.4.1.18]		HNINAVR	METABAT_AS04akNAM_60_761_AS04_24	Firmicutes	N/A	N/A		AYIIGSHDLR	METABAT_AS07pgkLD_40_107073_AS07_13	Bacteroidetes	N/A	N/A		DTDGGR	METABAT_AS08sgBPME_145_17648_AS08_1	Actinobacteria	N/A	N/A
	YHIDGLR	METABAT_AS06rmzACSIP_531_674350_AS06_2	Proteobacteria	K00700	GBE1, glgB; 1,4-alpha-glucan branching enzyme [EC:2.4.1.18]		LGVAFVK	METABAT_AS24abBPME_62_4496_AS24_8	Firmicutes	K00700	GBE1, glgB; 1,4-alpha-glucan branching enzyme [EC:2.4.1.18]		HNINAVR	METABAT_AS06rmzACSIP_132_156373_AS06_1	Acidobacteria	K01190	lacZ; beta-galactosidase [EC:3.2.1.23]		AYIIGSHDLR	METABAT_AS08sgBPME_168_316779_AS08_1	Bacteroidetes	N/A	N/A		LTNGAEPTTELR	METABAT_AS06rmzACSIP_161_419341_AS06_2	Actinobacteria	N/A	N/A
	YHIDGLR	METABAT_AS06rmzACSIP_541_502244_AS06_20	Planctomycetes	K00700	GBE1, glgB; 1,4-alpha-glucan branching enzyme [EC:2.4.1.18]		LGVAFVK	METABAT_AS4GglBPBL_10_12487_AS4G_1	Firmicutes	K00700	GBE1, glgB; 1,4-alpha-glucan branching enzyme [EC:2.4.1.18]		HNINAVR	METABAT_AS06rmzACSIP_308_256304_AS06_13	Lentisphaerae	K01190	lacZ; beta-galactosidase [EC:3.2.1.23]		AYIIGSHDLR	METABAT_AS08sgBPME_251_131642_AS08_2	Bacteroidetes	N/A	N/A		TVVEDPGVPGVQDVTFEVHK	METABAT_AS06rmzACSIP_161_419341_AS06_3	Actinobacteria	N/A	N/A
	YHIDGLR	METABAT_AS06rmzACSIP_634_390476_AS06_23	Proteobacteria	K00700	GBE1, glgB; 1,4-alpha-glucan branching enzyme [EC:2.4.1.18]		HFAVHSGPESER	METABAT_AS02xzSISU_46_10391_AS02_3	Firmicutes	K00700	GBE1, glgB; 1,4-alpha-glucan branching enzyme [EC:2.4.1.18]		HNINAVR	METABAT_AS06rmzACSIP_375_573915_AS06_1	Lentisphaerae	N/A	N/A		AYIIGSHDLR	METABAT_AS08sgBPME_389_120203_AS08_4	Firmicutes	N/A	N/A		TAIFAYNLSGDYVDK	METABAT_AS06rmzACSIP_161_478294_AS06_5	Actinobacteria	N/A	N/A
	YHIDGLR	METABAT_AS06rmzACSIP_92_171180_AS06_18	Firmicutes	K00700	GBE1, glgB; 1,4-alpha-glucan branching enzyme [EC:2.4.1.18]		HFAVHSGPESER	METABAT_AS04akNAM_100_23543_AS04_4	Firmicutes	K00700	GBE1, glgB; 1,4-alpha-glucan branching enzyme [EC:2.4.1.18]		HNINAVR	METABAT_AS06rmzACSIP_418_20040_AS06_13	Planctomycetes	K01190	lacZ; beta-galactosidase [EC:3.2.1.23]		AYIIGSHDLR	METABAT_AS08sgBPME_38_54991_AS08_2	Bacteroidetes	N/A	N/A		STPNRPAASKPAEPR	METABAT_AS06rmzACSIP_164_103574_AS06_20	Actinobacteria	N/A	N/A
	YHIDGLR	METABAT_AS07pgkLD_172_82450_AS07_11	Firmicutes	K00700	GBE1, glgB; 1,4-alpha-glucan branching enzyme [EC:2.4.1.18]		HFAVHSGPESER	METABAT_AS06rmzACSIP_92_553570_AS06_12	Firmicutes	K00700	GBE1, glgB; 1,4-alpha-glucan branching enzyme [EC:2.4.1.18]		HNINAVR	METABAT_AS08sgBPME_189_142962_AS08_1	Chloroflexi	K01190	lacZ; beta-galactosidase [EC:3.2.1.23]		AYIIGSHDLR	METABAT_AS08sgBPME_89_110493_AS08_8	Bacteroidetes	N/A	N/A		VTLDDGGK	METABAT_AS06rmzACSIP_164_135119_AS06_22	Actinobacteria	N/A	N/A
	YHIDGLR	METABAT_AS07pgkLD_232_54979_AS07_1	Firmicutes	K00700	GBE1, glgB; 1,4-alpha-glucan branching enzyme [EC:2.4.1.18]		HFAVHSGPESER	METABAT_AS08sgBPME_102_70277_AS08_17	Firmicutes	K00700	GBE1, glgB; 1,4-alpha-glucan branching enzyme [EC:2.4.1.18]		HNINAVR	METABAT_AS08sgBPME_257_132497_AS08_25	Chloroflexi	K01190	lacZ; beta-galactosidase [EC:3.2.1.23]		AYIIGSHDLR	METABAT_AS09scLD_223_990_AS09_4	Bacteroidetes	N/A	N/A		YNNSAEYVADVLGFAR	METABAT_AS06rmzACSIP_164_148651_AS06_50	Actinobacteria	N/A	N/A
	YHIDGLR	METABAT_AS07pgkLD_52_28647_AS07_6	Firmicutes	K00700	GBE1, glgB; 1,4-alpha-glucan branching enzyme [EC:2.4.1.18]		HFAVHSGPESER	METABAT_AS15tlH2ME_49_33300_AS15_2	Firmicutes	K00700	GBE1, glgB; 1,4-alpha-glucan branching enzyme [EC:2.4.1.18]		HNINAVR	METABAT_AS09scLD_252_322102_AS09_2	Firmicutes	N/A	N/A		AYIIGSHDLR	METABAT_AS23ysBPME_26_36818_AS23_2	Bacteroidetes	N/A	N/A		VESHHANLGDADDNGQLR	METABAT_AS06rmzACSIP_164_644918_AS06_4	Actinobacteria	N/A	N/A
	YHIDGLR	METABAT_AS08sgBPME_104_200296_AS08_42	Firmicutes	K00700	GBE1, glgB; 1,4-alpha-glucan branching enzyme [EC:2.4.1.18]		HFAVHSGPESER	METABAT_AS20ysBPTH_44_59562_AS20_13	Firmicutes	K00700	GBE1, glgB; 1,4-alpha-glucan branching enzyme [EC:2.4.1.18]		HNINAVR	METABAT_AS09scLD_362_257260_AS09_3	Firmicutes	N/A	N/A		TEGHGNGIK	METABAT_AS05jafATM_30_65665_AS05_30	Bacteroidetes	N/A	N/A		EAADSWTR	METABAT_AS06rmzACSIP_166_472565_AS06_2	Chloroflexi	N/A	N/A
	YHIDGLR	METABAT_AS08sgBPME_110_144479_AS08_3	Firmicutes	K00700	GBE1, glgB; 1,4-alpha-glucan branching enzyme [EC:2.4.1.18]		HFAVHSGPESER	METABAT_AS22ysBPME_234_59803_AS22_11	Firmicutes	K00700	GBE1, glgB; 1,4-alpha-glucan branching enzyme [EC:2.4.1.18]		HNINAVR	METABAT_AS09scLD_379_379879_AS09_1	Actinobacteria	K01190	lacZ; beta-galactosidase [EC:3.2.1.23]		TEGHGNGIK	METABAT_AS06rmzACSIP_57_734914_AS06_2	Bacteroidetes	N/A	N/A		EAADSWTR	METABAT_AS06rmzACSIP_362_91512_AS06_1	Chloroflexi	N/A	N/A
	YHIDGLR	METABAT_AS08sgBPME_112_22076_AS08_2	Firmicutes	K00700	GBE1, glgB; 1,4-alpha-glucan branching enzyme [EC:2.4.1.18]		GHETYGEDPYLTGR	METABAT_AS02xzSISU_46_10391_AS02_3	Firmicutes	K00700	GBE1, glgB; 1,4-alpha-glucan branching enzyme [EC:2.4.1.18]		HNINAVR	METABAT_AS15tlH2ME_125_28481_AS15_62	Firmicutes	N/A	N/A		TEGHGNGIK	METABAT_AS07pgkLD_31_77236_AS07_5	Bacteroidetes	N/A	N/A		EAADSWTR	METABAT_AS08sgBPME_373_69278_AS08_12	Chloroflexi	N/A	N/A
	YHIDGLR	METABAT_AS08sgBPME_36_7182_AS08_7	Firmicutes	K00700	GBE1, glgB; 1,4-alpha-glucan branching enzyme [EC:2.4.1.18]		GHETYGEDPYLTGR	METABAT_AS04akNAM_22_8360_AS04_8	Firmicutes	K00700	GBE1, glgB; 1,4-alpha-glucan branching enzyme [EC:2.4.1.18]		HNINAVR	METABAT_AS15tlH2ME_178_140832_AS15_1	Firmicutes	K01190	lacZ; beta-galactosidase [EC:3.2.1.23]		TEGHGNGIK	METABAT_AS10tlH2TH_144_36622_AS10_5	Bacteroidetes	N/A	N/A		EAADSWTR	METABAT_AS09scLD_222_13290_AS09_1	Chloroflexi	N/A	N/A
	YHIDGLR	METABAT_AS08sgBPME_67_22037_AS08_29	Firmicutes	K00700	GBE1, glgB; 1,4-alpha-glucan branching enzyme [EC:2.4.1.18]		GHETYGEDPYLTGR	METABAT_AS04akNAM_22_64094_AS04_7	Firmicutes	K00700	GBE1, glgB; 1,4-alpha-glucan branching enzyme [EC:2.4.1.18]		HNINAVR	METABAT_AS15tlH2ME_36_54106_AS15_4	Lentisphaerae	N/A	N/A		TEGHGNGIK	METABAT_AS22ysBPME_320_2979_AS22_4	Bacteroidetes	N/A	N/A		EAADSWTR	METABAT_AS09scLD_249_388455_AS09_1	Chloroflexi	N/A	N/A
	YHIDGLR	METABAT_AS09scLD_108_215916_AS09_3	Firmicutes	K00700	GBE1, glgB; 1,4-alpha-glucan branching enzyme [EC:2.4.1.18]		GHETYGEDPYLTGR	METABAT_AS06rmzACSIP_332_437734_AS06_3	Firmicutes	K00700	GBE1, glgB; 1,4-alpha-glucan branching enzyme [EC:2.4.1.18]		HNINAVR	METABAT_AS21ysBPME_182_115530_AS21_7	Lentisphaerae	K01190	lacZ; beta-galactosidase [EC:3.2.1.23]		TEGHGNGIK	METABAT_AS23ysBPME_201_24277_AS23_15	Bacteroidetes	N/A	N/A		AEEISYWETR	METABAT_AS06rmzACSIP_176_42534_AS06_3	Fibrobacteres	N/A	N/A
	YHIDGLR	METABAT_AS09scLD_118_39474_AS09_10	Firmicutes	K00700	GBE1, glgB; 1,4-alpha-glucan branching enzyme [EC:2.4.1.18]		GHETYGEDPYLTGR	METABAT_AS06rmzACSIP_356_249008_AS06_10	Firmicutes	K00700	GBE1, glgB; 1,4-alpha-glucan branching enzyme [EC:2.4.1.18]		HNINAVR	METABAT_AS23ysBPME_168_190092_AS23_4	Firmicutes	K01190	lacZ; beta-galactosidase [EC:3.2.1.23]		VEPGGHNEAPAIFK	METABAT_AS05jafATM_30_65665_AS05_32	Bacteroidetes	N/A	N/A		AEEISYWETR	METABAT_AS08sgBPME_335_11544_AS08_7	Fibrobacteres	N/A	N/A
	YHIDGLR	METABAT_AS09scLD_169_379627_AS09_8	Candidatus Riflebacteria	K00700	GBE1, glgB; 1,4-alpha-glucan branching enzyme [EC:2.4.1.18]		GHETYGEDPYLTGR	METABAT_AS06rmzACSIP_92_553570_AS06_12	Firmicutes	K00700	GBE1, glgB; 1,4-alpha-glucan branching enzyme [EC:2.4.1.18]		HNINAVR	METABAT_AS23ysBPME_266_194302_AS23_32	Firmicutes	N/A	N/A		VEPGGHNEAPAIFK	METABAT_AS07pgkLD_150_43616_AS07_8	Bacteroidetes	N/A	N/A		AEEISYWETR	METABAT_AS10tlH2TH_258_38504_AS10_13	Fibrobacteres	N/A	N/A
	YHIDGLR	METABAT_AS09scLD_273_62665_AS09_20	Firmicutes	K00700	GBE1, glgB; 1,4-alpha-glucan branching enzyme [EC:2.4.1.18]		GHETYGEDPYLTGR	METABAT_AS07pgkLD_72_166620_AS07_11	Firmicutes	K00700	GBE1, glgB; 1,4-alpha-glucan branching enzyme [EC:2.4.1.18]		HNINAVR	METABAT_AS23ysBPME_326_38366_AS23_40	Firmicutes	N/A	N/A		VEPGGHNEAPAIFK	METABAT_AS08sgBPME_251_292570_AS08_2	Bacteroidetes	N/A	N/A		ASGLWQFIPETGK	METABAT_AS06rmzACSIP_176_385759_AS06_9	Fibrobacteres	N/A	N/A
	YHIDGLR	METABAT_AS09scLD_304_69416_AS09_18	Firmicutes	K00700	GBE1, glgB; 1,4-alpha-glucan branching enzyme [EC:2.4.1.18]		GHETYGEDPYLTGR	METABAT_AS08sgBPME_131_30827_AS08_89	Firmicutes	K00700	GBE1, glgB; 1,4-alpha-glucan branching enzyme [EC:2.4.1.18]		HNINAVR	METABAT_AS23ysBPME_338_52702_AS23_5	Firmicutes	N/A	N/A		VEPGGHNEAPAIFK	METABAT_AS23ysBPME_26_106434_AS23_1	Bacteroidetes	N/A	N/A		ASGLWQFIPETGK	METABAT_AS08sgBPME_335_51763_AS08_17	Fibrobacteres	N/A	N/A
	YHIDGLR	METABAT_AS09scLD_371_95482_AS09_102	Firmicutes	K00700	GBE1, glgB; 1,4-alpha-glucan branching enzyme [EC:2.4.1.18]		GHETYGEDPYLTGR	METABAT_AS08sgBPME_131_242116_AS08_4	Firmicutes	K00700	GBE1, glgB; 1,4-alpha-glucan branching enzyme [EC:2.4.1.18]		HNINAVR	METABAT_AS23ysBPME_95_287188_AS23_39	Firmicutes	N/A	N/A		LEAGQVLWGEGSLNEAEWNR	METABAT_AS05jafATM_30_65665_AS05_34	Bacteroidetes	K06113	abnA; arabinan endo-1,5-alpha-L-arabinosidase [EC:3.2.1.99]		ASGLWQFIPETGK	METABAT_AS10tlH2TH_258_130264_AS10_28	Fibrobacteres	K06113	abnA; arabinan endo-1,5-alpha-L-arabinosidase [EC:3.2.1.99]
	YHIDGLR	METABAT_AS09scLD_69_22154_AS09_1	Proteobacteria	K00700	GBE1, glgB; 1,4-alpha-glucan branching enzyme [EC:2.4.1.18]		GHETYGEDPYLTGR	METABAT_AS09scLD_29_300482_AS09_27	Firmicutes	K00700	GBE1, glgB; 1,4-alpha-glucan branching enzyme [EC:2.4.1.18]		HNINAVR	METABAT_AS25fmACSIPFO_71_9419_AS25_22	Firmicutes	K12111	ebgA; evolved beta-galactosidase subunit alpha [EC:3.2.1.23]		NLNATYWGK	METABAT_AS05jafATM_30_65665_AS05_39	Bacteroidetes	K06113	abnA; arabinan endo-1,5-alpha-L-arabinosidase [EC:3.2.1.99]		SFTEGSLSR	METABAT_AS06rmzACSIP_176_385759_AS06_9	Fibrobacteres	K06113	abnA; arabinan endo-1,5-alpha-L-arabinosidase [EC:3.2.1.99]
	YHIDGLR	METABAT_AS09scLD_71_171635_AS09_14	Fibrobacteres	K00700	GBE1, glgB; 1,4-alpha-glucan branching enzyme [EC:2.4.1.18]		GHETYGEDPYLTGR	METABAT_AS10tlH2TH_9_81207_AS10_2	Bacteroidetes	K00700	GBE1, glgB; 1,4-alpha-glucan branching enzyme [EC:2.4.1.18]		HNINAVR	METABAT_AS2HglBPFA_26_7218_AS2H_2	Firmicutes	K01190	lacZ; beta-galactosidase [EC:3.2.1.23]		NLNATYWGK	METABAT_AS06rmzACSIP_436_569174_AS06_3	Bacteroidetes	K06113	abnA; arabinan endo-1,5-alpha-L-arabinosidase [EC:3.2.1.99]		SFTEGSLSR	METABAT_AS08sgBPME_335_51763_AS08_17	Fibrobacteres	K06113	abnA; arabinan endo-1,5-alpha-L-arabinosidase [EC:3.2.1.99]
	YHIDGLR	METABAT_AS10tlH2TH_313_299040_AS10_9	Firmicutes	K00700	GBE1, glgB; 1,4-alpha-glucan branching enzyme [EC:2.4.1.18]		GHETYGEDPYLTGR	METABAT_AS15tlH2ME_14_96314_AS15_12	Firmicutes	K00700	GBE1, glgB; 1,4-alpha-glucan branching enzyme [EC:2.4.1.18]		HNINAVR	METABAT_AS4BglBPHE_1_29935_AS4B_1	Planctomycetes	K01190	lacZ; beta-galactosidase [EC:3.2.1.23]		NLNATYWGK	METABAT_AS06rmzACSIP_603_105756_AS06_3	Bacteroidetes	K06113	abnA; arabinan endo-1,5-alpha-L-arabinosidase [EC:3.2.1.99]		SFTEGSLSR	METABAT_AS10tlH2TH_155_180464_AS10_24	Fibrobacteres	K06113	abnA; arabinan endo-1,5-alpha-L-arabinosidase [EC:3.2.1.99]
	YHIDGLR	METABAT_AS10tlH2TH_375_104620_AS10_2	Proteobacteria	K00700	GBE1, glgB; 1,4-alpha-glucan branching enzyme [EC:2.4.1.18]		GHETYGEDPYLTGR	METABAT_AS20ysBPTH_16_62165_AS20_1	Firmicutes	K00700	GBE1, glgB; 1,4-alpha-glucan branching enzyme [EC:2.4.1.18]		DGIYTAQDEALLR	METABAT_AS02xzSISU_61_29335_AS02_19	Firmicutes	N/A	N/A		NLNATYWGK	METABAT_AS07pgkLD_177_151476_AS07_16	Bacteroidetes	K06113	abnA; arabinan endo-1,5-alpha-L-arabinosidase [EC:3.2.1.99]		VAAQQIGNK	METABAT_AS06rmzACSIP_185_73518_AS06_14	Firmicutes	K06113	abnA; arabinan endo-1,5-alpha-L-arabinosidase [EC:3.2.1.99]
	YHIDGLR	METABAT_AS10tlH2TH_51_230586_AS10_25	Firmicutes	K00700	GBE1, glgB; 1,4-alpha-glucan branching enzyme [EC:2.4.1.18]		GHETYGEDPYLTGR	METABAT_AS20ysBPTH_68_97995_AS20_14	Firmicutes	K00700	GBE1, glgB; 1,4-alpha-glucan branching enzyme [EC:2.4.1.18]		QFEYILPK	METABAT_AS02xzSISU_79_47912_AS02_8	Firmicutes	K01192	E3.2.1.25, MANBA, manB; beta-mannosidase [EC:3.2.1.25]		NLNATYWGK	METABAT_AS08sgBPME_38_120267_AS08_2	Bacteroidetes	K06113	abnA; arabinan endo-1,5-alpha-L-arabinosidase [EC:3.2.1.99]		VAAQQIGNK	METABAT_AS06rmzACSIP_230_690261_AS06_1	Firmicutes	K06113	abnA; arabinan endo-1,5-alpha-L-arabinosidase [EC:3.2.1.99]
	YHIDGLR	METABAT_AS15tlH2ME_110_55707_AS15_17	Firmicutes	K00700	GBE1, glgB; 1,4-alpha-glucan branching enzyme [EC:2.4.1.18]		GHETYGEDPYLTGR	METABAT_AS22ysBPME_170_245092_AS22_19	Firmicutes	K00700	GBE1, glgB; 1,4-alpha-glucan branching enzyme [EC:2.4.1.18]		QFEYILPK	METABAT_AS22ysBPME_71_37311_AS22_5	Firmicutes	K01192	E3.2.1.25, MANBA, manB; beta-mannosidase [EC:3.2.1.25]		NLNATYWGK	METABAT_AS08sgBPME_89_5375_AS08_2	Bacteroidetes	K06113	abnA; arabinan endo-1,5-alpha-L-arabinosidase [EC:3.2.1.99]		VAAQQIGNK	METABAT_AS07pgkLD_17_46597_AS07_1	Firmicutes	K06113	abnA; arabinan endo-1,5-alpha-L-arabinosidase [EC:3.2.1.99]
	YHIDGLR	METABAT_AS20ysBPTH_178_112175_AS20_1	Firmicutes	K00700	GBE1, glgB; 1,4-alpha-glucan branching enzyme [EC:2.4.1.18]		GHETYGEDPYLTGR	METABAT_AS22ysBPME_234_59803_AS22_11	Firmicutes	K00700	GBE1, glgB; 1,4-alpha-glucan branching enzyme [EC:2.4.1.18]		FLYHADK	METABAT_AS02xzSISU_79_46658_AS02_13	Firmicutes	N/A	N/A		VYWNEDGWLR	METABAT_AS05jafATM_59_43673_AS05_2	Firmicutes	K01198	xynB; xylan 1,4-beta-xylosidase [EC:3.2.1.37]		WIADQK	METABAT_AS06rmzACSIP_188_482433_AS06_4	Firmicutes	K01198	xynB; xylan 1,4-beta-xylosidase [EC:3.2.1.37]
	YHIDGLR	METABAT_AS20ysBPTH_43_76723_AS20_15	Tenericutes	K00700	GBE1, glgB; 1,4-alpha-glucan branching enzyme [EC:2.4.1.18]		GHETYGEDPYLTGR	METABAT_AS22ysBPME_286_65264_AS22_5	Firmicutes	K00700	GBE1, glgB; 1,4-alpha-glucan branching enzyme [EC:2.4.1.18]		FLYHADK	METABAT_AS08sgBPME_219_127332_AS08_3	Firmicutes	N/A	N/A		VYWNEDGWLR	METABAT_AS23ysBPME_82_53056_AS23_2	Firmicutes	K01198	xynB; xylan 1,4-beta-xylosidase [EC:3.2.1.37]		AAATALEAYVSADGR	METABAT_AS06rmzACSIP_196_495780_AS06_42	Chloroflexi	K01198	xynB; xylan 1,4-beta-xylosidase [EC:3.2.1.37]
	YHIDGLR	METABAT_AS20ysBPTH_51_44331_AS20_5	Firmicutes	K00700	GBE1, glgB; 1,4-alpha-glucan branching enzyme [EC:2.4.1.18]		GHETYGEDPYLTGR	METABAT_AS22ysBPME_306_45010_AS22_6	Bacteroidetes	K00700	GBE1, glgB; 1,4-alpha-glucan branching enzyme [EC:2.4.1.18]		FLYHADK	METABAT_AS23ysBPME_359_144398_AS23_6	Firmicutes	N/A	N/A		NDGTAIFAEDATFK	METABAT_AS05jafATM_73_24847_AS05_2	Firmicutes	N/A	N/A		SQLGVPYSWGGGGPAGPSTGVGR	METABAT_AS06rmzACSIP_198_330717_AS06_11	Actinobacteria	N/A	N/A
	YHIDGLR	METABAT_AS21ysBPME_312_100080_AS21_67	Firmicutes	K00700	GBE1, glgB; 1,4-alpha-glucan branching enzyme [EC:2.4.1.18]		GHETYGEDPYLTGR	METABAT_AS24abBPME_62_4496_AS24_8	Firmicutes	K00700	GBE1, glgB; 1,4-alpha-glucan branching enzyme [EC:2.4.1.18]		FDPAIIK	METABAT_AS02xzSISU_79_21561_AS02_19	Firmicutes	N/A	N/A		NDGTAIFAEDATFK	METABAT_AS05jafATM_73_24847_AS05_3	Firmicutes	N/A	N/A		EYPSHSR	METABAT_AS06rmzACSIP_199_411050_AS06_8	Fibrobacteres	N/A	N/A
	YHIDGLR	METABAT_AS22ysBPME_176_66221_AS22_3	Firmicutes	K00700	GBE1, glgB; 1,4-alpha-glucan branching enzyme [EC:2.4.1.18]		GHETYGEDPYLTGR	METABAT_AS2HglBPFA_8_20992_AS2H_3	Firmicutes	K00700	GBE1, glgB; 1,4-alpha-glucan branching enzyme [EC:2.4.1.18]		FDPAIIK	METABAT_AS08sgBPME_197_328313_AS08_10	Firmicutes	N/A	N/A		NDGTAIFAEDATFK	METABAT_AS20ysBPTH_178_20989_AS20_10	Firmicutes	N/A	N/A		EYPSHSR	METABAT_AS09scLD_71_215829_AS09_43	Fibrobacteres	N/A	N/A
	YHIDGLR	METABAT_AS22ysBPME_288_232871_AS22_10	Firmicutes	K00700	GBE1, glgB; 1,4-alpha-glucan branching enzyme [EC:2.4.1.18]		EIYLASFEGAVK	METABAT_AS02xzSISU_46_28552_AS02_2	Firmicutes	K00700	GBE1, glgB; 1,4-alpha-glucan branching enzyme [EC:2.4.1.18]		FDPAIIK	METABAT_AS10tlH2TH_327_357298_AS10_4	Firmicutes	N/A	N/A		YLVWAQK	METABAT_AS05jafATM_73_24847_AS05_3	Firmicutes	N/A	N/A		FLTPYR	METABAT_AS06rmzACSIP_20_546720_AS06_1	Chloroflexi	N/A	N/A
	YHIDGLR	METABAT_AS22ysBPME_78_164870_AS22_2	Firmicutes	K00700	GBE1, glgB; 1,4-alpha-glucan branching enzyme [EC:2.4.1.18]		EIYLASFEGAVK	METABAT_AS09scLD_85_66443_AS09_6	Firmicutes	K00700	GBE1, glgB; 1,4-alpha-glucan branching enzyme [EC:2.4.1.18]		FDPAIIK	METABAT_AS21ysBPME_12_181313_AS21_115	Firmicutes	N/A	N/A		YLVWAQK	METABAT_AS23ysBPME_158_208412_AS23_2	Firmicutes	N/A	N/A		FLTPYR	METABAT_AS26fmACSIPLY_36_41231_AS26_8	Proteobacteria	N/A	N/A
	YHIDGLR	METABAT_AS23ysBPME_158_133261_AS23_4	Firmicutes	K00700	GBE1, glgB; 1,4-alpha-glucan branching enzyme [EC:2.4.1.18]		EIYLASFEGAVK	METABAT_AS20ysBPTH_68_113827_AS20_1	Firmicutes	K00700	GBE1, glgB; 1,4-alpha-glucan branching enzyme [EC:2.4.1.18]		DVASWIR	METABAT_AS02xzSISU_79_47523_AS02_20	Firmicutes	K01190	lacZ; beta-galactosidase [EC:3.2.1.23]		YLVWAQK	METABAT_AS23ysBPME_185_207916_AS23_2	Firmicutes	N/A	N/A		GNPALVAIE	METABAT_AS06rmzACSIP_232_234599_AS06_1	Cyanobacteria	N/A	N/A
	YHIDGLR	METABAT_AS23ysBPME_183_308620_AS23_42	Firmicutes	K00700	GBE1, glgB; 1,4-alpha-glucan branching enzyme [EC:2.4.1.18]		EIYLASFEGAVK	METABAT_AS22ysBPME_170_12957_AS22_8	Firmicutes	K00700	GBE1, glgB; 1,4-alpha-glucan branching enzyme [EC:2.4.1.18]		DVASWIR	METABAT_AS06rmzACSIP_396_57657_AS06_3	Firmicutes	K01190	lacZ; beta-galactosidase [EC:3.2.1.23]		GQDSITSLHHVSLVAR	METABAT_AS05jafATM_78_25650_AS05_29	Firmicutes	K01198	xynB; xylan 1,4-beta-xylosidase [EC:3.2.1.37]		HLATYANTAASPAVHFWLGK	METABAT_AS06rmzACSIP_232_604670_AS06_1	Cyanobacteria	K01198	xynB; xylan 1,4-beta-xylosidase [EC:3.2.1.37]
	YHIDGLR	METABAT_AS23ysBPME_280_31244_AS23_8	Firmicutes	K00700	GBE1, glgB; 1,4-alpha-glucan branching enzyme [EC:2.4.1.18]		EIYLASFEGAVK	METABAT_AS22ysBPME_234_56517_AS22_21	Firmicutes	K00700	GBE1, glgB; 1,4-alpha-glucan branching enzyme [EC:2.4.1.18]		DVASWIR	METABAT_AS08sgBPME_126_127559_AS08_3	Firmicutes	K01190	lacZ; beta-galactosidase [EC:3.2.1.23]		IGDTYYYVYTNIER	METABAT_AS05jafATM_90_8908_AS05_27	Firmicutes	N/A	N/A		EGPDSPTQATFAVSAQASAQK	METABAT_AS06rmzACSIP_234_460850_AS06_8	Candidatus Riflebacteria	N/A	N/A
	YHIDGLR	METABAT_AS23ysBPME_38_169802_AS23_11	Firmicutes	K00700	GBE1, glgB; 1,4-alpha-glucan branching enzyme [EC:2.4.1.18]		EIVQVYVR	METABAT_AS02xzSISU_46_28552_AS02_2	Firmicutes	K00700	GBE1, glgB; 1,4-alpha-glucan branching enzyme [EC:2.4.1.18]		DVASWIR	METABAT_AS08sgBPME_466_185078_AS08_6	Firmicutes	K01190	lacZ; beta-galactosidase [EC:3.2.1.23]		YVAWLK	METABAT_AS05jafATM_90_10099_AS05_200	Firmicutes	N/A	N/A		WNTLAGIGWVESR	METABAT_AS06rmzACSIP_235_139565_AS06_2	Actinobacteria	N/A	N/A
	YHIDGLR	METABAT_AS24abBPME_43_64038_AS24_5	Firmicutes	K00700	GBE1, glgB; 1,4-alpha-glucan branching enzyme [EC:2.4.1.18]		EIVQVYVR	METABAT_AS02xzSISU_47_18784_AS02_17	Firmicutes	K00700	GBE1, glgB; 1,4-alpha-glucan branching enzyme [EC:2.4.1.18]		DVASWIR	METABAT_AS09scLD_138_83844_AS09_8	Firmicutes	K01190	lacZ; beta-galactosidase [EC:3.2.1.23]		YVAWLK	METABAT_AS06rmzACSIP_523_461508_AS06_34	Chloroflexi	N/A	N/A		WNTLAGIGWVESR	METABAT_AS08sgBPME_147_132803_AS08_37	Actinobacteria	N/A	N/A
	YHIDGLR	METABAT_AS24abBPME_51_16160_AS24_7	Firmicutes	K00700	GBE1, glgB; 1,4-alpha-glucan branching enzyme [EC:2.4.1.18]		EIVQVYVR	METABAT_AS06rmzACSIP_332_151007_AS06_5	Firmicutes	K00700	GBE1, glgB; 1,4-alpha-glucan branching enzyme [EC:2.4.1.18]		DVASWIR	METABAT_AS20ysBPTH_25_14728_AS20_28	Firmicutes	K01190	lacZ; beta-galactosidase [EC:3.2.1.23]		AYYYFER	METABAT_AS05jafATM_90_10099_AS05_200	Firmicutes	N/A	N/A		WNTLAGIGWVESR	METABAT_AS15tlH2ME_198_1870_AS15_16	Actinobacteria	N/A	N/A
	YHIDGLR	METABAT_AS24abBPME_67_18012_AS24_5	Firmicutes	K00700	GBE1, glgB; 1,4-alpha-glucan branching enzyme [EC:2.4.1.18]		EIVQVYVR	METABAT_AS09scLD_132_119316_AS09_17	Firmicutes	K00700	GBE1, glgB; 1,4-alpha-glucan branching enzyme [EC:2.4.1.18]		DVASWIR	METABAT_AS21ysBPME_10_199843_AS21_1	Firmicutes	K01190	lacZ; beta-galactosidase [EC:3.2.1.23]		AYYYFER	METABAT_AS05jafATM_90_22936_AS05_98	Firmicutes	N/A	N/A		WNTLAGIGWVESR	METABAT_AS23ysBPME_344_97465_AS23_10	Actinobacteria	N/A	N/A
	YHIDGLR	METABAT_AS25fmACSIPFO_17_3037_AS25_91	Tenericutes	K00700	GBE1, glgB; 1,4-alpha-glucan branching enzyme [EC:2.4.1.18]		EIVQVYVR	METABAT_AS20ysBPTH_68_24547_AS20_1	Firmicutes	K00700	GBE1, glgB; 1,4-alpha-glucan branching enzyme [EC:2.4.1.18]		DVASWIR	METABAT_AS21ysBPME_237_146418_AS21_19	Firmicutes	K01190	lacZ; beta-galactosidase [EC:3.2.1.23]		AYYYFER	METABAT_AS06rmzACSIP_306_88743_AS06_4	Firmicutes	N/A	N/A		TAKPVAVVIDGR	METABAT_AS06rmzACSIP_235_201807_AS06_10	Actinobacteria	N/A	N/A
	YHIDGLR	METABAT_AS25fmACSIPFO_55_12919_AS25_9	Firmicutes	K00700	GBE1, glgB; 1,4-alpha-glucan branching enzyme [EC:2.4.1.18]		GHETYGEDPYLTSR	METABAT_AS02xzSISU_47_732_AS02_21	Firmicutes	K00700	GBE1, glgB; 1,4-alpha-glucan branching enzyme [EC:2.4.1.18]		DVASWIR	METABAT_AS23ysBPME_215_171539_AS23_1	Firmicutes	K01190	lacZ; beta-galactosidase [EC:3.2.1.23]		AYYYFER	METABAT_AS08sgBPME_331_101389_AS08_9	Firmicutes	N/A	N/A		FVLASYNVGLGHVK	METABAT_AS06rmzACSIP_237_138161_AS06_81	Bacteroidetes	N/A	N/A
	YHIDGLR	METABAT_AS27yjCOA_107_199583_AS27_16	Candidatus Fermentibacteria	K00700	GBE1, glgB; 1,4-alpha-glucan branching enzyme [EC:2.4.1.18]		GHETYGEDPYLTSR	METABAT_AS02xzSISU_79_47523_AS02_18	Firmicutes	K00700	GBE1, glgB; 1,4-alpha-glucan branching enzyme [EC:2.4.1.18]		DVASWIR	METABAT_AS24abBPME_51_2699_AS24_2	Firmicutes	K01190	lacZ; beta-galactosidase [EC:3.2.1.23]		GVIISNGDIGYR	METABAT_AS05jafATM_90_21176_AS05_34	Firmicutes	K15921	xynD; arabinoxylan arabinofuranohydrolase [EC:3.2.1.55]		FVLASYNVGLGHVK	METABAT_AS06rmzACSIP_547_690766_AS06_24	Bacteroidetes	K15921	xynD; arabinoxylan arabinofuranohydrolase [EC:3.2.1.55]
	YHIDGLR	METABAT_AS27yjCOA_149_64949_AS27_1	Proteobacteria	K00700	GBE1, glgB; 1,4-alpha-glucan branching enzyme [EC:2.4.1.18]		GHETYGEDPYLTSR	METABAT_AS04akNAM_119_27439_AS04_84	Firmicutes	K00700	GBE1, glgB; 1,4-alpha-glucan branching enzyme [EC:2.4.1.18]		DVASWIR	METABAT_AS4GglBPBL_10_7030_AS4G_2	Firmicutes	K01190	lacZ; beta-galactosidase [EC:3.2.1.23]		AYYYFDK	METABAT_AS05jafATM_90_22936_AS05_13	Firmicutes	N/A	N/A		YELPHELK	METABAT_AS06rmzACSIP_237_551193_AS06_92	Bacteroidetes	N/A	N/A
	YHIDGLR	METABAT_AS27yjCOA_149_147006_AS27_2	Proteobacteria	K01236	treZ, glgZ; maltooligosyltrehalose trehalohydrolase [EC:3.2.1.141]		GHETYGEDPYLTSR	METABAT_AS06rmzACSIP_306_191078_AS06_16	Firmicutes	K01236	treZ, glgZ; maltooligosyltrehalose trehalohydrolase [EC:3.2.1.141]		WYYWADK	METABAT_AS02xzSISU_79_18308_AS02_17	Firmicutes	N/A	N/A		NPDWYLLSFK	METABAT_AS05jafATM_90_22936_AS05_20	Firmicutes	K01198	xynB; xylan 1,4-beta-xylosidase [EC:3.2.1.37]		YELPHELK	METABAT_AS06rmzACSIP_547_187658_AS06_110	Bacteroidetes	K01198	xynB; xylan 1,4-beta-xylosidase [EC:3.2.1.37]
	YHIDGLR	METABAT_AS27yjCOA_151_33167_AS27_16	Nitrospirae	K00700	GBE1, glgB; 1,4-alpha-glucan branching enzyme [EC:2.4.1.18]		GHETYGEDPYLTSR	METABAT_AS06rmzACSIP_576_152226_AS06_21	Firmicutes	K00700	GBE1, glgB; 1,4-alpha-glucan branching enzyme [EC:2.4.1.18]		WYYWADK	METABAT_AS22ysBPME_33_186697_AS22_1	Planctomycetes	N/A	N/A		EYFVIEDK	METABAT_AS05jafATM_90_22936_AS05_58	Firmicutes	K01198	xynB; xylan 1,4-beta-xylosidase [EC:3.2.1.37]		LGVYYLSLLFASYGK	METABAT_AS06rmzACSIP_243_580023_AS06_2	Firmicutes	K01198	xynB; xylan 1,4-beta-xylosidase [EC:3.2.1.37]
	YHIDGLR	METABAT_AS27yjCOA_190_2330_AS27_7	Planctomycetes	K00700	GBE1, glgB; 1,4-alpha-glucan branching enzyme [EC:2.4.1.18]		GHETYGEDPYLTSR	METABAT_AS07pgkLD_172_55107_AS07_24	Firmicutes	K00700	GBE1, glgB; 1,4-alpha-glucan branching enzyme [EC:2.4.1.18]		WYYWADK	METABAT_AS27yjCOA_17_143302_AS27_6	Bacteroidetes	N/A	N/A		EYFVIEDK	METABAT_AS05jafATM_90_54383_AS05_299	Firmicutes	K01198	xynB; xylan 1,4-beta-xylosidase [EC:3.2.1.37]		GEPEWTYWLGR	METABAT_AS06rmzACSIP_256_296_AS06_7	Proteobacteria	K01198	xynB; xylan 1,4-beta-xylosidase [EC:3.2.1.37]
	YHIDGLR	METABAT_AS27yjCOA_28_76397_AS27_47	Candidatus Riflebacteria	K00700	GBE1, glgB; 1,4-alpha-glucan branching enzyme [EC:2.4.1.18]		GHETYGEDPYLTSR	METABAT_AS08sgBPME_106_213024_AS08_10	Firmicutes	K00700	GBE1, glgB; 1,4-alpha-glucan branching enzyme [EC:2.4.1.18]		WYYWADK	METABAT_AS27yjCOA_75_81355_AS27_27	Verrucomicrobia	N/A	N/A		NFIVTAK	METABAT_AS05jafATM_90_22936_AS05_60	Firmicutes	K01198	xynB; xylan 1,4-beta-xylosidase [EC:3.2.1.37]		VLTLDLTR	METABAT_AS06rmzACSIP_256_172355_AS06_7	Proteobacteria	K01198	xynB; xylan 1,4-beta-xylosidase [EC:3.2.1.37]
	YHIDGLR	METABAT_AS3CglBPFA_9_23835_AS3C_4	Proteobacteria	K00700	GBE1, glgB; 1,4-alpha-glucan branching enzyme [EC:2.4.1.18]		GHETYGEDPYLTSR	METABAT_AS08sgBPME_126_61654_AS08_2	Firmicutes	K00700	GBE1, glgB; 1,4-alpha-glucan branching enzyme [EC:2.4.1.18]		TSHYPQSR	METABAT_AS02xzSISU_7_6642_AS02_1	Firmicutes	K01190	lacZ; beta-galactosidase [EC:3.2.1.23]		NFIVTAK	METABAT_AS05jafATM_90_39353_AS05_32	Firmicutes	K01198	xynB; xylan 1,4-beta-xylosidase [EC:3.2.1.37]		VLTLDLTR	METABAT_AS26fmACSIPLY_36_25590_AS26_19	Proteobacteria	K01198	xynB; xylan 1,4-beta-xylosidase [EC:3.2.1.37]
	YHIDGLR	METABAT_AS4BglBPHE_15_9745_AS4B_4	Verrucomicrobia	K00700	GBE1, glgB; 1,4-alpha-glucan branching enzyme [EC:2.4.1.18]		GHETYGEDPYLTSR	METABAT_AS09scLD_132_103133_AS09_3	Firmicutes	K00700	GBE1, glgB; 1,4-alpha-glucan branching enzyme [EC:2.4.1.18]		TSHYPQSR	METABAT_AS04akNAM_106_56713_AS04_35	Firmicutes	K01190	lacZ; beta-galactosidase [EC:3.2.1.23]		WYVFYHR	METABAT_AS05jafATM_90_26021_AS05_7	Firmicutes	K15921	xynD; arabinoxylan arabinofuranohydrolase [EC:3.2.1.55]		ADEGDGLR	METABAT_AS06rmzACSIP_262_149228_AS06_13	Actinobacteria	K15921	xynD; arabinoxylan arabinofuranohydrolase [EC:3.2.1.55]
	DEHGLAR	METABAT_AS01afH2WH_49_705_AS01_1	Firmicutes	K00700	GBE1, glgB; 1,4-alpha-glucan branching enzyme [EC:2.4.1.18]		GHETYGEDPYLTSR	METABAT_AS09scLD_138_83844_AS09_2	Firmicutes	K00700	GBE1, glgB; 1,4-alpha-glucan branching enzyme [EC:2.4.1.18]		TSHYPQSR	METABAT_AS06rmzACSIP_145_108564_AS06_3	Firmicutes	K01190	lacZ; beta-galactosidase [EC:3.2.1.23]		WYVFYHR	METABAT_AS06rmzACSIP_282_177393_AS06_4	Tenericutes	K15921	xynD; arabinoxylan arabinofuranohydrolase [EC:3.2.1.55]		AADLAAVSAAHR	METABAT_AS06rmzACSIP_262_429119_AS06_2	Actinobacteria	K15921	xynD; arabinoxylan arabinofuranohydrolase [EC:3.2.1.55]
	DEHGLAR	METABAT_AS06rmzACSIP_551_101271_AS06_36	Proteobacteria	K00700	GBE1, glgB; 1,4-alpha-glucan branching enzyme [EC:2.4.1.18]		GHETYGEDPYLTSR	METABAT_AS20ysBPTH_165_92679_AS20_1	Firmicutes	K00700	GBE1, glgB; 1,4-alpha-glucan branching enzyme [EC:2.4.1.18]		TSHYPQSR	METABAT_AS06rmzACSIP_587_470149_AS06_34	Spirochaetes	K01190	lacZ; beta-galactosidase [EC:3.2.1.23]		WYVFYHR	METABAT_AS06rmzACSIP_487_608507_AS06_11	Firmicutes	K15921	xynD; arabinoxylan arabinofuranohydrolase [EC:3.2.1.55]		NDDWNR	METABAT_AS06rmzACSIP_266_402726_AS06_11	Chloroflexi	K15921	xynD; arabinoxylan arabinofuranohydrolase [EC:3.2.1.55]
	DEHGLAR	METABAT_AS10tlH2TH_329_93864_AS10_2	Firmicutes	K00700	GBE1, glgB; 1,4-alpha-glucan branching enzyme [EC:2.4.1.18]		GHETYGEDPYLTSR	METABAT_AS21ysBPME_255_82294_AS21_31	Firmicutes	K00700	GBE1, glgB; 1,4-alpha-glucan branching enzyme [EC:2.4.1.18]		TSHYPQSR	METABAT_AS06rmzACSIP_93_325287_AS06_5	Tenericutes	K01190	lacZ; beta-galactosidase [EC:3.2.1.23]		WYVFYHR	METABAT_AS07pgkLD_172_165090_AS07_5	Firmicutes	K15921	xynD; arabinoxylan arabinofuranohydrolase [EC:3.2.1.55]		VLSTYGK	METABAT_AS06rmzACSIP_266_496858_AS06_1	Chloroflexi	K15921	xynD; arabinoxylan arabinofuranohydrolase [EC:3.2.1.55]
	DEHGLAR	METABAT_AS17jrsBPGN_1_24385_AS17_8	Proteobacteria	K00700	GBE1, glgB; 1,4-alpha-glucan branching enzyme [EC:2.4.1.18]		GHETYGEDPYLTSR	METABAT_AS21ysBPME_78_23283_AS21_2	Firmicutes	K00700	GBE1, glgB; 1,4-alpha-glucan branching enzyme [EC:2.4.1.18]		TSHYPQSR	METABAT_AS07pgkLD_196_152170_AS07_1	Firmicutes	K01190	lacZ; beta-galactosidase [EC:3.2.1.23]		WYVFYHR	METABAT_AS08sgBPME_202_26758_AS08_5	Firmicutes	K15921	xynD; arabinoxylan arabinofuranohydrolase [EC:3.2.1.55]		VLSTYGK	METABAT_AS27yjCOA_114_10690_AS27_58	Chloroflexi	K15921	xynD; arabinoxylan arabinofuranohydrolase [EC:3.2.1.55]
	DEHGLAR	METABAT_AS26fmACSIPLY_22_37565_AS26_8	Proteobacteria	K00700	GBE1, glgB; 1,4-alpha-glucan branching enzyme [EC:2.4.1.18]		GHETYGEDPYLTSR	METABAT_AS22ysBPME_277_122573_AS22_24	Firmicutes	K00700	GBE1, glgB; 1,4-alpha-glucan branching enzyme [EC:2.4.1.18]		TSHYPQSR	METABAT_AS08sgBPME_344_178668_AS08_31	Firmicutes	K01190	lacZ; beta-galactosidase [EC:3.2.1.23]		WYVFYHR	METABAT_AS08sgBPME_36_292934_AS08_5	Firmicutes	K15921	xynD; arabinoxylan arabinofuranohydrolase [EC:3.2.1.55]		VLSTYGK	METABAT_AS27yjCOA_1_51348_AS27_10	Chloroflexi	K15921	xynD; arabinoxylan arabinofuranohydrolase [EC:3.2.1.55]
	DEHGLAR	METABAT_AS4AglBPMA_11_16585_AS4A_11	Proteobacteria	K00700	GBE1, glgB; 1,4-alpha-glucan branching enzyme [EC:2.4.1.18]		GHETYGEDPYLTSR	METABAT_AS23ysBPME_183_120867_AS23_16	Firmicutes	K00700	GBE1, glgB; 1,4-alpha-glucan branching enzyme [EC:2.4.1.18]		TSHYPQSR	METABAT_AS08sgBPME_46_108067_AS08_59	Firmicutes	K01190	lacZ; beta-galactosidase [EC:3.2.1.23]		WYVFYHR	METABAT_AS10tlH2TH_129_280556_AS10_1	Firmicutes	K15921	xynD; arabinoxylan arabinofuranohydrolase [EC:3.2.1.55]		YDGIPPFK	METABAT_AS06rmzACSIP_269_495882_AS06_3	Firmicutes	K15921	xynD; arabinoxylan arabinofuranohydrolase [EC:3.2.1.55]
	GLEYHR	METABAT_AS01afH2WH_49_35993_AS01_6	Firmicutes	N/A	N/A		GHETYGEDPYLTSR	METABAT_AS23ysBPME_82_234166_AS23_1	Firmicutes	N/A	N/A		TSHYPQSR	METABAT_AS20ysBPTH_165_100634_AS20_1	Firmicutes	K01190	lacZ; beta-galactosidase [EC:3.2.1.23]		WYVFYHR	METABAT_AS21ysBPME_195_120978_AS21_3	Tenericutes	K15921	xynD; arabinoxylan arabinofuranohydrolase [EC:3.2.1.55]		LAAAYPNADYGAAAIVWLLR	METABAT_AS06rmzACSIP_272_79686_AS06_2	Chloroflexi	K15921	xynD; arabinoxylan arabinofuranohydrolase [EC:3.2.1.55]
	LDYLANLGINGIYFTPIFTSPSSHK	METABAT_AS01afH2WH_61_15966_AS01_1	Firmicutes	K01208	cd, ma, nplT; cyclomaltodextrinase / maltogenic alpha-amylase / neopullulanase [EC:3.2.1.54 3.2.1.133 3.2.1.135]		GHETYGEDPYLTSR	METABAT_AS24abBPME_51_56557_AS24_22	Firmicutes	K01208	cd, ma, nplT; cyclomaltodextrinase / maltogenic alpha-amylase / neopullulanase [EC:3.2.1.54 3.2.1.133 3.2.1.135]		TSHYPQSR	METABAT_AS20ysBPTH_51_94081_AS20_15	Firmicutes	K01190	lacZ; beta-galactosidase [EC:3.2.1.23]		WYVFYHR	METABAT_AS21ysBPME_299_291131_AS21_1	Firmicutes	K15921	xynD; arabinoxylan arabinofuranohydrolase [EC:3.2.1.55]		LNLTSSYR	METABAT_AS06rmzACSIP_299_492628_AS06_2	Bacteroidetes	K15921	xynD; arabinoxylan arabinofuranohydrolase [EC:3.2.1.55]
	LDYLANLGINGIYFTPIFTSPSSHK	METABAT_AS07pgkLD_206_100546_AS07_3	Firmicutes	K01208	cd, ma, nplT; cyclomaltodextrinase / maltogenic alpha-amylase / neopullulanase [EC:3.2.1.54 3.2.1.133 3.2.1.135]		GLTFWSPNVNIFR	METABAT_AS02xzSISU_47_732_AS02_21	Firmicutes	K01208	cd, ma, nplT; cyclomaltodextrinase / maltogenic alpha-amylase / neopullulanase [EC:3.2.1.54 3.2.1.133 3.2.1.135]		TSHYPQSR	METABAT_AS21ysBPME_219_47992_AS21_58	Firmicutes	K01190	lacZ; beta-galactosidase [EC:3.2.1.23]		WYVFYHR	METABAT_AS23ysBPME_42_25125_AS23_1	Firmicutes	K15921	xynD; arabinoxylan arabinofuranohydrolase [EC:3.2.1.55]		LALAAYNAGIGAVQK	METABAT_AS06rmzACSIP_307_167627_AS06_2	Proteobacteria	K15921	xynD; arabinoxylan arabinofuranohydrolase [EC:3.2.1.55]
	DTGTFVK	METABAT_AS01afH2WH_61_15966_AS01_3	Firmicutes	N/A	N/A		GLTFWSPNVNIFR	METABAT_AS02xzSISU_7_24544_AS02_23	Firmicutes	N/A	N/A		TSHYPQSR	METABAT_AS21ysBPME_352_64344_AS21_2	Firmicutes	K01190	lacZ; beta-galactosidase [EC:3.2.1.23]		WYVFYHR	METABAT_AS23ysBPME_91_217159_AS23_3	Bacteroidetes	K15921	xynD; arabinoxylan arabinofuranohydrolase [EC:3.2.1.55]		LHPLIVDAAAQQGLDPHLVK	METABAT_AS06rmzACSIP_307_167627_AS06_6	Proteobacteria	K15921	xynD; arabinoxylan arabinofuranohydrolase [EC:3.2.1.55]
	DTGTFVK	METABAT_AS07pgkLD_206_6270_AS07_8	Firmicutes	N/A	N/A		GLTFWSPNVNIFR	METABAT_AS04akNAM_106_34444_AS04_36	Firmicutes	N/A	N/A		TSHYPQSR	METABAT_AS21ysBPME_3_52080_AS21_14	Firmicutes	K01190	lacZ; beta-galactosidase [EC:3.2.1.23]		WYVFYHR	METABAT_AS24abBPME_67_76867_AS24_5	Firmicutes	K15921	xynD; arabinoxylan arabinofuranohydrolase [EC:3.2.1.55]		VNSADEQYEK	METABAT_AS06rmzACSIP_315_187484_AS06_5	Firmicutes	K15921	xynD; arabinoxylan arabinofuranohydrolase [EC:3.2.1.55]
	DTGTFVK	METABAT_AS20ysBPTH_47_118616_AS20_4	Firmicutes	N/A	N/A		GLTFWSPNVNIFR	METABAT_AS06rmzACSIP_271_75805_AS06_4	Firmicutes	N/A	N/A		TSHYPQSR	METABAT_AS22ysBPME_297_28143_AS22_12	Spirochaetes	K01190	lacZ; beta-galactosidase [EC:3.2.1.23]		WYVFYHR	METABAT_AS27yjCOA_141_116290_AS27_1	Bacteroidetes	K15921	xynD; arabinoxylan arabinofuranohydrolase [EC:3.2.1.55]		YGGDVGLALTAYNR	METABAT_AS06rmzACSIP_315_169715_AS06_8	Firmicutes	K15921	xynD; arabinoxylan arabinofuranohydrolase [EC:3.2.1.55]
	DTGTFVK	METABAT_AS23ysBPME_66_278716_AS23_5	Firmicutes	N/A	N/A		GLTFWSPNVNIFR	METABAT_AS06rmzACSIP_86_163543_AS06_9	Firmicutes	N/A	N/A		TSHYPQSR	METABAT_AS22ysBPME_320_70234_AS22_2	Bacteroidetes	K01190	lacZ; beta-galactosidase [EC:3.2.1.23]		WYVFYHR	METABAT_AS27yjCOA_143_2177_AS27_13	Bacteroidetes	K15921	xynD; arabinoxylan arabinofuranohydrolase [EC:3.2.1.55]		TVGDVLVAAGVQVSDR	METABAT_AS06rmzACSIP_319_91175_AS06_3	Actinobacteria	K15921	xynD; arabinoxylan arabinofuranohydrolase [EC:3.2.1.55]
	SSENNPYR	METABAT_AS01afH2WH_61_15966_AS01_4	Firmicutes	K01182	IMA, malL; oligo-1,6-glucosidase [EC:3.2.1.10]		GLTFWSPNVNIFR	METABAT_AS07pgkLD_172_55107_AS07_24	Firmicutes	K01182	IMA, malL; oligo-1,6-glucosidase [EC:3.2.1.10]		TSHYPQSR	METABAT_AS23ysBPME_284_79295_AS23_4	Firmicutes	K01190	lacZ; beta-galactosidase [EC:3.2.1.23]		GNFIVTATDPK	METABAT_AS05jafATM_90_26021_AS05_74	Firmicutes	K01198	xynB; xylan 1,4-beta-xylosidase [EC:3.2.1.37]		ANDLDSR	METABAT_AS06rmzACSIP_319_461365_AS06_8	Actinobacteria	K01198	xynB; xylan 1,4-beta-xylosidase [EC:3.2.1.37]
	SSENNPYR	METABAT_AS07pgkLD_206_6270_AS07_7	Firmicutes	K01182	IMA, malL; oligo-1,6-glucosidase [EC:3.2.1.10]		GLTFWSPNVNIFR	METABAT_AS08sgBPME_106_73984_AS08_13	Firmicutes	K01182	IMA, malL; oligo-1,6-glucosidase [EC:3.2.1.10]		TSHYPQSR	METABAT_AS23ysBPME_28_13507_AS23_5	Firmicutes	K01190	lacZ; beta-galactosidase [EC:3.2.1.23]		VYLFGSHDK	METABAT_AS05jafATM_90_45087_AS05_2	Firmicutes	K15921	xynD; arabinoxylan arabinofuranohydrolase [EC:3.2.1.55]		YLPVVESALNPNAVSR	METABAT_AS06rmzACSIP_31_219657_AS06_19	Bacteroidetes	K15921	xynD; arabinoxylan arabinofuranohydrolase [EC:3.2.1.55]
	TFPGYFYR	METABAT_AS01afH2WH_61_15966_AS01_5	Firmicutes	K01200	pulA; pullulanase [EC:3.2.1.41]		GLTFWSPNVNIFR	METABAT_AS08sgBPME_126_61654_AS08_2	Firmicutes	K01200	pulA; pullulanase [EC:3.2.1.41]		TSHYPQSR	METABAT_AS27yjCOA_153_115576_AS27_13	Firmicutes	K01190	lacZ; beta-galactosidase [EC:3.2.1.23]		ITGPYQFYGHVK	METABAT_AS05jafATM_90_45087_AS05_27	Firmicutes	K15921	xynD; arabinoxylan arabinofuranohydrolase [EC:3.2.1.55]		YLPVVESALNPNAVSR	METABAT_AS06rmzACSIP_425_483165_AS06_4	Bacteroidetes	K15921	xynD; arabinoxylan arabinofuranohydrolase [EC:3.2.1.55]
	TFPGYFYR	METABAT_AS07pgkLD_206_6270_AS07_6	Firmicutes	K01200	pulA; pullulanase [EC:3.2.1.41]		GLTFWSPNVNIFR	METABAT_AS08sgBPME_202_144850_AS08_1	Firmicutes	K01200	pulA; pullulanase [EC:3.2.1.41]		TSHYPQSR	METABAT_AS4FglBPSI_11_13682_AS4F_15	Firmicutes	K01190	lacZ; beta-galactosidase [EC:3.2.1.23]		DQFTADPTAR	METABAT_AS05jafATM_93_69695_AS05_2	Bacteroidetes	N/A	N/A		ETDLEEK	METABAT_AS06rmzACSIP_332_224814_AS06_1	Firmicutes	N/A	N/A
	SVILDIEK	METABAT_AS01afH2WH_61_18799_AS01_3	Firmicutes	K00700	GBE1, glgB; 1,4-alpha-glucan branching enzyme [EC:2.4.1.18]		GLTFWSPNVNIFR	METABAT_AS08sgBPME_219_309580_AS08_32	Firmicutes	K00700	GBE1, glgB; 1,4-alpha-glucan branching enzyme [EC:2.4.1.18]		NSHYNR	METABAT_AS02xzSISU_7_29187_AS02_7	Firmicutes	N/A	N/A		DQFTADPTAR	METABAT_AS06rmzACSIP_502_332133_AS06_11	Acidobacteria	N/A	N/A		ETDLEEK	METABAT_AS09scLD_248_254823_AS09_1	Firmicutes	N/A	N/A
	WGNDQEYR	METABAT_AS01afH2WH_61_33732_AS01_5	Firmicutes	K01182	IMA, malL; oligo-1,6-glucosidase [EC:3.2.1.10]		GLTFWSPNVNIFR	METABAT_AS08sgBPME_257_19791_AS08_70	Chloroflexi	K01182	IMA, malL; oligo-1,6-glucosidase [EC:3.2.1.10]		NSHYNR	METABAT_AS05jafATM_18_35925_AS05_2	Firmicutes	N/A	N/A		DQFTADPTAR	METABAT_AS06rmzACSIP_603_66648_AS06_14	Bacteroidetes	N/A	N/A		LLGGTVVSR	METABAT_AS06rmzACSIP_338_490210_AS06_5	Spirochaetes	N/A	N/A
	WGNDQEYR	METABAT_AS07pgkLD_105_116850_AS07_8	Firmicutes	K01215	dexB; glucan 1,6-alpha-glucosidase [EC:3.2.1.70]		GLTFWSPNVNIFR	METABAT_AS08sgBPME_309_126237_AS08_4	Firmicutes	K01215	dexB; glucan 1,6-alpha-glucosidase [EC:3.2.1.70]		NSHYNR	METABAT_AS07pgkLD_206_31418_AS07_3	Firmicutes	N/A	N/A		DQFTADPTAR	METABAT_AS09scLD_223_268026_AS09_3	Bacteroidetes	N/A	N/A		YQTGAQSSAGAK	METABAT_AS06rmzACSIP_353_52900_AS06_2	Firmicutes	N/A	N/A
	WGNDQEYR	METABAT_AS08sgBPME_278_172703_AS08_9	Firmicutes	K01215	dexB; glucan 1,6-alpha-glucosidase [EC:3.2.1.70]		GLTFWSPNVNIFR	METABAT_AS08sgBPME_343_4698_AS08_7	Firmicutes	K01215	dexB; glucan 1,6-alpha-glucosidase [EC:3.2.1.70]		NSHYNR	METABAT_AS08sgBPME_312_10398_AS08_2	Firmicutes	N/A	N/A		DQFTADPTAR	METABAT_AS27yjCOA_220_134581_AS27_3	Bacteroidetes	N/A	N/A		EILAAAER	METABAT_AS06rmzACSIP_366_59431_AS06_3	Proteobacteria	N/A	N/A
	EQPDLNWDNPK	METABAT_AS01afH2WH_61_36362_AS01_3	Firmicutes	K01182	IMA, malL; oligo-1,6-glucosidase [EC:3.2.1.10]		GLTFWSPNVNIFR	METABAT_AS08sgBPME_36_154825_AS08_1	Firmicutes	K01182	IMA, malL; oligo-1,6-glucosidase [EC:3.2.1.10]		NSHYNR	METABAT_AS23ysBPME_91_182812_AS23_1	Bacteroidetes	N/A	N/A		DQFTADPTAR	METABAT_AS4AglBPMA_44_5935_AS4A_1	Bacteroidetes	N/A	N/A		QNILGGSR	METABAT_AS06rmzACSIP_366_197885_AS06_2	Proteobacteria	N/A	N/A
	EQPDLNWDNPK	METABAT_AS08sgBPME_231_183544_AS08_26	Firmicutes	K01182	IMA, malL; oligo-1,6-glucosidase [EC:3.2.1.10]		GLTFWSPNVNIFR	METABAT_AS08sgBPME_381_314662_AS08_2	Firmicutes	K01182	IMA, malL; oligo-1,6-glucosidase [EC:3.2.1.10]		NSHYNR	METABAT_AS4FglBPSI_4_10146_AS4F_7	Firmicutes	N/A	N/A		YYLQYAAPGTEYR	METABAT_AS05jafATM_93_69695_AS05_4	Bacteroidetes	K01198	xynB; xylan 1,4-beta-xylosidase [EC:3.2.1.37]		QNILGGSR	METABAT_AS06rmzACSIP_409_327596_AS06_7	Proteobacteria	K01198	xynB; xylan 1,4-beta-xylosidase [EC:3.2.1.37]
	EQPDLNWDNPK	METABAT_AS21ysBPME_203_67247_AS21_2	Firmicutes	K01182	IMA, malL; oligo-1,6-glucosidase [EC:3.2.1.10]		GLTFWSPNVNIFR	METABAT_AS09scLD_132_103133_AS09_3	Firmicutes	K01182	IMA, malL; oligo-1,6-glucosidase [EC:3.2.1.10]		EYWEAIYWYPR	METABAT_AS04akNAM_100_7171_AS04_1	Firmicutes	K01190	lacZ; beta-galactosidase [EC:3.2.1.23]		YYLQYAAPGTEYR	METABAT_AS06rmzACSIP_603_66648_AS06_13	Bacteroidetes	K01198	xynB; xylan 1,4-beta-xylosidase [EC:3.2.1.37]		YNTNDFWELSR	METABAT_AS06rmzACSIP_366_236716_AS06_2	Proteobacteria	K01198	xynB; xylan 1,4-beta-xylosidase [EC:3.2.1.37]
	FLENHDQER	METABAT_AS01afH2WH_61_36599_AS01_2	Firmicutes	N/A	N/A		GLTFWSPNVNIFR	METABAT_AS09scLD_138_83844_AS09_2	Firmicutes	N/A	N/A		SVYLYAKPK	METABAT_AS04akNAM_100_37221_AS04_2	Firmicutes	K01190	lacZ; beta-galactosidase [EC:3.2.1.23]		YYLFNITWPR	METABAT_AS05jafATM_93_78433_AS05_1	Bacteroidetes	N/A	N/A		YNTNDFWELSR	METABAT_AS06rmzACSIP_409_377562_AS06_2	Proteobacteria	N/A	N/A
	FLENHDQER	METABAT_AS06rmzACSIP_96_149910_AS06_17	Firmicutes	N/A	N/A		GLTFWSPNVNIFR	METABAT_AS09scLD_168_6847_AS09_60	Firmicutes	N/A	N/A		SVYLYAKPK	METABAT_AS06rmzACSIP_185_255631_AS06_5	Firmicutes	K01190	lacZ; beta-galactosidase [EC:3.2.1.23]		YYLFNITWPR	METABAT_AS06rmzACSIP_237_65984_AS06_29	Bacteroidetes	N/A	N/A		IPYTETR	METABAT_AS06rmzACSIP_372_2407_AS06_17	Proteobacteria	N/A	N/A
	FLENHDQER	METABAT_AS07pgkLD_206_9728_AS07_6	Firmicutes	N/A	N/A		GLTFWSPNVNIFR	METABAT_AS10tlH2TH_129_221003_AS10_8	Firmicutes	N/A	N/A		SVYLYAKPK	METABAT_AS09scLD_138_103493_AS09_7	Firmicutes	K01190	lacZ; beta-galactosidase [EC:3.2.1.23]		YYLFNITWPR	METABAT_AS06rmzACSIP_547_331755_AS06_7	Bacteroidetes	K01198	xynB; xylan 1,4-beta-xylosidase [EC:3.2.1.37]		IPYTETR	METABAT_AS08sgBPME_141_39113_AS08_61	Firmicutes	K01198	xynB; xylan 1,4-beta-xylosidase [EC:3.2.1.37]
	FLENHDQER	METABAT_AS08sgBPME_130_142564_AS08_4	Tenericutes	N/A	N/A		GLTFWSPNVNIFR	METABAT_AS10tlH2TH_292_86815_AS10_1	Firmicutes	N/A	N/A		SVYLYAKPK	METABAT_AS10tlH2TH_132_106508_AS10_12	Firmicutes	K01190	lacZ; beta-galactosidase [EC:3.2.1.23]		YYLFNITWPR	METABAT_AS06rmzACSIP_603_66648_AS06_16	Bacteroidetes	N/A	N/A		TPNPTLPEDVPLPAPNAR	METABAT_AS06rmzACSIP_372_284450_AS06_23	Proteobacteria	N/A	N/A
	FLENHDQER	METABAT_AS20ysBPTH_146_41891_AS20_43	Firmicutes	N/A	N/A		GLTFWSPNVNIFR	METABAT_AS10tlH2TH_303_241927_AS10_12	Firmicutes	N/A	N/A		HEHELVR	METABAT_AS04akNAM_100_37221_AS04_2	Firmicutes	K01190	lacZ; beta-galactosidase [EC:3.2.1.23]		YYLFNITWPR	METABAT_AS07pgkLD_177_64714_AS07_3	Bacteroidetes	N/A	N/A		QNIFGGTR	METABAT_AS06rmzACSIP_372_297336_AS06_1	Proteobacteria	N/A	N/A
	FLENHDQER	METABAT_AS21ysBPME_8_57533_AS21_1	Firmicutes	N/A	N/A		GLTFWSPNVNIFR	METABAT_AS10tlH2TH_329_84640_AS10_4	Firmicutes	N/A	N/A		HEHELVR	METABAT_AS07pgkLD_232_189142_AS07_1	Firmicutes	K01190	lacZ; beta-galactosidase [EC:3.2.1.23]		YYLFNITWPR	METABAT_AS08sgBPME_372_26749_AS08_2	Firmicutes	N/A	N/A		QNIFGGTR	METABAT_AS09scLD_69_144360_AS09_25	Proteobacteria	N/A	N/A
	FLENHDQER	METABAT_AS4BglBPHE_29_5959_AS4B_1	Spirochaetes	N/A	N/A		GLTFWSPNVNIFR	METABAT_AS15tlH2ME_109_75076_AS15_9	Firmicutes	N/A	N/A		FQGGYIWDWQDK	METABAT_AS04akNAM_100_37221_AS04_2	Firmicutes	K01190	lacZ; beta-galactosidase [EC:3.2.1.23]		YYLFNITWPR	METABAT_AS10tlH2TH_144_274315_AS10_16	Bacteroidetes	N/A	N/A		HDWSGAASVLER	METABAT_AS06rmzACSIP_372_297336_AS06_21	Proteobacteria	N/A	N/A
	FLENHDQER	METABAT_AS4IglBPLE_40_14764_AS4I_7	Tenericutes	N/A	N/A		GLTFWSPNVNIFR	METABAT_AS15tlH2ME_231_144907_AS15_1	Firmicutes	N/A	N/A		FQGGYIWDWQDK	METABAT_AS06rmzACSIP_519_444186_AS06_1	Firmicutes	K01190	lacZ; beta-galactosidase [EC:3.2.1.23]		YYLFNITWPR	METABAT_AS17jrsBPGN_19_23981_AS17_3	Bacteroidetes	N/A	N/A		QIEQENEVLR	METABAT_AS06rmzACSIP_373_5925_AS06_47	Bacteroidetes	N/A	N/A
	DAVIYEVNIR	METABAT_AS01afH2WH_61_36599_AS01_3	Firmicutes	N/A	N/A		GLTFWSPNVNIFR	METABAT_AS20ysBPTH_51_89175_AS20_22	Firmicutes	N/A	N/A		FQGGYIWDWQDK	METABAT_AS10tlH2TH_132_106508_AS10_12	Firmicutes	K01190	lacZ; beta-galactosidase [EC:3.2.1.23]		YYLFNITWPR	METABAT_AS27yjCOA_75_145728_AS27_26	Verrucomicrobia	N/A	N/A		YNAGHAAR	METABAT_AS06rmzACSIP_375_38686_AS06_3	Lentisphaerae	N/A	N/A
	DAVIYEVNIR	METABAT_AS06rmzACSIP_601_181245_AS06_25	Bacteroidetes	N/A	N/A		GLTFWSPNVNIFR	METABAT_AS21ysBPME_237_146418_AS21_29	Firmicutes	N/A	N/A		EYYDLSGYVR	METABAT_AS04akNAM_100_55060_AS04_26	Firmicutes	K01192	E3.2.1.25, MANBA, manB; beta-mannosidase [EC:3.2.1.25]		LIGPGHFGR	METABAT_AS05jafATM_93_78433_AS05_9	Bacteroidetes	K06113	abnA; arabinan endo-1,5-alpha-L-arabinosidase [EC:3.2.1.99]		YNAGHAAR	METABAT_AS26fmACSIPLY_5_49280_AS26_3	Proteobacteria	K06113	abnA; arabinan endo-1,5-alpha-L-arabinosidase [EC:3.2.1.99]
	DAVIYEVNIR	METABAT_AS07pgkLD_177_27413_AS07_2	Bacteroidetes	N/A	N/A		GLTFWSPNVNIFR	METABAT_AS21ysBPME_255_82294_AS21_31	Firmicutes	N/A	N/A		TTLEYTR	METABAT_AS04akNAM_100_58647_AS04_3	Firmicutes	N/A	N/A		LIGPGHFGR	METABAT_AS06rmzACSIP_603_66648_AS06_24	Bacteroidetes	K06113	abnA; arabinan endo-1,5-alpha-L-arabinosidase [EC:3.2.1.99]		LESLGLAR	METABAT_AS06rmzACSIP_375_309352_AS06_7	Lentisphaerae	K06113	abnA; arabinan endo-1,5-alpha-L-arabinosidase [EC:3.2.1.99]
	DAVIYEVNIR	METABAT_AS07pgkLD_206_9728_AS07_5	Firmicutes	N/A	N/A		GLTFWSPNVNIFR	METABAT_AS21ysBPME_272_39038_AS21_2	Firmicutes	N/A	N/A		TTLEYTR	METABAT_AS04akNAM_34_49747_AS04_6	Firmicutes	N/A	N/A		LIGPGHFGR	METABAT_AS07pgkLD_177_179990_AS07_2	Bacteroidetes	K06113	abnA; arabinan endo-1,5-alpha-L-arabinosidase [EC:3.2.1.99]		TVTLDVDGTVTTVSAFGR	METABAT_AS06rmzACSIP_387_213783_AS06_2	Actinobacteria	K06113	abnA; arabinan endo-1,5-alpha-L-arabinosidase [EC:3.2.1.99]
	DAVIYEVNIR	METABAT_AS10tlH2TH_138_99751_AS10_14	Bacteroidetes	N/A	N/A		GLTFWSPNVNIFR	METABAT_AS21ysBPME_273_223495_AS21_3	Firmicutes	N/A	N/A		VVLEEI	METABAT_AS04akNAM_100_59499_AS04_1	Firmicutes	K01190	lacZ; beta-galactosidase [EC:3.2.1.23]		LIGPGHFGR	METABAT_AS08sgBPME_89_48894_AS08_3	Bacteroidetes	K06113	abnA; arabinan endo-1,5-alpha-L-arabinosidase [EC:3.2.1.99]		DNVVAGVAIIR	METABAT_AS06rmzACSIP_387_615610_AS06_2	Actinobacteria	K06113	abnA; arabinan endo-1,5-alpha-L-arabinosidase [EC:3.2.1.99]
	DAVIYEVNIR	METABAT_AS23ysBPME_51_86096_AS23_12	Bacteroidetes	N/A	N/A		GLTFWSPNVNIFR	METABAT_AS21ysBPME_299_37080_AS21_15	Firmicutes	N/A	N/A		YYYWADK	METABAT_AS04akNAM_100_69467_AS04_2	Firmicutes	N/A	N/A		LIGPGHFGR	METABAT_AS09scLD_223_79941_AS09_4	Bacteroidetes	K06113	abnA; arabinan endo-1,5-alpha-L-arabinosidase [EC:3.2.1.99]		HHHVVAK	METABAT_AS06rmzACSIP_391_239062_AS06_12	Proteobacteria	K06113	abnA; arabinan endo-1,5-alpha-L-arabinosidase [EC:3.2.1.99]
	GDYVHVPSK	METABAT_AS01afH2WH_61_36599_AS01_4	Firmicutes	K01176	AMY, amyA, malS; alpha-amylase [EC:3.2.1.1]		GLTFWSPNVNIFR	METABAT_AS22ysBPME_171_42481_AS22_5	Firmicutes	K01176	AMY, amyA, malS; alpha-amylase [EC:3.2.1.1]		YYYWADK	METABAT_AS04akNAM_130_24297_AS04_12	Firmicutes	N/A	N/A		SVLGIRPLLWK	METABAT_AS05jafATM_93_78433_AS05_9	Bacteroidetes	K06113	abnA; arabinan endo-1,5-alpha-L-arabinosidase [EC:3.2.1.99]		GIVQVESQFNPR	METABAT_AS06rmzACSIP_391_364832_AS06_19	Proteobacteria	K06113	abnA; arabinan endo-1,5-alpha-L-arabinosidase [EC:3.2.1.99]
	GDYVHVPSK	METABAT_AS07pgkLD_206_9728_AS07_4	Firmicutes	K01176	AMY, amyA, malS; alpha-amylase [EC:3.2.1.1]		GLTFWSPNVNIFR	METABAT_AS22ysBPME_176_195633_AS22_8	Firmicutes	K01176	AMY, amyA, malS; alpha-amylase [EC:3.2.1.1]		YYYWADK	METABAT_AS04akNAM_34_54333_AS04_18	Firmicutes	N/A	N/A		SVLGIRPLLWK	METABAT_AS06rmzACSIP_10_283909_AS06_2	Bacteroidetes	K06113	abnA; arabinan endo-1,5-alpha-L-arabinosidase [EC:3.2.1.99]		GGNLTTPEGWR	METABAT_AS06rmzACSIP_394_166881_AS06_2	Actinobacteria	K06113	abnA; arabinan endo-1,5-alpha-L-arabinosidase [EC:3.2.1.99]
	VDVAHGLAK	METABAT_AS01afH2WH_6_1236_AS01_1	Actinobacteria	K01187	malZ; alpha-glucosidase [EC:3.2.1.20]		GLTFWSPNVNIFR	METABAT_AS22ysBPME_277_122573_AS22_24	Firmicutes	K01187	malZ; alpha-glucosidase [EC:3.2.1.20]		YYYWADK	METABAT_AS08sgBPME_316_262199_AS08_2	Firmicutes	N/A	N/A		SVLGIRPLLWK	METABAT_AS06rmzACSIP_237_551193_AS06_3	Bacteroidetes	K06113	abnA; arabinan endo-1,5-alpha-L-arabinosidase [EC:3.2.1.99]		TSEQQWTVGVEVPIEK	METABAT_AS06rmzACSIP_394_194477_AS06_2	Actinobacteria	K06113	abnA; arabinan endo-1,5-alpha-L-arabinosidase [EC:3.2.1.99]
	VDVAHGLAK	METABAT_AS06rmzACSIP_15_275576_AS06_13	Actinobacteria	K01187	malZ; alpha-glucosidase [EC:3.2.1.20]		GLTFWSPNVNIFR	METABAT_AS22ysBPME_71_153413_AS22_20	Firmicutes	K01187	malZ; alpha-glucosidase [EC:3.2.1.20]		YYYWADK	METABAT_AS09scLD_356_402377_AS09_2	Firmicutes	N/A	N/A		SVLGIRPLLWK	METABAT_AS06rmzACSIP_563_427629_AS06_7	Bacteroidetes	K06113	abnA; arabinan endo-1,5-alpha-L-arabinosidase [EC:3.2.1.99]		EEQIAIASK	METABAT_AS06rmzACSIP_394_311554_AS06_19	Actinobacteria	K06113	abnA; arabinan endo-1,5-alpha-L-arabinosidase [EC:3.2.1.99]
	IDVAHGLAK	METABAT_AS01afH2WH_6_12569_AS01_56	Actinobacteria	K01187	malZ; alpha-glucosidase [EC:3.2.1.20]		GLTFWSPNVNIFR	METABAT_AS22ysBPME_78_19513_AS22_41	Firmicutes	K01187	malZ; alpha-glucosidase [EC:3.2.1.20]		YYYWADK	METABAT_AS09scLD_42_200658_AS09_1	Firmicutes	N/A	N/A		SVLGIRPLLWK	METABAT_AS08sgBPME_251_169822_AS08_2	Bacteroidetes	K06113	abnA; arabinan endo-1,5-alpha-L-arabinosidase [EC:3.2.1.99]		EVTLSIHTINGVEVGR	METABAT_AS06rmzACSIP_394_311554_AS06_20	Actinobacteria	K06113	abnA; arabinan endo-1,5-alpha-L-arabinosidase [EC:3.2.1.99]
	IDVAHGLAK	METABAT_AS09scLD_379_143564_AS09_6	Actinobacteria	K01187	malZ; alpha-glucosidase [EC:3.2.1.20]		GLTFWSPNVNIFR	METABAT_AS22ysBPME_78_80583_AS22_143	Firmicutes	K01187	malZ; alpha-glucosidase [EC:3.2.1.20]		YYYWADK	METABAT_AS21ysBPME_275_131483_AS21_2	Firmicutes	N/A	N/A		SVLGIRPLLWK	METABAT_AS10tlH2TH_391_70306_AS10_15	Bacteroidetes	K06113	abnA; arabinan endo-1,5-alpha-L-arabinosidase [EC:3.2.1.99]		YAADGNGDGVADPQNLFDSAVTTGK	METABAT_AS06rmzACSIP_394_325335_AS06_1	Actinobacteria	K06113	abnA; arabinan endo-1,5-alpha-L-arabinosidase [EC:3.2.1.99]
	IDVAHGLAK	METABAT_AS23ysBPME_107_155981_AS23_1	Actinobacteria	K01187	malZ; alpha-glucosidase [EC:3.2.1.20]		GLTFWSPNVNIFR	METABAT_AS23ysBPME_152_160332_AS23_25	Firmicutes	K01187	malZ; alpha-glucosidase [EC:3.2.1.20]		YYYWADK	METABAT_AS27yjCOA_134_55718_AS27_1	Bacteroidetes	N/A	N/A		SVLGIRPLLWK	METABAT_AS24abBPME_136_104036_AS24_1	Bacteroidetes	K06113	abnA; arabinan endo-1,5-alpha-L-arabinosidase [EC:3.2.1.99]		GPGQFTDAEWAK	METABAT_AS06rmzACSIP_394_619283_AS06_26	Actinobacteria	K06113	abnA; arabinan endo-1,5-alpha-L-arabinosidase [EC:3.2.1.99]
	IDVAHGLAK	METABAT_AS23ysBPME_173_104541_AS23_6	Actinobacteria	K01187	malZ; alpha-glucosidase [EC:3.2.1.20]		GLTFWSPNVNIFR	METABAT_AS23ysBPME_158_3035_AS23_9	Firmicutes	K01187	malZ; alpha-glucosidase [EC:3.2.1.20]		QNNINAIR	METABAT_AS04akNAM_106_65796_AS04_2	Firmicutes	K01190	lacZ; beta-galactosidase [EC:3.2.1.23]		SVLGIRPLLWK	METABAT_AS27yjCOA_220_127630_AS27_3	Bacteroidetes	K06113	abnA; arabinan endo-1,5-alpha-L-arabinosidase [EC:3.2.1.99]		EYGLTFPR	METABAT_AS06rmzACSIP_401_29280_AS06_2	Proteobacteria	K06113	abnA; arabinan endo-1,5-alpha-L-arabinosidase [EC:3.2.1.99]
	DNGIAGHAVR	METABAT_AS01afH2WH_6_15091_AS01_14	Actinobacteria	K16147	glgE; starch synthase (maltosyl-transferring) [EC:2.4.99.16]		GLTFWSPNVNIFR	METABAT_AS23ysBPME_167_125216_AS23_1	Firmicutes	K16147	glgE; starch synthase (maltosyl-transferring) [EC:2.4.99.16]		QNNINAIR	METABAT_AS04akNAM_109_36421_AS04_316	Firmicutes	K01190	lacZ; beta-galactosidase [EC:3.2.1.23]		IVIAGTNR	METABAT_AS05jafATM_93_78433_AS05_9	Bacteroidetes	K06113	abnA; arabinan endo-1,5-alpha-L-arabinosidase [EC:3.2.1.99]		WTWFEGR	METABAT_AS06rmzACSIP_401_201448_AS06_2	Proteobacteria	K06113	abnA; arabinan endo-1,5-alpha-L-arabinosidase [EC:3.2.1.99]
	DNGIAGHAVR	METABAT_AS23ysBPME_107_200772_AS23_1	Actinobacteria	K16147	glgE; starch synthase (maltosyl-transferring) [EC:2.4.99.16]		GLTFWSPNVNIFR	METABAT_AS23ysBPME_284_22026_AS23_4	Firmicutes	K16147	glgE; starch synthase (maltosyl-transferring) [EC:2.4.99.16]		QNNINAIR	METABAT_AS20ysBPTH_51_31971_AS20_15	Firmicutes	K01190	lacZ; beta-galactosidase [EC:3.2.1.23]		IVIAGTNR	METABAT_AS10tlH2TH_391_159356_AS10_23	Bacteroidetes	K06113	abnA; arabinan endo-1,5-alpha-L-arabinosidase [EC:3.2.1.99]		WTWFEGR	METABAT_AS09scLD_163_45139_AS09_1	Proteobacteria	K06113	abnA; arabinan endo-1,5-alpha-L-arabinosidase [EC:3.2.1.99]
	SFQDSDNDGFGDLK	METABAT_AS01afH2WH_6_15091_AS01_19	Actinobacteria	K01182	IMA, malL; oligo-1,6-glucosidase [EC:3.2.1.10]		GLTFWSPNVNIFR	METABAT_AS23ysBPME_359_74886_AS23_9	Firmicutes	K01182	IMA, malL; oligo-1,6-glucosidase [EC:3.2.1.10]		AIYTADK	METABAT_AS04akNAM_119_27439_AS04_63	Firmicutes	K01192	E3.2.1.25, MANBA, manB; beta-mannosidase [EC:3.2.1.25]		IVIAGTNR	METABAT_AS27yjCOA_220_127630_AS27_3	Bacteroidetes	K06113	abnA; arabinan endo-1,5-alpha-L-arabinosidase [EC:3.2.1.99]		WTWFEGR	METABAT_AS10tlH2TH_185_322070_AS10_1	Proteobacteria	K06113	abnA; arabinan endo-1,5-alpha-L-arabinosidase [EC:3.2.1.99]
	LDYLADLGVDVIWLSPVYK	METABAT_AS01afH2WH_6_17068_AS01_8	Actinobacteria	K01182	IMA, malL; oligo-1,6-glucosidase [EC:3.2.1.10]		GLTFWSPNVNIFR	METABAT_AS23ysBPME_359_121032_AS23_4	Firmicutes	K01182	IMA, malL; oligo-1,6-glucosidase [EC:3.2.1.10]		AIYTADK	METABAT_AS09scLD_372_72379_AS09_25	Firmicutes	K01192	E3.2.1.25, MANBA, manB; beta-mannosidase [EC:3.2.1.25]		LQSAGHGSLVQHR	METABAT_AS06rmzACSIP_108_2454_AS06_2	Proteobacteria	K01198	xynB; xylan 1,4-beta-xylosidase [EC:3.2.1.37]		LAEPASDVLPLFGFVVER	METABAT_AS06rmzACSIP_401_300417_AS06_12	Proteobacteria	K01198	xynB; xylan 1,4-beta-xylosidase [EC:3.2.1.37]
	LDYLADLGVDVIWLSPVYK	METABAT_AS01afH2WH_6_17068_AS01_10	Actinobacteria	K01182	IMA, malL; oligo-1,6-glucosidase [EC:3.2.1.10]		GLTFWSPNVNIFR	METABAT_AS23ysBPME_82_234166_AS23_1	Firmicutes	K01182	IMA, malL; oligo-1,6-glucosidase [EC:3.2.1.10]		ASQISQAEAK	METABAT_AS04akNAM_119_40405_AS04_2	Firmicutes	K01192	E3.2.1.25, MANBA, manB; beta-mannosidase [EC:3.2.1.25]		QFAEAPR	METABAT_AS06rmzACSIP_108_49244_AS06_18	Proteobacteria	N/A	N/A		QTSAINK	METABAT_AS06rmzACSIP_404_14091_AS06_1	Bacteroidetes	N/A	N/A
	LDAVGYGAK	METABAT_AS01afH2WH_6_32105_AS01_72	Actinobacteria	K00690	E2.4.1.7; sucrose phosphorylase [EC:2.4.1.7]		GLTFWSPNVNIFR	METABAT_AS23ysBPME_90_214730_AS23_6	Firmicutes	K00690	E2.4.1.7; sucrose phosphorylase [EC:2.4.1.7]		ASQISQAEAK	METABAT_AS08sgBPME_197_191370_AS08_2	Firmicutes	K01192	E3.2.1.25, MANBA, manB; beta-mannosidase [EC:3.2.1.25]		DAVFEQSLPAGSYR	METABAT_AS06rmzACSIP_108_662824_AS06_1	Proteobacteria	K01198	xynB; xylan 1,4-beta-xylosidase [EC:3.2.1.37]		YFPIIEPILK	METABAT_AS06rmzACSIP_404_39570_AS06_1	Bacteroidetes	K01198	xynB; xylan 1,4-beta-xylosidase [EC:3.2.1.37]
	LDAVGYGAK	METABAT_AS09scLD_379_175233_AS09_8	Actinobacteria	K00690	E2.4.1.7; sucrose phosphorylase [EC:2.4.1.7]		GLTFWSPNVNIFR	METABAT_AS24abBPME_146_90946_AS24_39	Firmicutes	K00690	E2.4.1.7; sucrose phosphorylase [EC:2.4.1.7]		ASQISQAEAK	METABAT_AS09scLD_372_380031_AS09_1	Firmicutes	K01192	E3.2.1.25, MANBA, manB; beta-mannosidase [EC:3.2.1.25]		FSYSTDGK	METABAT_AS06rmzACSIP_108_746344_AS06_2	Proteobacteria	K01198	xynB; xylan 1,4-beta-xylosidase [EC:3.2.1.37]		YFPIIEPILK	METABAT_AS08sgBPME_87_274872_AS08_5	Bacteroidetes	K01198	xynB; xylan 1,4-beta-xylosidase [EC:3.2.1.37]
	LDAVGYGAK	METABAT_AS23ysBPME_107_59222_AS23_2	Actinobacteria	K00690	E2.4.1.7; sucrose phosphorylase [EC:2.4.1.7]		GLTFWSPNVNIFR	METABAT_AS24abBPME_51_56557_AS24_22	Firmicutes	K00690	E2.4.1.7; sucrose phosphorylase [EC:2.4.1.7]		ASQISQAEAK	METABAT_AS21ysBPME_12_107027_AS21_45	Firmicutes	K01192	E3.2.1.25, MANBA, manB; beta-mannosidase [EC:3.2.1.25]		FSYSTDGK	METABAT_AS06rmzACSIP_436_352150_AS06_3	Bacteroidetes	N/A	N/A		YFPIIEPILK	METABAT_AS19jrsBPTG_11_37564_AS19_3	Bacteroidetes	N/A	N/A
	LGGDAAFDR	METABAT_AS01afH2WH_6_34802_AS01_93	Actinobacteria	K01208	cd, ma, nplT; cyclomaltodextrinase / maltogenic alpha-amylase / neopullulanase [EC:3.2.1.54 3.2.1.133 3.2.1.135]		GLTFWSPNVNIFR	METABAT_AS24abBPME_67_10446_AS24_4	Firmicutes	K01208	cd, ma, nplT; cyclomaltodextrinase / maltogenic alpha-amylase / neopullulanase [EC:3.2.1.54 3.2.1.133 3.2.1.135]		WDFGTR	METABAT_AS04akNAM_119_43986_AS04_168	Firmicutes	K01192	E3.2.1.25, MANBA, manB; beta-mannosidase [EC:3.2.1.25]		FSYSTDGK	METABAT_AS06rmzACSIP_603_330189_AS06_5	Bacteroidetes	N/A	N/A		YFPIIEPILK	METABAT_AS21ysBPME_318_100304_AS21_4	Bacteroidetes	N/A	N/A
	FDLAATLAR	METABAT_AS01afH2WH_6_36327_AS01_46	Actinobacteria	K01214	ISA, treX; isoamylase [EC:3.2.1.68]		WQLNGIR	METABAT_AS02xzSISU_47_732_AS02_21	Firmicutes	K01214	ISA, treX; isoamylase [EC:3.2.1.68]		WDFGTR	METABAT_AS06rmzACSIP_207_123458_AS06_4	Firmicutes	K01192	E3.2.1.25, MANBA, manB; beta-mannosidase [EC:3.2.1.25]		LVPGLADR	METABAT_AS06rmzACSIP_109_26252_AS06_55	Actinobacteria	N/A	N/A		YFPIIEPILK	METABAT_AS21ysBPME_80_70412_AS21_55	Bacteroidetes	N/A	N/A
	FDLAATLAR	METABAT_AS06rmzACSIP_178_389877_AS06_4	Planctomycetes	K01214	ISA, treX; isoamylase [EC:3.2.1.68]		WQLNGIR	METABAT_AS05jafATM_78_13079_AS05_148	Firmicutes	K01214	ISA, treX; isoamylase [EC:3.2.1.68]		WDFGTR	METABAT_AS09scLD_124_68516_AS09_1	Firmicutes	K01192	E3.2.1.25, MANBA, manB; beta-mannosidase [EC:3.2.1.25]		LVPGLADR	METABAT_AS06rmzACSIP_109_715462_AS06_7	Actinobacteria	N/A	N/A		YFPIIEPILK	METABAT_AS4BglBPHE_16_30584_AS4B_6	Bacteroidetes	N/A	N/A
	FDLAATLAR	METABAT_AS06rmzACSIP_198_15691_AS06_8	Actinobacteria	K01214	ISA, treX; isoamylase [EC:3.2.1.68]		WQLNGIR	METABAT_AS24abBPME_62_4496_AS24_8	Firmicutes	K01214	ISA, treX; isoamylase [EC:3.2.1.68]		WDFGTR	METABAT_AS09scLD_372_175050_AS09_16	Firmicutes	K01192	E3.2.1.25, MANBA, manB; beta-mannosidase [EC:3.2.1.25]		GASSTYR	METABAT_AS06rmzACSIP_109_26252_AS06_56	Actinobacteria	K06113	abnA; arabinan endo-1,5-alpha-L-arabinosidase [EC:3.2.1.99]		EFNPWLR	METABAT_AS06rmzACSIP_404_39570_AS06_1	Bacteroidetes	K06113	abnA; arabinan endo-1,5-alpha-L-arabinosidase [EC:3.2.1.99]
	FDLAATLAR	METABAT_AS06rmzACSIP_347_84131_AS06_5	Chloroflexi	K01214	ISA, treX; isoamylase [EC:3.2.1.68]		LPVSIPK	METABAT_AS02xzSISU_47_2646_AS02_1	Firmicutes	K01214	ISA, treX; isoamylase [EC:3.2.1.68]		WDFGTR	METABAT_AS09scLD_85_155143_AS09_9	Firmicutes	K01192	E3.2.1.25, MANBA, manB; beta-mannosidase [EC:3.2.1.25]		NTFTNPIK	METABAT_AS06rmzACSIP_109_70874_AS06_1	Actinobacteria	N/A	N/A		EFNPWLR	METABAT_AS10tlH2TH_384_194891_AS10_8	Bacteroidetes	N/A	N/A
	FDLAATLAR	METABAT_AS06rmzACSIP_372_83366_AS06_26	Proteobacteria	K01214	ISA, treX; isoamylase [EC:3.2.1.68]		LPVSIPK	METABAT_AS08sgBPME_382_20341_AS08_7	Firmicutes	K01214	ISA, treX; isoamylase [EC:3.2.1.68]		NGIYSFDR	METABAT_AS04akNAM_119_52826_AS04_108	Firmicutes	N/A	N/A		TSGTTTYTNPLK	METABAT_AS06rmzACSIP_109_71590_AS06_5	Actinobacteria	N/A	N/A		EFNPWLR	METABAT_AS23ysBPME_55_175872_AS23_9	Bacteroidetes	N/A	N/A
	FDLAATLAR	METABAT_AS06rmzACSIP_374_321870_AS06_3	Planctomycetes	K01214	ISA, treX; isoamylase [EC:3.2.1.68]		LPVSIPK	METABAT_AS08sgBPME_474_273481_AS08_3	Firmicutes	K01214	ISA, treX; isoamylase [EC:3.2.1.68]		NGIYSFDR	METABAT_AS09scLD_372_219440_AS09_103	Firmicutes	N/A	N/A		FAVFNYATQSLGGSVTVPR	METABAT_AS06rmzACSIP_109_74557_AS06_2	Actinobacteria	N/A	N/A		YLAVIESALNPTAVSR	METABAT_AS06rmzACSIP_404_456248_AS06_13	Bacteroidetes	N/A	N/A
	FDLAATLAR	METABAT_AS06rmzACSIP_387_407148_AS06_1	Actinobacteria	K01214	ISA, treX; isoamylase [EC:3.2.1.68]		LPVSIPK	METABAT_AS09scLD_10_116791_AS09_7	Firmicutes	K01214	ISA, treX; isoamylase [EC:3.2.1.68]		IYETDIK	METABAT_AS04akNAM_121_15679_AS04_3	Firmicutes	K01192	E3.2.1.25, MANBA, manB; beta-mannosidase [EC:3.2.1.25]		SLVDPATGR	METABAT_AS06rmzACSIP_109_81685_AS06_3	Actinobacteria	K01198	xynB; xylan 1,4-beta-xylosidase [EC:3.2.1.37]		YLAVIESALNPTAVSR	METABAT_AS10tlH2TH_19_205248_AS10_3	Bacteroidetes	K01198	xynB; xylan 1,4-beta-xylosidase [EC:3.2.1.37]
	FDLAATLAR	METABAT_AS06rmzACSIP_394_104656_AS06_9	Actinobacteria	K01214	ISA, treX; isoamylase [EC:3.2.1.68]		LPVSIPK	METABAT_AS20ysBPTH_179_113896_AS20_33	Firmicutes	K01214	ISA, treX; isoamylase [EC:3.2.1.68]		AYTDNDK	METABAT_AS04akNAM_130_10686_AS04_79	Firmicutes	K12111	ebgA; evolved beta-galactosidase subunit alpha [EC:3.2.1.23]		HANNVGR	METABAT_AS06rmzACSIP_109_102026_AS06_2	Actinobacteria	N/A	N/A		YLAVIESALNPTAVSR	METABAT_AS22ysBPME_304_160677_AS22_9	Bacteroidetes	N/A	N/A
	FDLAATLAR	METABAT_AS06rmzACSIP_458_115891_AS06_30	Planctomycetes	K01214	ISA, treX; isoamylase [EC:3.2.1.68]		LPVSIPK	METABAT_AS20ysBPTH_25_16694_AS20_1	Firmicutes	K01214	ISA, treX; isoamylase [EC:3.2.1.68]		AYTDNDK	METABAT_AS06rmzACSIP_375_444421_AS06_1	Lentisphaerae	K01190	lacZ; beta-galactosidase [EC:3.2.1.23]		GPTGVLR	METABAT_AS06rmzACSIP_109_145450_AS06_18	Actinobacteria	N/A	N/A		SGQHGPGTR	METABAT_AS06rmzACSIP_409_639025_AS06_4	Proteobacteria	N/A	N/A
	FDLAATLAR	METABAT_AS06rmzACSIP_463_27874_AS06_8	Actinobacteria	K01214	ISA, treX; isoamylase [EC:3.2.1.68]		LPVSIPK	METABAT_AS20ysBPTH_44_101449_AS20_4	Firmicutes	K01214	ISA, treX; isoamylase [EC:3.2.1.68]		AYTDNDK	METABAT_AS22ysBPME_71_16604_AS22_10	Firmicutes	N/A	N/A		SNGSTAIGVGVSDSPTGPFR	METABAT_AS06rmzACSIP_109_168101_AS06_2	Actinobacteria	K15921	xynD; arabinoxylan arabinofuranohydrolase [EC:3.2.1.55]		ALGVNDPFDAEQNILAGTK	METABAT_AS06rmzACSIP_426_9870_AS06_87	Firmicutes	K15921	xynD; arabinoxylan arabinofuranohydrolase [EC:3.2.1.55]
	FDLAATLAR	METABAT_AS06rmzACSIP_529_103193_AS06_17	Fibrobacteres	K01214	ISA, treX; isoamylase [EC:3.2.1.68]		LPVSIPK	METABAT_AS23ysBPME_230_39842_AS23_25	Firmicutes	K01214	ISA, treX; isoamylase [EC:3.2.1.68]		FGAVDYK	METABAT_AS04akNAM_130_24297_AS04_12	Firmicutes	N/A	N/A		GGTDTEWGAVR	METABAT_AS06rmzACSIP_109_168101_AS06_11	Actinobacteria	N/A	N/A		WDGDPGSLDK	METABAT_AS06rmzACSIP_426_477410_AS06_37	Firmicutes	N/A	N/A
	FDLAATLAR	METABAT_AS06rmzACSIP_617_130953_AS06_4	Chloroflexi	K01214	ISA, treX; isoamylase [EC:3.2.1.68]		LPVSIPK	METABAT_AS23ysBPME_28_102412_AS23_1	Firmicutes	K01214	ISA, treX; isoamylase [EC:3.2.1.68]		FGAVDYK	METABAT_AS08sgBPME_399_133756_AS08_28	Firmicutes	N/A	N/A		LTSDYTNVAALVR	METABAT_AS06rmzACSIP_109_228754_AS06_31	Actinobacteria	N/A	N/A		INAAIDTYSNQYNLDPK	METABAT_AS06rmzACSIP_448_17721_AS06_3	Firmicutes	N/A	N/A
	FDLAATLAR	METABAT_AS08sgBPME_284_142967_AS08_12	Actinobacteria	K01214	ISA, treX; isoamylase [EC:3.2.1.68]		LPVSIPK	METABAT_AS25fmACSIPFO_7_56100_AS25_3	Firmicutes	K01214	ISA, treX; isoamylase [EC:3.2.1.68]		FGAVDYK	METABAT_AS21ysBPME_159_287095_AS21_3	Firmicutes	N/A	N/A		GYEVGLLK	METABAT_AS06rmzACSIP_10_55099_AS06_109	Bacteroidetes	N/A	N/A		YQEQIEQFEEAAETWSSIGVR	METABAT_AS06rmzACSIP_450_500747_AS06_15	Chloroflexi	N/A	N/A
	FDLAATLAR	METABAT_AS08sgBPME_377_286351_AS08_1	Actinobacteria	K01214	ISA, treX; isoamylase [EC:3.2.1.68]		LPVSIPK	METABAT_AS4FglBPSI_11_20076_AS4F_13	Firmicutes	K01214	ISA, treX; isoamylase [EC:3.2.1.68]		FGAVDYK	METABAT_AS21ysBPME_209_135405_AS21_6	Firmicutes	N/A	N/A		GYEVGLLK	METABAT_AS06rmzACSIP_553_322678_AS06_4	Lentisphaerae	N/A	N/A		ISVSSTIR	METABAT_AS06rmzACSIP_463_121534_AS06_9	Actinobacteria	N/A	N/A
	FDLAATLAR	METABAT_AS09scLD_379_140920_AS09_52	Actinobacteria	K01214	ISA, treX; isoamylase [EC:3.2.1.68]		VYLAPGLK	METABAT_AS02xzSISU_47_2646_AS02_1	Firmicutes	K01214	ISA, treX; isoamylase [EC:3.2.1.68]		FGAVDYK	METABAT_AS21ysBPME_341_150959_AS21_5	Firmicutes	N/A	N/A		GYEVGLLK	METABAT_AS06rmzACSIP_603_518107_AS06_18	Bacteroidetes	N/A	N/A		YGGIPPYQETQAYVNK	METABAT_AS06rmzACSIP_469_309299_AS06_13	Firmicutes	N/A	N/A
	FDLAATLAR	METABAT_AS22ysBPME_152_29653_AS22_37	Fibrobacteres	K01214	ISA, treX; isoamylase [EC:3.2.1.68]		VYLAPGLK	METABAT_AS09scLD_132_72782_AS09_90	Firmicutes	K01214	ISA, treX; isoamylase [EC:3.2.1.68]		FGAVDYK	METABAT_AS22ysBPME_179_181088_AS22_8	Firmicutes	N/A	N/A		GYEVGLLK	METABAT_AS10tlH2TH_391_97861_AS10_3	Bacteroidetes	N/A	N/A		DLDLANPFDPSENIDAGIR	METABAT_AS06rmzACSIP_480_400807_AS06_4	Proteobacteria	N/A	N/A
	FDLAATLAR	METABAT_AS23ysBPME_107_247032_AS23_2	Actinobacteria	K01214	ISA, treX; isoamylase [EC:3.2.1.68]		VYLAPGLK	METABAT_AS24abBPME_51_74926_AS24_12	Firmicutes	K01214	ISA, treX; isoamylase [EC:3.2.1.68]		FGAVDYK	METABAT_AS23ysBPME_237_218726_AS23_62	Firmicutes	N/A	N/A		AYGFWGFQR	METABAT_AS06rmzACSIP_10_55099_AS06_112	Bacteroidetes	N/A	N/A		AQLYLPHIR	METABAT_AS06rmzACSIP_480_743960_AS06_13	Proteobacteria	N/A	N/A
	FDLAATLAR	METABAT_AS26fmACSIPLY_51_60793_AS26_17	Actinobacteria	K01214	ISA, treX; isoamylase [EC:3.2.1.68]		YTDVGAAEVR	METABAT_AS02xzSISU_47_5103_AS02_1	Firmicutes	K01214	ISA, treX; isoamylase [EC:3.2.1.68]		GILLWQDFPLQWLYAR	METABAT_AS04akNAM_132_35543_AS04_1	Firmicutes	K01192	E3.2.1.25, MANBA, manB; beta-mannosidase [EC:3.2.1.25]		AYGFWGFQR	METABAT_AS06rmzACSIP_237_540572_AS06_89	Bacteroidetes	N/A	N/A		AQLYLPHIR	METABAT_AS09scLD_228_145369_AS09_1	Proteobacteria	N/A	N/A
	DLVSYNEK	METABAT_AS01afH2WH_6_36327_AS01_46	Actinobacteria	K01214	ISA, treX; isoamylase [EC:3.2.1.68]		INESVYR	METABAT_AS02xzSISU_47_9301_AS02_11	Firmicutes	K01214	ISA, treX; isoamylase [EC:3.2.1.68]		WSPKPTLHLLPHWNWEGR	METABAT_AS04akNAM_18_20048_AS04_3	Firmicutes	K01190	lacZ; beta-galactosidase [EC:3.2.1.23]		AYGFWGFQR	METABAT_AS06rmzACSIP_518_62677_AS06_19	Bacteroidetes	N/A	N/A		AAGGESAFR	METABAT_AS06rmzACSIP_482_158202_AS06_2	Actinobacteria	N/A	N/A
	DLVSYNEK	METABAT_AS06rmzACSIP_108_332572_AS06_1	Proteobacteria	K01214	ISA, treX; isoamylase [EC:3.2.1.68]		INESVYR	METABAT_AS09scLD_82_125482_AS09_13	Firmicutes	K01214	ISA, treX; isoamylase [EC:3.2.1.68]		EYWEAFYK	METABAT_AS04akNAM_18_31092_AS04_90	Firmicutes	K01190	lacZ; beta-galactosidase [EC:3.2.1.23]		AYGFWGFQR	METABAT_AS10tlH2TH_391_42739_AS10_7	Bacteroidetes	N/A	N/A		SAVIGYNR	METABAT_AS06rmzACSIP_495_492516_AS06_3	Actinobacteria	N/A	N/A
	DLVSYNEK	METABAT_AS06rmzACSIP_198_15691_AS06_8	Actinobacteria	K01214	ISA, treX; isoamylase [EC:3.2.1.68]		EVVTGLLR	METABAT_AS02xzSISU_47_9301_AS02_11	Firmicutes	K01214	ISA, treX; isoamylase [EC:3.2.1.68]		EYWEAFYK	METABAT_AS04akNAM_60_761_AS04_24	Firmicutes	N/A	N/A		AYGFWGFQR	METABAT_AS27yjCOA_220_127630_AS27_2	Bacteroidetes	N/A	N/A		SAVIGYNR	METABAT_AS08sgBPME_195_53260_AS08_6	Actinobacteria	N/A	N/A
	DLVSYNEK	METABAT_AS06rmzACSIP_219_60813_AS06_56	Planctomycetes	K01214	ISA, treX; isoamylase [EC:3.2.1.68]		EVVTGLLR	METABAT_AS09scLD_132_107481_AS09_12	Firmicutes	K01214	ISA, treX; isoamylase [EC:3.2.1.68]		EYWEAFYK	METABAT_AS08sgBPME_369_12695_AS08_2	Firmicutes	N/A	N/A		AYGFWGFQR	METABAT_AS4AglBPMA_44_28425_AS4A_3	Bacteroidetes	N/A	N/A		ENADLEQL	METABAT_AS06rmzACSIP_509_23992_AS06_24	Lentisphaerae	N/A	N/A
	DLVSYNEK	METABAT_AS06rmzACSIP_394_104656_AS06_9	Actinobacteria	K01214	ISA, treX; isoamylase [EC:3.2.1.68]		NEDGILPLK	METABAT_AS02xzSISU_47_18784_AS02_17	Firmicutes	K01214	ISA, treX; isoamylase [EC:3.2.1.68]		EYWEAFYK	METABAT_AS09scLD_252_322102_AS09_2	Firmicutes	N/A	N/A		IEGPWIYR	METABAT_AS06rmzACSIP_10_55099_AS06_114	Bacteroidetes	N/A	N/A		VEHWWELYPR	METABAT_AS06rmzACSIP_50_42781_AS06_11	Actinobacteria	N/A	N/A
	DLVSYNEK	METABAT_AS06rmzACSIP_463_27874_AS06_8	Actinobacteria	K01214	ISA, treX; isoamylase [EC:3.2.1.68]		NEDGILPLK	METABAT_AS09scLD_416_403367_AS09_3	Firmicutes	K01214	ISA, treX; isoamylase [EC:3.2.1.68]		EYWEAFYK	METABAT_AS09scLD_362_30861_AS09_1	Firmicutes	N/A	N/A		FGQVGVK	METABAT_AS06rmzACSIP_10_55099_AS06_115	Bacteroidetes	N/A	N/A		EVTYSVTR	METABAT_AS06rmzACSIP_513_171807_AS06_14	Actinobacteria	N/A	N/A
	DLVSYNEK	METABAT_AS08sgBPME_431_101094_AS08_3	Actinobacteria	K01214	ISA, treX; isoamylase [EC:3.2.1.68]		NEDGILPLK	METABAT_AS23ysBPME_171_143979_AS23_72	Firmicutes	K01214	ISA, treX; isoamylase [EC:3.2.1.68]		EYWEAFYK	METABAT_AS09scLD_362_257260_AS09_3	Firmicutes	N/A	N/A		FGQVGVK	METABAT_AS06rmzACSIP_237_65984_AS06_29	Bacteroidetes	N/A	N/A		EVTYSVTR	METABAT_AS08sgBPME_145_306212_AS08_2	Actinobacteria	N/A	N/A
	DLVSYNEK	METABAT_AS09scLD_206_296682_AS09_2	Actinobacteria	K01214	ISA, treX; isoamylase [EC:3.2.1.68]		EIYLAGFER	METABAT_AS02xzSISU_47_18784_AS02_17	Firmicutes	K01214	ISA, treX; isoamylase [EC:3.2.1.68]		EYWEAFYK	METABAT_AS15tlH2ME_178_166798_AS15_10	Firmicutes	N/A	N/A		FGQVGVK	METABAT_AS06rmzACSIP_31_231472_AS06_6	Bacteroidetes	N/A	N/A		GLGVNPYDLEQNIR	METABAT_AS06rmzACSIP_514_242865_AS06_37	Firmicutes	N/A	N/A
	DLVSYNEK	METABAT_AS27yjCOA_163_8950_AS27_27	Actinobacteria	K01214	ISA, treX; isoamylase [EC:3.2.1.68]		EIYLAGFER	METABAT_AS06rmzACSIP_271_727753_AS06_43	Firmicutes	K01214	ISA, treX; isoamylase [EC:3.2.1.68]		EYWEAFYK	METABAT_AS23ysBPME_326_38366_AS23_40	Firmicutes	N/A	N/A		FGQVGVK	METABAT_AS06rmzACSIP_425_327836_AS06_1	Bacteroidetes	N/A	N/A		NHIHVYTIK	METABAT_AS06rmzACSIP_518_82598_AS06_12	Bacteroidetes	N/A	N/A
	DLVSYNEK	METABAT_AS27yjCOA_184_30583_AS27_66	Proteobacteria	K01214	ISA, treX; isoamylase [EC:3.2.1.68]		EIYLAGFER	METABAT_AS08sgBPME_309_87507_AS08_8	Firmicutes	K01214	ISA, treX; isoamylase [EC:3.2.1.68]		EYWEAFYK	METABAT_AS23ysBPME_95_287188_AS23_39	Firmicutes	N/A	N/A		FGQVGVK	METABAT_AS06rmzACSIP_57_127144_AS06_3	Bacteroidetes	N/A	N/A		NHIHVYTIK	METABAT_AS08sgBPME_22_202503_AS08_3	Bacteroidetes	N/A	N/A
	DDFALGR	METABAT_AS01afH2WH_6_36327_AS01_62	Actinobacteria	K00700	GBE1, glgB; 1,4-alpha-glucan branching enzyme [EC:2.4.1.18]		EIYLAGFER	METABAT_AS09scLD_132_119316_AS09_17	Firmicutes	K00700	GBE1, glgB; 1,4-alpha-glucan branching enzyme [EC:2.4.1.18]		RPSPGLLEYK	METABAT_AS04akNAM_18_31092_AS04_90	Firmicutes	K01190	lacZ; beta-galactosidase [EC:3.2.1.23]		FGQVGVK	METABAT_AS10tlH2TH_44_197711_AS10_1	Bacteroidetes	N/A	N/A		NHIHVYTIK	METABAT_AS22ysBPME_306_60512_AS22_39	Bacteroidetes	N/A	N/A
	DDFALGR	METABAT_AS10tlH2TH_155_323316_AS10_1	Fibrobacteres	K00700	GBE1, glgB; 1,4-alpha-glucan branching enzyme [EC:2.4.1.18]		EIYLAGFER	METABAT_AS20ysBPTH_44_19227_AS20_14	Firmicutes	K00700	GBE1, glgB; 1,4-alpha-glucan branching enzyme [EC:2.4.1.18]		RPSPGLLEYK	METABAT_AS09scLD_362_257260_AS09_3	Firmicutes	N/A	N/A		FGQVGVK	METABAT_AS22ysBPME_306_152419_AS22_5	Bacteroidetes	N/A	N/A		NHIHVYTIK	METABAT_AS24abBPME_136_24827_AS24_3	Bacteroidetes	N/A	N/A
	YLATESR	METABAT_AS01afH2WH_6_39467_AS01_8	Actinobacteria	K01182	IMA, malL; oligo-1,6-glucosidase [EC:3.2.1.10]		EIYLAGFER	METABAT_AS24abBPME_51_48246_AS24_19	Firmicutes	K01182	IMA, malL; oligo-1,6-glucosidase [EC:3.2.1.10]		RPSPGLLEYK	METABAT_AS23ysBPME_95_287188_AS23_39	Firmicutes	N/A	N/A		WYLFHHDSK	METABAT_AS06rmzACSIP_10_123151_AS06_25	Bacteroidetes	N/A	N/A		NHIHVYTIK	METABAT_AS4AglBPMA_44_8410_AS4A_1	Bacteroidetes	N/A	N/A
	WAELLGR	METABAT_AS01afH2WH_7_8584_AS01_51	Chloroflexi	N/A	N/A		EIYLAGFER	METABAT_AS27yjCOA_130_81240_AS27_4	Chloroflexi	N/A	N/A		RPSPGLLEYK	METABAT_AS4BglBPHE_29_32627_AS4B_1	Spirochaetes	K12111	ebgA; evolved beta-galactosidase subunit alpha [EC:3.2.1.23]		WYLFHHDSK	METABAT_AS22ysBPME_33_41738_AS22_2	Planctomycetes	N/A	N/A		LLASLIYQESR	METABAT_AS06rmzACSIP_518_159313_AS06_20	Bacteroidetes	N/A	N/A
	WAELLGR	METABAT_AS27yjCOA_123_48822_AS27_5	Chloroflexi	N/A	N/A		EIYLAGFER	METABAT_AS4EglBPAV_13_12337_AS4E_2	Chloroflexi	N/A	N/A		WTAETPYLYK	METABAT_AS04akNAM_18_31092_AS04_90	Firmicutes	K01190	lacZ; beta-galactosidase [EC:3.2.1.23]		DDNFGYR	METABAT_AS06rmzACSIP_10_269026_AS06_1	Bacteroidetes	K15921	xynD; arabinoxylan arabinofuranohydrolase [EC:3.2.1.55]		LLASLIYQESR	METABAT_AS10tlH2TH_9_181370_AS10_7	Bacteroidetes	K15921	xynD; arabinoxylan arabinofuranohydrolase [EC:3.2.1.55]
	QGFTGLWLIGLWER	METABAT_AS01afH2WH_7_8584_AS01_51	Chloroflexi	N/A	N/A		QEFDPER	METABAT_AS02xzSISU_56_23167_AS02_40	Chloroflexi	N/A	N/A		WTAETPYLYK	METABAT_AS04akNAM_34_51972_AS04_41	Firmicutes	K01190	lacZ; beta-galactosidase [EC:3.2.1.23]		LVELDPK	METABAT_AS06rmzACSIP_10_283909_AS06_2	Bacteroidetes	K06113	abnA; arabinan endo-1,5-alpha-L-arabinosidase [EC:3.2.1.99]		LLASLIYQESR	METABAT_AS17jrsBPGN_19_7673_AS17_1	Bacteroidetes	K06113	abnA; arabinan endo-1,5-alpha-L-arabinosidase [EC:3.2.1.99]
	QGFTGLWLIGLWER	METABAT_AS06rmzACSIP_617_193288_AS06_1	Chloroflexi	N/A	N/A		LQASFILTNL	METABAT_AS02xzSISU_56_28755_AS02_7	Chloroflexi	N/A	N/A		WTAETPYLYK	METABAT_AS04akNAM_60_761_AS04_24	Firmicutes	N/A	N/A		LVELDPK	METABAT_AS06rmzACSIP_31_385303_AS06_15	Bacteroidetes	K06113	abnA; arabinan endo-1,5-alpha-L-arabinosidase [EC:3.2.1.99]		LLASLIYQESR	METABAT_AS22ysBPME_286_103544_AS22_5	Firmicutes	K06113	abnA; arabinan endo-1,5-alpha-L-arabinosidase [EC:3.2.1.99]
	QGFTGLWLIGLWER	METABAT_AS27yjCOA_133_79627_AS27_19	Chloroflexi	N/A	N/A		NPVIGLR	METABAT_AS02xzSISU_61_15738_AS02_75	Firmicutes	N/A	N/A		WTAETPYLYK	METABAT_AS04akNAM_68_62574_AS04_4	Firmicutes	K01190	lacZ; beta-galactosidase [EC:3.2.1.23]		LVELDPK	METABAT_AS06rmzACSIP_553_614544_AS06_7	Lentisphaerae	K06113	abnA; arabinan endo-1,5-alpha-L-arabinosidase [EC:3.2.1.99]		LLASLIYQESR	METABAT_AS27yjCOA_179_11830_AS27_4	Bacteroidetes	K06113	abnA; arabinan endo-1,5-alpha-L-arabinosidase [EC:3.2.1.99]
	EVNPEYGTK	METABAT_AS01afH2WH_7_10923_AS01_14	Chloroflexi	N/A	N/A		NPVIGLR	METABAT_AS05jafATM_78_46935_AS05_98	Firmicutes	N/A	N/A		TSHYPDDPK	METABAT_AS04akNAM_18_31092_AS04_90	Firmicutes	K01190	lacZ; beta-galactosidase [EC:3.2.1.23]		LVELDPK	METABAT_AS27yjCOA_220_127630_AS27_3	Bacteroidetes	K06113	abnA; arabinan endo-1,5-alpha-L-arabinosidase [EC:3.2.1.99]		LLASLIYQESR	METABAT_AS4AglBPMA_44_35173_AS4A_3	Bacteroidetes	K06113	abnA; arabinan endo-1,5-alpha-L-arabinosidase [EC:3.2.1.99]
	EVNPEYGTK	METABAT_AS27yjCOA_61_61216_AS27_2	Firmicutes	N/A	N/A		GEISEAR	METABAT_AS02xzSISU_61_40194_AS02_2	Firmicutes	N/A	N/A		TSHYPDDPK	METABAT_AS06rmzACSIP_151_313832_AS06_2	Candidatus Hydrogenedentes	K01190	lacZ; beta-galactosidase [EC:3.2.1.23]		TLDPNSPDFK	METABAT_AS06rmzACSIP_10_283909_AS06_2	Bacteroidetes	K06113	abnA; arabinan endo-1,5-alpha-L-arabinosidase [EC:3.2.1.99]		FEETNDYVQK	METABAT_AS06rmzACSIP_51_25101_AS06_16	Synergistetes	K06113	abnA; arabinan endo-1,5-alpha-L-arabinosidase [EC:3.2.1.99]
	QQPDLNWR	METABAT_AS01afH2WH_7_18623_AS01_100	Chloroflexi	K01187	malZ; alpha-glucosidase [EC:3.2.1.20]		GEISEAR	METABAT_AS05jafATM_29_29088_AS05_2	Firmicutes	K01187	malZ; alpha-glucosidase [EC:3.2.1.20]		TVSAGLWR	METABAT_AS04akNAM_22_20100_AS04_38	Firmicutes	K01192	E3.2.1.25, MANBA, manB; beta-mannosidase [EC:3.2.1.25]		TLDPNSPDFK	METABAT_AS06rmzACSIP_237_551193_AS06_3	Bacteroidetes	K06113	abnA; arabinan endo-1,5-alpha-L-arabinosidase [EC:3.2.1.99]		FEETNDYVQK	METABAT_AS18jrsBPVS_12_3044_AS18_2	Synergistetes	K06113	abnA; arabinan endo-1,5-alpha-L-arabinosidase [EC:3.2.1.99]
	QQPDLNWR	METABAT_AS22ysBPME_234_56485_AS22_50	Firmicutes	K01182	IMA, malL; oligo-1,6-glucosidase [EC:3.2.1.10]		GEISEAR	METABAT_AS06rmzACSIP_118_5313_AS06_41	Acidobacteria	K01182	IMA, malL; oligo-1,6-glucosidase [EC:3.2.1.10]		TVSAGLWR	METABAT_AS10tlH2TH_237_312273_AS10_1	Firmicutes	K01192	E3.2.1.25, MANBA, manB; beta-mannosidase [EC:3.2.1.25]		TLDPNSPDFK	METABAT_AS07pgkLD_113_71195_AS07_2	Bacteroidetes	K06113	abnA; arabinan endo-1,5-alpha-L-arabinosidase [EC:3.2.1.99]		TLAAYNAGPGR	METABAT_AS06rmzACSIP_51_181607_AS06_3	Synergistetes	K06113	abnA; arabinan endo-1,5-alpha-L-arabinosidase [EC:3.2.1.99]
	QQPDLNWR	METABAT_AS27yjCOA_117_191426_AS27_1	Spirochaetes	K01187	malZ; alpha-glucosidase [EC:3.2.1.20]		GEISEAR	METABAT_AS06rmzACSIP_502_55385_AS06_84	Acidobacteria	K01187	malZ; alpha-glucosidase [EC:3.2.1.20]		TVSAGLWR	METABAT_AS22ysBPME_179_28632_AS22_14	Firmicutes	K01192	E3.2.1.25, MANBA, manB; beta-mannosidase [EC:3.2.1.25]		TLDPNSPDFK	METABAT_AS07pgkLD_113_164467_AS07_2	Bacteroidetes	K06113	abnA; arabinan endo-1,5-alpha-L-arabinosidase [EC:3.2.1.99]		TLAAYNAGPGR	METABAT_AS09scLD_97_278395_AS09_3	Synergistetes	K06113	abnA; arabinan endo-1,5-alpha-L-arabinosidase [EC:3.2.1.99]
	QQPDLNWR	METABAT_AS27yjCOA_82_26188_AS27_4	Chloroflexi	K01187	malZ; alpha-glucosidase [EC:3.2.1.20]		GEISEAR	METABAT_AS21ysBPME_8_189531_AS21_1	Firmicutes	K01187	malZ; alpha-glucosidase [EC:3.2.1.20]		GSNWVPADALHSR	METABAT_AS04akNAM_22_20100_AS04_38	Firmicutes	K01192	E3.2.1.25, MANBA, manB; beta-mannosidase [EC:3.2.1.25]		TLDPNSPDFK	METABAT_AS4AglBPMA_44_13025_AS4A_3	Bacteroidetes	K06113	abnA; arabinan endo-1,5-alpha-L-arabinosidase [EC:3.2.1.99]		TLAAYNAGPGR	METABAT_AS10tlH2TH_7_384516_AS10_1	Synergistetes	K06113	abnA; arabinan endo-1,5-alpha-L-arabinosidase [EC:3.2.1.99]
	LAPLLDNDR	METABAT_AS01afH2WH_7_18623_AS01_136	Chloroflexi	K05343	treS; maltose alpha-D-glucosyltransferase / alpha-amylase [EC:5.4.99.16 3.2.1.1]		NIEHPQQVR	METABAT_AS02xzSISU_62_17292_AS02_3	Proteobacteria	K05343	treS; maltose alpha-D-glucosyltransferase / alpha-amylase [EC:5.4.99.16 3.2.1.1]		GSNWVPADALHSR	METABAT_AS06rmzACSIP_213_144575_AS06_3	Lentisphaerae	K01192	E3.2.1.25, MANBA, manB; beta-mannosidase [EC:3.2.1.25]		YYFYFPANK	METABAT_AS06rmzACSIP_10_515038_AS06_6	Bacteroidetes	N/A	N/A		TLAAYNAGPGR	METABAT_AS22ysBPME_88_215695_AS22_5	Synergistetes	N/A	N/A
	LAPLLDNDR	METABAT_AS02xzSISU_56_25965_AS02_32	Chloroflexi	K05343	treS; maltose alpha-D-glucosyltransferase / alpha-amylase [EC:5.4.99.16 3.2.1.1]		NIEHPQQVR	METABAT_AS07pgkLD_188_100379_AS07_4	Proteobacteria	K05343	treS; maltose alpha-D-glucosyltransferase / alpha-amylase [EC:5.4.99.16 3.2.1.1]		GSNWVPADALHSR	METABAT_AS06rmzACSIP_250_128007_AS06_4	Lentisphaerae	K01192	E3.2.1.25, MANBA, manB; beta-mannosidase [EC:3.2.1.25]		YYFYFPANK	METABAT_AS06rmzACSIP_547_331755_AS06_8	Bacteroidetes	N/A	N/A		ALLDQFDGNLVLVLGGYNGGPHNAK	METABAT_AS06rmzACSIP_529_614292_AS06_34	Fibrobacteres	N/A	N/A
	LAPLLDNDR	METABAT_AS06rmzACSIP_248_268573_AS06_6	Chloroflexi	K05343	treS; maltose alpha-D-glucosyltransferase / alpha-amylase [EC:5.4.99.16 3.2.1.1]		NIEHPQQVR	METABAT_AS07pgkLD_56_41248_AS07_4	Proteobacteria	K05343	treS; maltose alpha-D-glucosyltransferase / alpha-amylase [EC:5.4.99.16 3.2.1.1]		GSNWVPADALHSR	METABAT_AS06rmzACSIP_419_625420_AS06_1	Lentisphaerae	K01192	E3.2.1.25, MANBA, manB; beta-mannosidase [EC:3.2.1.25]		YYFYFPANK	METABAT_AS07pgkLD_177_35394_AS07_4	Bacteroidetes	N/A	N/A		FYEGVIR	METABAT_AS06rmzACSIP_531_528987_AS06_7	Proteobacteria	N/A	N/A
	LAPLLDNDR	METABAT_AS06rmzACSIP_331_222063_AS06_5	Chloroflexi	K05343	treS; maltose alpha-D-glucosyltransferase / alpha-amylase [EC:5.4.99.16 3.2.1.1]		NIEHPQQVR	METABAT_AS07pgkLD_56_49888_AS07_117	Proteobacteria	K05343	treS; maltose alpha-D-glucosyltransferase / alpha-amylase [EC:5.4.99.16 3.2.1.1]		GSNWVPADALHSR	METABAT_AS21ysBPME_159_79622_AS21_11	Firmicutes	K01192	E3.2.1.25, MANBA, manB; beta-mannosidase [EC:3.2.1.25]		EGPWVFER	METABAT_AS06rmzACSIP_10_515038_AS06_6	Bacteroidetes	N/A	N/A		FYEGVIR	METABAT_AS09scLD_69_291148_AS09_21	Proteobacteria	N/A	N/A
	LAPLLDNDR	METABAT_AS27yjCOA_82_46446_AS27_7	Chloroflexi	K05343	treS; maltose alpha-D-glucosyltransferase / alpha-amylase [EC:5.4.99.16 3.2.1.1]		NIEHPQQVR	METABAT_AS08sgBPME_292_125203_AS08_9	Proteobacteria	K05343	treS; maltose alpha-D-glucosyltransferase / alpha-amylase [EC:5.4.99.16 3.2.1.1]		GSNWVPADALHSR	METABAT_AS21ysBPME_275_218588_AS21_3	Firmicutes	K01192	E3.2.1.25, MANBA, manB; beta-mannosidase [EC:3.2.1.25]		EGPWVFER	METABAT_AS06rmzACSIP_31_231472_AS06_8	Bacteroidetes	N/A	N/A		NGRPPFSSNINVR	METABAT_AS06rmzACSIP_531_720087_AS06_2	Proteobacteria	N/A	N/A
	FWLDLGVDGFR	METABAT_AS01afH2WH_7_18623_AS01_136	Chloroflexi	K05343	treS; maltose alpha-D-glucosyltransferase / alpha-amylase [EC:5.4.99.16 3.2.1.1]		NIEHPQQVR	METABAT_AS08sgBPME_395_45551_AS08_4	Proteobacteria	K05343	treS; maltose alpha-D-glucosyltransferase / alpha-amylase [EC:5.4.99.16 3.2.1.1]		GSNWVPADALHSR	METABAT_AS22ysBPME_247_22158_AS22_4	Lentisphaerae	K01192	E3.2.1.25, MANBA, manB; beta-mannosidase [EC:3.2.1.25]		EGPWVFER	METABAT_AS06rmzACSIP_425_160138_AS06_2	Bacteroidetes	N/A	N/A		LIAAIIIAR	METABAT_AS06rmzACSIP_531_724848_AS06_1	Proteobacteria	N/A	N/A
	FWLDLGVDGFR	METABAT_AS05jafATM_106_72142_AS05_53	Chloroflexi	K01176	AMY, amyA, malS; alpha-amylase [EC:3.2.1.1]		NIEHPQQVR	METABAT_AS10tlH2TH_158_194670_AS10_16	Proteobacteria	K01176	AMY, amyA, malS; alpha-amylase [EC:3.2.1.1]		GSNWVPADALHSR	METABAT_AS22ysBPME_35_230688_AS22_1	Lentisphaerae	K01192	E3.2.1.25, MANBA, manB; beta-mannosidase [EC:3.2.1.25]		EGPWVFER	METABAT_AS06rmzACSIP_547_331755_AS06_8	Bacteroidetes	N/A	N/A		LIAAIIIAR	METABAT_AS09scLD_69_101738_AS09_1	Proteobacteria	N/A	N/A
	FWLDLGVDGFR	METABAT_AS06rmzACSIP_166_229306_AS06_1	Chloroflexi	K01176	AMY, amyA, malS; alpha-amylase [EC:3.2.1.1]		NIEHPQQVR	METABAT_AS21ysBPME_211_23450_AS21_8	Proteobacteria	K01176	AMY, amyA, malS; alpha-amylase [EC:3.2.1.1]		HEAESVVTK	METABAT_AS04akNAM_22_20100_AS04_38	Firmicutes	K01192	E3.2.1.25, MANBA, manB; beta-mannosidase [EC:3.2.1.25]		EGPWVFER	METABAT_AS10tlH2TH_44_197711_AS10_2	Bacteroidetes	N/A	N/A		LIAAIIIAR	METABAT_AS10tlH2TH_375_14172_AS10_2	Proteobacteria	N/A	N/A
	FWLDLGVDGFR	METABAT_AS06rmzACSIP_282_48055_AS06_2	Tenericutes	K01182	IMA, malL; oligo-1,6-glucosidase [EC:3.2.1.10]		NIEHPQQVR	METABAT_AS23ysBPME_81_70186_AS23_23	Proteobacteria	K01182	IMA, malL; oligo-1,6-glucosidase [EC:3.2.1.10]		HEAESVVTK	METABAT_AS08sgBPME_131_7338_AS08_2	Firmicutes	K01192	E3.2.1.25, MANBA, manB; beta-mannosidase [EC:3.2.1.25]		KPIWIEAPHIYK	METABAT_AS06rmzACSIP_10_521100_AS06_7	Bacteroidetes	K01198	xynB; xylan 1,4-beta-xylosidase [EC:3.2.1.37]		WNNLSDR	METABAT_AS06rmzACSIP_532_30331_AS06_11	Proteobacteria	K01198	xynB; xylan 1,4-beta-xylosidase [EC:3.2.1.37]
	FWLDLGVDGFR	METABAT_AS07pgkLD_197_25154_AS07_3	Firmicutes	K01182	IMA, malL; oligo-1,6-glucosidase [EC:3.2.1.10]		VNDAVTR	METABAT_AS02xzSISU_79_20023_AS02_31	Firmicutes	K01182	IMA, malL; oligo-1,6-glucosidase [EC:3.2.1.10]		HEAESVVTK	METABAT_AS15tlH2ME_174_26398_AS15_2	Firmicutes	K01192	E3.2.1.25, MANBA, manB; beta-mannosidase [EC:3.2.1.25]		KPIWIEAPHIYK	METABAT_AS06rmzACSIP_237_65984_AS06_25	Bacteroidetes	K01198	xynB; xylan 1,4-beta-xylosidase [EC:3.2.1.37]		VESDYDAGAVSSK	METABAT_AS06rmzACSIP_532_554630_AS06_7	Proteobacteria	K01198	xynB; xylan 1,4-beta-xylosidase [EC:3.2.1.37]
	FWLDLGVDGFR	METABAT_AS07pgkLD_206_133147_AS07_4	Firmicutes	K01182	IMA, malL; oligo-1,6-glucosidase [EC:3.2.1.10]		VNDAVTR	METABAT_AS06rmzACSIP_302_70607_AS06_1	Firmicutes	K01182	IMA, malL; oligo-1,6-glucosidase [EC:3.2.1.10]		GWPSHGSEAGLLDVAGFK	METABAT_AS04akNAM_22_33566_AS04_9	Firmicutes	K01190	lacZ; beta-galactosidase [EC:3.2.1.23]		KPIWIEAPHIYK	METABAT_AS06rmzACSIP_425_424443_AS06_2	Bacteroidetes	N/A	N/A		LGNISEAGK	METABAT_AS06rmzACSIP_543_452913_AS06_6	Fibrobacteres	N/A	N/A
	FWLDLGVDGFR	METABAT_AS07pgkLD_216_26960_AS07_2	Firmicutes	K01176	AMY, amyA, malS; alpha-amylase [EC:3.2.1.1]		EIYLKPFEIAVK	METABAT_AS02xzSISU_79_2283_AS02_4	Firmicutes	K01176	AMY, amyA, malS; alpha-amylase [EC:3.2.1.1]		GWPSHGSEAGLLDVAGFK	METABAT_AS25fmACSIPFO_71_34970_AS25_34	Firmicutes	K01190	lacZ; beta-galactosidase [EC:3.2.1.23]		KPIWIEAPHIYK	METABAT_AS06rmzACSIP_57_127144_AS06_6	Bacteroidetes	K01198	xynB; xylan 1,4-beta-xylosidase [EC:3.2.1.37]		YLAIIESALNPR	METABAT_AS06rmzACSIP_547_187658_AS06_110	Bacteroidetes	K01198	xynB; xylan 1,4-beta-xylosidase [EC:3.2.1.37]
	FWLDLGVDGFR	METABAT_AS07pgkLD_216_26960_AS07_3	Firmicutes	K01187	malZ; alpha-glucosidase [EC:3.2.1.20]		EIYLKPFEIAVK	METABAT_AS20ysBPTH_144_67528_AS20_7	Firmicutes	K01187	malZ; alpha-glucosidase [EC:3.2.1.20]		YLYWADK	METABAT_AS04akNAM_22_48720_AS04_14	Firmicutes	N/A	N/A		KPIWIEAPHIYK	METABAT_AS07pgkLD_177_96993_AS07_11	Bacteroidetes	K01198	xynB; xylan 1,4-beta-xylosidase [EC:3.2.1.37]		YLAIIESALNPR	METABAT_AS22ysBPME_225_28793_AS22_19	Bacteroidetes	K01198	xynB; xylan 1,4-beta-xylosidase [EC:3.2.1.37]
	FWLDLGVDGFR	METABAT_AS08sgBPME_130_187043_AS08_68	Tenericutes	K01182	IMA, malL; oligo-1,6-glucosidase [EC:3.2.1.10]		EIVQLYVR	METABAT_AS02xzSISU_79_2283_AS02_4	Firmicutes	K01182	IMA, malL; oligo-1,6-glucosidase [EC:3.2.1.10]		YLYWADK	METABAT_AS09scLD_29_108108_AS09_10	Firmicutes	N/A	N/A		KPIWIEAPHIYK	METABAT_AS07pgkLD_40_107073_AS07_9	Bacteroidetes	K01198	xynB; xylan 1,4-beta-xylosidase [EC:3.2.1.37]		YGLIVGNDIDER	METABAT_AS06rmzACSIP_551_153962_AS06_11	Proteobacteria	K01198	xynB; xylan 1,4-beta-xylosidase [EC:3.2.1.37]
	FWLDLGVDGFR	METABAT_AS08sgBPME_145_283209_AS08_1	Actinobacteria	K01187	malZ; alpha-glucosidase [EC:3.2.1.20]		EIVQLYVR	METABAT_AS05jafATM_34_12812_AS05_1	Thermotogae	K01187	malZ; alpha-glucosidase [EC:3.2.1.20]		YLYWADK	METABAT_AS15tlH2ME_109_82117_AS15_5	Firmicutes	N/A	N/A		KPIWIEAPHIYK	METABAT_AS10tlH2TH_144_274315_AS10_17	Bacteroidetes	K01198	xynB; xylan 1,4-beta-xylosidase [EC:3.2.1.37]		INVDSAAYDK	METABAT_AS06rmzACSIP_551_201162_AS06_18	Proteobacteria	K01198	xynB; xylan 1,4-beta-xylosidase [EC:3.2.1.37]
	FWLDLGVDGFR	METABAT_AS08sgBPME_462_133939_AS08_3	Tenericutes	K01182	IMA, malL; oligo-1,6-glucosidase [EC:3.2.1.10]		EIVQLYVR	METABAT_AS06rmzACSIP_360_356272_AS06_1	Firmicutes	K01182	IMA, malL; oligo-1,6-glucosidase [EC:3.2.1.10]		YLYWADK	METABAT_AS23ysBPME_90_30133_AS23_2	Firmicutes	N/A	N/A		KPIWIEAPHIYK	METABAT_AS10tlH2TH_44_154499_AS10_3	Bacteroidetes	K01198	xynB; xylan 1,4-beta-xylosidase [EC:3.2.1.37]		DEWIDER	METABAT_AS06rmzACSIP_551_281019_AS06_12	Proteobacteria	K01198	xynB; xylan 1,4-beta-xylosidase [EC:3.2.1.37]
	FWLDLGVDGFR	METABAT_AS08sgBPME_463_163365_AS08_3	Firmicutes	K01182	IMA, malL; oligo-1,6-glucosidase [EC:3.2.1.10]		EIVQLYVR	METABAT_AS07pgkLD_231_56972_AS07_6	Firmicutes	K01182	IMA, malL; oligo-1,6-glucosidase [EC:3.2.1.10]		DVYLLARPR	METABAT_AS04akNAM_22_54227_AS04_151	Firmicutes	N/A	N/A		VDWAGHADLVEGPDGK	METABAT_AS06rmzACSIP_10_521100_AS06_7	Bacteroidetes	K01198	xynB; xylan 1,4-beta-xylosidase [EC:3.2.1.37]		DEWIDER	METABAT_AS10tlH2TH_430_95501_AS10_12	Proteobacteria	K01198	xynB; xylan 1,4-beta-xylosidase [EC:3.2.1.37]
	FWLDLGVDGFR	METABAT_AS08sgBPME_70_156560_AS08_3	Actinobacteria	K01187	malZ; alpha-glucosidase [EC:3.2.1.20]		EIVQLYVR	METABAT_AS07pgkLD_82_66740_AS07_5	Candidatus Atribacteria	K01187	malZ; alpha-glucosidase [EC:3.2.1.20]		DVYLLARPR	METABAT_AS06rmzACSIP_375_573915_AS06_1	Lentisphaerae	N/A	N/A		VDWAGHADLVEGPDGK	METABAT_AS08sgBPME_38_103813_AS08_2	Bacteroidetes	K01198	xynB; xylan 1,4-beta-xylosidase [EC:3.2.1.37]		DEWIDER	METABAT_AS4AglBPMA_45_15466_AS4A_3	Proteobacteria	K01198	xynB; xylan 1,4-beta-xylosidase [EC:3.2.1.37]
	FWLDLGVDGFR	METABAT_AS08sgBPME_70_202578_AS08_6	Actinobacteria	K05343	treS; maltose alpha-D-glucosyltransferase / alpha-amylase [EC:5.4.99.16 3.2.1.1]		EIVQLYVR	METABAT_AS09scLD_85_66443_AS09_6	Firmicutes	K05343	treS; maltose alpha-D-glucosyltransferase / alpha-amylase [EC:5.4.99.16 3.2.1.1]		DVYLLARPR	METABAT_AS2HglBPFA_8_9802_AS2H_3	Firmicutes	K12111	ebgA; evolved beta-galactosidase subunit alpha [EC:3.2.1.23]		VDWAGHADLVEGPDGK	METABAT_AS08sgBPME_89_110493_AS08_1	Bacteroidetes	K01198	xynB; xylan 1,4-beta-xylosidase [EC:3.2.1.37]		TVNYADNGLPANPIR	METABAT_AS06rmzACSIP_565_362464_AS06_5	Actinobacteria	K01198	xynB; xylan 1,4-beta-xylosidase [EC:3.2.1.37]
	FWLDLGVDGFR	METABAT_AS09scLD_263_193006_AS09_1	Firmicutes	K01182	IMA, malL; oligo-1,6-glucosidase [EC:3.2.1.10]		EIVQLYVR	METABAT_AS22ysBPME_170_12957_AS22_8	Firmicutes	K01182	IMA, malL; oligo-1,6-glucosidase [EC:3.2.1.10]		GPGESYVDSK	METABAT_AS04akNAM_22_54227_AS04_151	Firmicutes	N/A	N/A		VDWAGHADLVEGPDGK	METABAT_AS09scLD_223_126340_AS09_4	Bacteroidetes	K01198	xynB; xylan 1,4-beta-xylosidase [EC:3.2.1.37]		YGPTAPVSSTGAK	METABAT_AS06rmzACSIP_565_544391_AS06_2	Actinobacteria	K01198	xynB; xylan 1,4-beta-xylosidase [EC:3.2.1.37]
	FWLDLGVDGFR	METABAT_AS15tlH2ME_173_159251_AS15_5	Chloroflexi	K01176	AMY, amyA, malS; alpha-amylase [EC:3.2.1.1]		EIVQLYVR	METABAT_AS22ysBPME_71_165172_AS22_15	Firmicutes	K01176	AMY, amyA, malS; alpha-amylase [EC:3.2.1.1]		GPGESYVDSK	METABAT_AS09scLD_252_322102_AS09_2	Firmicutes	N/A	N/A		VDWAGHADLVEGPDGK	METABAT_AS23ysBPME_26_178172_AS23_2	Bacteroidetes	K01198	xynB; xylan 1,4-beta-xylosidase [EC:3.2.1.37]		VEIPDGVPPAAGAPVPAIDFDGPGR	METABAT_AS06rmzACSIP_565_3027_AS06_14	Actinobacteria	K01198	xynB; xylan 1,4-beta-xylosidase [EC:3.2.1.37]
	FWLDLGVDGFR	METABAT_AS19jrsBPTG_31_18046_AS19_2	Chloroflexi	K01176	AMY, amyA, malS; alpha-amylase [EC:3.2.1.1]		EIVQLYVR	METABAT_AS23ysBPME_359_182738_AS23_2	Firmicutes	K01176	AMY, amyA, malS; alpha-amylase [EC:3.2.1.1]		GPGESYVDSK	METABAT_AS09scLD_362_257260_AS09_3	Firmicutes	N/A	N/A		VDWAGHADLVEGPDGK	METABAT_AS24abBPME_67_88723_AS24_1	Firmicutes	K01198	xynB; xylan 1,4-beta-xylosidase [EC:3.2.1.37]		NLADTTK	METABAT_AS06rmzACSIP_565_100779_AS06_12	Actinobacteria	K01198	xynB; xylan 1,4-beta-xylosidase [EC:3.2.1.37]
	FWLDLGVDGFR	METABAT_AS20ysBPTH_43_36212_AS20_60	Tenericutes	K01182	IMA, malL; oligo-1,6-glucosidase [EC:3.2.1.10]		EIVQLYVR	METABAT_AS25fmACSIPFO_55_11163_AS25_7	Firmicutes	K01182	IMA, malL; oligo-1,6-glucosidase [EC:3.2.1.10]		GPGESYVDSK	METABAT_AS15tlH2ME_178_166798_AS15_10	Firmicutes	N/A	N/A		GNHPGIIEYK	METABAT_AS06rmzACSIP_10_521100_AS06_17	Bacteroidetes	K15921	xynD; arabinoxylan arabinofuranohydrolase [EC:3.2.1.55]		IEFAVAAYNAGQGAVGR	METABAT_AS06rmzACSIP_581_27790_AS06_40	Synergistetes	K15921	xynD; arabinoxylan arabinofuranohydrolase [EC:3.2.1.55]
	FWLDLGVDGFR	METABAT_AS21ysBPME_308_264187_AS21_5	Tenericutes	K01182	IMA, malL; oligo-1,6-glucosidase [EC:3.2.1.10]		EIVQLYVR	METABAT_AS27yjCOA_123_182048_AS27_5	Chloroflexi	K01182	IMA, malL; oligo-1,6-glucosidase [EC:3.2.1.10]		GPGESYVDSK	METABAT_AS23ysBPME_266_194302_AS23_32	Firmicutes	N/A	N/A		GNHPGIIEYK	METABAT_AS08sgBPME_372_26749_AS08_7	Firmicutes	K15921	xynD; arabinoxylan arabinofuranohydrolase [EC:3.2.1.55]		IEFAVAAYNAGQGAVGR	METABAT_AS10tlH2TH_186_134166_AS10_1	Synergistetes	K15921	xynD; arabinoxylan arabinofuranohydrolase [EC:3.2.1.55]
	FWLDLGVDGFR	METABAT_AS21ysBPME_320_130444_AS21_90	Firmicutes	K01182	IMA, malL; oligo-1,6-glucosidase [EC:3.2.1.10]		EIVQLYVR	METABAT_AS27yjCOA_92_157346_AS27_9	Proteobacteria	K01182	IMA, malL; oligo-1,6-glucosidase [EC:3.2.1.10]		GPGESYVDSK	METABAT_AS23ysBPME_268_57581_AS23_19	Firmicutes	N/A	N/A		GNHPGIIEYK	METABAT_AS22ysBPME_320_171418_AS22_17	Bacteroidetes	K09955	K09955; uncharacterized protein		LALWLGDAR	METABAT_AS06rmzACSIP_581_27790_AS06_40	Synergistetes	K09955	K09955; uncharacterized protein
	FWLDLGVDGFR	METABAT_AS25fmACSIPFO_17_52714_AS25_8	Tenericutes	K01182	IMA, malL; oligo-1,6-glucosidase [EC:3.2.1.10]		EIVQLYVR	METABAT_AS4BglBPHE_2_33613_AS4B_12	Thermotogae	K01182	IMA, malL; oligo-1,6-glucosidase [EC:3.2.1.10]		GPGESYVDSK	METABAT_AS23ysBPME_338_52702_AS23_5	Firmicutes	N/A	N/A		GNHPGIIEYK	METABAT_AS23ysBPME_26_10275_AS23_6	Bacteroidetes	K15921	xynD; arabinoxylan arabinofuranohydrolase [EC:3.2.1.55]		LALWLGDAR	METABAT_AS4EglBPAV_17_1906_AS4E_11	Synergistetes	K15921	xynD; arabinoxylan arabinofuranohydrolase [EC:3.2.1.55]
	FWLDLGVDGFR	METABAT_AS25fmACSIPFO_32_27728_AS25_27	Chloroflexi	K05343	treS; maltose alpha-D-glucosyltransferase / alpha-amylase [EC:5.4.99.16 3.2.1.1]		HFAVHSGPEDLR	METABAT_AS02xzSISU_79_47523_AS02_18	Firmicutes	K05343	treS; maltose alpha-D-glucosyltransferase / alpha-amylase [EC:5.4.99.16 3.2.1.1]		GPGESYVDSK	METABAT_AS23ysBPME_95_287188_AS23_39	Firmicutes	N/A	N/A		NYQEGPWVWK	METABAT_AS06rmzACSIP_10_521100_AS06_17	Bacteroidetes	K15921	xynD; arabinoxylan arabinofuranohydrolase [EC:3.2.1.55]		TAAIEAGK	METABAT_AS06rmzACSIP_587_5242_AS06_15	Spirochaetes	K15921	xynD; arabinoxylan arabinofuranohydrolase [EC:3.2.1.55]
	FWLDLGVDGFR	METABAT_AS27yjCOA_30_170203_AS27_5	Proteobacteria	K01187	malZ; alpha-glucosidase [EC:3.2.1.20]		HFAVHSGPEDLR	METABAT_AS04akNAM_106_34444_AS04_36	Firmicutes	K01187	malZ; alpha-glucosidase [EC:3.2.1.20]		VWGGGIVNK	METABAT_AS04akNAM_22_63438_AS04_19	Firmicutes	K01192	E3.2.1.25, MANBA, manB; beta-mannosidase [EC:3.2.1.25]		NYQEGPWVWK	METABAT_AS06rmzACSIP_31_231472_AS06_1	Bacteroidetes	K15921	xynD; arabinoxylan arabinofuranohydrolase [EC:3.2.1.55]		GNAELNYSITAPGK	METABAT_AS06rmzACSIP_587_11680_AS06_4	Spirochaetes	K15921	xynD; arabinoxylan arabinofuranohydrolase [EC:3.2.1.55]
	FWLDLGVDGFR	METABAT_AS27yjCOA_82_46446_AS27_7	Chloroflexi	K05343	treS; maltose alpha-D-glucosyltransferase / alpha-amylase [EC:5.4.99.16 3.2.1.1]		HFAVHSGPEDLR	METABAT_AS05jafATM_73_4466_AS05_9	Firmicutes	K05343	treS; maltose alpha-D-glucosyltransferase / alpha-amylase [EC:5.4.99.16 3.2.1.1]		VWGGGIVNK	METABAT_AS23ysBPME_91_254079_AS23_2	Bacteroidetes	K01192	E3.2.1.25, MANBA, manB; beta-mannosidase [EC:3.2.1.25]		NYQEGPWVWK	METABAT_AS07pgkLD_177_179990_AS07_5	Bacteroidetes	K15921	xynD; arabinoxylan arabinofuranohydrolase [EC:3.2.1.55]		YNYGVPPYR	METABAT_AS06rmzACSIP_589_129270_AS06_15	Proteobacteria	K15921	xynD; arabinoxylan arabinofuranohydrolase [EC:3.2.1.55]
	FWLDLGVDGFR	METABAT_AS4IglBPLE_40_18386_AS4I_54	Tenericutes	K01182	IMA, malL; oligo-1,6-glucosidase [EC:3.2.1.10]		HFAVHSGPEDLR	METABAT_AS08sgBPME_343_4698_AS08_7	Firmicutes	K01182	IMA, malL; oligo-1,6-glucosidase [EC:3.2.1.10]		VWGGGIVNK	METABAT_AS27yjCOA_213_48998_AS27_3	Bacteroidetes	K01192	E3.2.1.25, MANBA, manB; beta-mannosidase [EC:3.2.1.25]		NYQEGPWVWK	METABAT_AS08sgBPME_372_26749_AS08_7	Firmicutes	K15921	xynD; arabinoxylan arabinofuranohydrolase [EC:3.2.1.55]		YNYGVPPYR	METABAT_AS4AglBPMA_11_14570_AS4A_4	Proteobacteria	K15921	xynD; arabinoxylan arabinofuranohydrolase [EC:3.2.1.55]
	ADAVPYLFER	METABAT_AS01afH2WH_7_18623_AS01_136	Chloroflexi	K05343	treS; maltose alpha-D-glucosyltransferase / alpha-amylase [EC:5.4.99.16 3.2.1.1]		HFAVHSGPEDLR	METABAT_AS09scLD_138_83844_AS09_2	Firmicutes	K05343	treS; maltose alpha-D-glucosyltransferase / alpha-amylase [EC:5.4.99.16 3.2.1.1]		IWINADR	METABAT_AS04akNAM_22_63969_AS04_22	Firmicutes	N/A	N/A		AGVKPVANLDPFK	METABAT_AS06rmzACSIP_10_521100_AS06_20	Bacteroidetes	K15921	xynD; arabinoxylan arabinofuranohydrolase [EC:3.2.1.55]		YITIAESSLRPLAFSNK	METABAT_AS06rmzACSIP_589_204874_AS06_7	Proteobacteria	K15921	xynD; arabinoxylan arabinofuranohydrolase [EC:3.2.1.55]
	ADAVPYLFER	METABAT_AS06rmzACSIP_266_264014_AS06_4	Chloroflexi	K05343	treS; maltose alpha-D-glucosyltransferase / alpha-amylase [EC:5.4.99.16 3.2.1.1]		HFAVHSGPEDLR	METABAT_AS10tlH2TH_329_84640_AS10_4	Firmicutes	K05343	treS; maltose alpha-D-glucosyltransferase / alpha-amylase [EC:5.4.99.16 3.2.1.1]		IWINADR	METABAT_AS09scLD_118_353616_AS09_2	Firmicutes	N/A	N/A		YGWGNNR	METABAT_AS06rmzACSIP_10_571889_AS06_56	Bacteroidetes	N/A	N/A		YITIAESSLRPLAFSNK	METABAT_AS4AglBPMA_11_13033_AS4A_27	Proteobacteria	N/A	N/A
	ADAVPYLFER	METABAT_AS25fmACSIPFO_32_27728_AS25_27	Chloroflexi	K05343	treS; maltose alpha-D-glucosyltransferase / alpha-amylase [EC:5.4.99.16 3.2.1.1]		HFAVHSGPEDLR	METABAT_AS20ysBPTH_51_89175_AS20_22	Firmicutes	K05343	treS; maltose alpha-D-glucosyltransferase / alpha-amylase [EC:5.4.99.16 3.2.1.1]		GLINGPYGK	METABAT_AS04akNAM_22_64816_AS04_11	Firmicutes	K01190	lacZ; beta-galactosidase [EC:3.2.1.23]		YGWGNNR	METABAT_AS06rmzACSIP_237_12093_AS06_6	Bacteroidetes	N/A	N/A		SGGATGWAIR	METABAT_AS06rmzACSIP_589_324544_AS06_29	Proteobacteria	N/A	N/A
	ADAVPYLFER	METABAT_AS27yjCOA_114_73016_AS27_53	Chloroflexi	K05343	treS; maltose alpha-D-glucosyltransferase / alpha-amylase [EC:5.4.99.16 3.2.1.1]		HFAVHSGPEDLR	METABAT_AS22ysBPME_176_195633_AS22_8	Firmicutes	K05343	treS; maltose alpha-D-glucosyltransferase / alpha-amylase [EC:5.4.99.16 3.2.1.1]		GLINGPYGK	METABAT_AS08sgBPME_131_101122_AS08_6	Firmicutes	K01190	lacZ; beta-galactosidase [EC:3.2.1.23]		YGWGNNR	METABAT_AS06rmzACSIP_553_671159_AS06_3	Lentisphaerae	N/A	N/A		EWNFTLR	METABAT_AS06rmzACSIP_596_37509_AS06_6	Proteobacteria	N/A	N/A
	ADAVPYLFER	METABAT_AS27yjCOA_133_106392_AS27_24	Chloroflexi	K05343	treS; maltose alpha-D-glucosyltransferase / alpha-amylase [EC:5.4.99.16 3.2.1.1]		HFAVHSGPEDLR	METABAT_AS22ysBPME_292_29001_AS22_22	Firmicutes	K05343	treS; maltose alpha-D-glucosyltransferase / alpha-amylase [EC:5.4.99.16 3.2.1.1]		DYWAAK	METABAT_AS04akNAM_22_64816_AS04_19	Firmicutes	K01190	lacZ; beta-galactosidase [EC:3.2.1.23]		YGWGNNR	METABAT_AS06rmzACSIP_634_68149_AS06_16	Proteobacteria	N/A	N/A		EWNFTLR	METABAT_AS19jrsBPTG_34_30041_AS19_1	Proteobacteria	N/A	N/A
	ADAVPYLFER	METABAT_AS27yjCOA_160_22836_AS27_3	Chloroflexi	K05343	treS; maltose alpha-D-glucosyltransferase / alpha-amylase [EC:5.4.99.16 3.2.1.1]		HFAVHSGPEDLR	METABAT_AS22ysBPME_78_19513_AS22_41	Firmicutes	K05343	treS; maltose alpha-D-glucosyltransferase / alpha-amylase [EC:5.4.99.16 3.2.1.1]		DYWAAK	METABAT_AS08sgBPME_131_101122_AS08_1	Firmicutes	K01190	lacZ; beta-galactosidase [EC:3.2.1.23]		YGWGNNR	METABAT_AS07pgkLD_150_206509_AS07_5	Bacteroidetes	N/A	N/A		FYLSRPDYLQR	METABAT_AS06rmzACSIP_596_563104_AS06_3	Proteobacteria	N/A	N/A
	ADAVPYLFER	METABAT_AS27yjCOA_1_91581_AS27_3	Chloroflexi	K05343	treS; maltose alpha-D-glucosyltransferase / alpha-amylase [EC:5.4.99.16 3.2.1.1]		HFAVHSGPEDLR	METABAT_AS23ysBPME_167_125216_AS23_1	Firmicutes	K05343	treS; maltose alpha-D-glucosyltransferase / alpha-amylase [EC:5.4.99.16 3.2.1.1]		LNFNAVR	METABAT_AS04akNAM_22_64816_AS04_37	Firmicutes	K01190	lacZ; beta-galactosidase [EC:3.2.1.23]		YGWGNNR	METABAT_AS07pgkLD_177_206242_AS07_8	Bacteroidetes	N/A	N/A		AEEIWQR	METABAT_AS06rmzACSIP_5_23144_AS06_11	Proteobacteria	N/A	N/A
	ADAVPYLFER	METABAT_AS27yjCOA_4_62740_AS27_44	Chloroflexi	K05343	treS; maltose alpha-D-glucosyltransferase / alpha-amylase [EC:5.4.99.16 3.2.1.1]		HFAVHSGPEDLR	METABAT_AS23ysBPME_284_22026_AS23_4	Firmicutes	K05343	treS; maltose alpha-D-glucosyltransferase / alpha-amylase [EC:5.4.99.16 3.2.1.1]		LNFNAVR	METABAT_AS06rmzACSIP_294_702606_AS06_6	N/A	K01190	lacZ; beta-galactosidase [EC:3.2.1.23]		YGWGNNR	METABAT_AS10tlH2TH_144_36622_AS10_8	Bacteroidetes	N/A	N/A		DVVQSTR	METABAT_AS06rmzACSIP_5_25323_AS06_8	Proteobacteria	N/A	N/A
	ADAVPYLFER	METABAT_AS27yjCOA_82_46446_AS27_7	Chloroflexi	K05343	treS; maltose alpha-D-glucosyltransferase / alpha-amylase [EC:5.4.99.16 3.2.1.1]		HFAVHSGPEDLR	METABAT_AS24abBPME_146_90946_AS24_39	Firmicutes	K05343	treS; maltose alpha-D-glucosyltransferase / alpha-amylase [EC:5.4.99.16 3.2.1.1]		LNFNAVR	METABAT_AS09scLD_124_255273_AS09_11	Firmicutes	K01190	lacZ; beta-galactosidase [EC:3.2.1.23]		YGWGNNR	METABAT_AS25fmACSIPFO_91_30461_AS25_42	Verrucomicrobia	N/A	N/A		DVVQSTR	METABAT_AS06rmzACSIP_625_25217_AS06_14	Proteobacteria	N/A	N/A
	YGTNDDLR	METABAT_AS01afH2WH_7_25059_AS01_4	Chloroflexi	K05343	treS; maltose alpha-D-glucosyltransferase / alpha-amylase [EC:5.4.99.16 3.2.1.1]		DGEEVVQLYIR	METABAT_AS02xzSISU_7_1757_AS02_2	Firmicutes	K05343	treS; maltose alpha-D-glucosyltransferase / alpha-amylase [EC:5.4.99.16 3.2.1.1]		LNFNAVR	METABAT_AS09scLD_29_385440_AS09_2	Firmicutes	K01190	lacZ; beta-galactosidase [EC:3.2.1.23]		YYLQYAGPGTEFK	METABAT_AS06rmzACSIP_10_598242_AS06_6	Bacteroidetes	K01198	xynB; xylan 1,4-beta-xylosidase [EC:3.2.1.37]		IAEADLDATR	METABAT_AS06rmzACSIP_5_184211_AS06_9	Proteobacteria	K01198	xynB; xylan 1,4-beta-xylosidase [EC:3.2.1.37]
	YGTNDDLR	METABAT_AS27yjCOA_133_9067_AS27_5	Chloroflexi	K05343	treS; maltose alpha-D-glucosyltransferase / alpha-amylase [EC:5.4.99.16 3.2.1.1]		DGEEVVQLYIR	METABAT_AS10tlH2TH_304_127847_AS10_7	Bacteroidetes	K05343	treS; maltose alpha-D-glucosyltransferase / alpha-amylase [EC:5.4.99.16 3.2.1.1]		LNFNAVR	METABAT_AS09scLD_85_202992_AS09_3	Firmicutes	K01190	lacZ; beta-galactosidase [EC:3.2.1.23]		YYLQYAGPGTEFK	METABAT_AS06rmzACSIP_237_551193_AS06_9	Bacteroidetes	K01198	xynB; xylan 1,4-beta-xylosidase [EC:3.2.1.37]		QPASSGK	METABAT_AS06rmzACSIP_5_234846_AS06_3	Proteobacteria	K01198	xynB; xylan 1,4-beta-xylosidase [EC:3.2.1.37]
	LDVPNEIDDDSFWAEFR	METABAT_AS01afH2WH_7_33606_AS01_103	Chloroflexi	K01208	cd, ma, nplT; cyclomaltodextrinase / maltogenic alpha-amylase / neopullulanase [EC:3.2.1.54 3.2.1.133 3.2.1.135]		DGEEVVQLYIR	METABAT_AS4FglBPSI_4_10146_AS4F_38	Firmicutes	K01208	cd, ma, nplT; cyclomaltodextrinase / maltogenic alpha-amylase / neopullulanase [EC:3.2.1.54 3.2.1.133 3.2.1.135]		LNFNAVR	METABAT_AS15tlH2ME_109_39437_AS15_1	Firmicutes	K01190	lacZ; beta-galactosidase [EC:3.2.1.23]		YYLQYAGPGTEFK	METABAT_AS4EglBPAV_5_30766_AS4E_4	Bacteroidetes	K01198	xynB; xylan 1,4-beta-xylosidase [EC:3.2.1.37]		TDFWEIYNYLPR	METABAT_AS06rmzACSIP_601_230505_AS06_35	Bacteroidetes	K01198	xynB; xylan 1,4-beta-xylosidase [EC:3.2.1.37]
	LDVPNEIDDDSFWAEFR	METABAT_AS27yjCOA_133_79627_AS27_22	Chloroflexi	K01208	cd, ma, nplT; cyclomaltodextrinase / maltogenic alpha-amylase / neopullulanase [EC:3.2.1.54 3.2.1.133 3.2.1.135]		LPVSFPK	METABAT_AS02xzSISU_7_1757_AS02_2	Firmicutes	K01208	cd, ma, nplT; cyclomaltodextrinase / maltogenic alpha-amylase / neopullulanase [EC:3.2.1.54 3.2.1.133 3.2.1.135]		AIDGSDYTK	METABAT_AS04akNAM_34_1384_AS04_32	Firmicutes	K15855	csxA; exo-1,4-beta-D-glucosaminidase [EC:3.2.1.165]		AATLDSDR	METABAT_AS06rmzACSIP_118_206258_AS06_4	Acidobacteria	K01198	xynB; xylan 1,4-beta-xylosidase [EC:3.2.1.37]		TDFWEIYNYLPR	METABAT_AS10tlH2TH_138_312295_AS10_16	Bacteroidetes	K01198	xynB; xylan 1,4-beta-xylosidase [EC:3.2.1.37]
	LDVPNEIDDDSFWAEFR	METABAT_AS27yjCOA_192_194036_AS27_3	Chloroflexi	K01208	cd, ma, nplT; cyclomaltodextrinase / maltogenic alpha-amylase / neopullulanase [EC:3.2.1.54 3.2.1.133 3.2.1.135]		LPVSFPK	METABAT_AS04akNAM_94_28101_AS04_107	Firmicutes	K01208	cd, ma, nplT; cyclomaltodextrinase / maltogenic alpha-amylase / neopullulanase [EC:3.2.1.54 3.2.1.133 3.2.1.135]		FASYVYK	METABAT_AS04akNAM_34_52520_AS04_128	Firmicutes	K01190	lacZ; beta-galactosidase [EC:3.2.1.23]		SVLDIRPLLWK	METABAT_AS06rmzACSIP_132_59125_AS06_3	Acidobacteria	K06113	abnA; arabinan endo-1,5-alpha-L-arabinosidase [EC:3.2.1.99]		TDFWEIYNYLPR	METABAT_AS23ysBPME_200_309986_AS23_4	Bacteroidetes	K06113	abnA; arabinan endo-1,5-alpha-L-arabinosidase [EC:3.2.1.99]
	FNTDNPQVR	METABAT_AS01afH2WH_7_33606_AS01_103	Chloroflexi	K01208	cd, ma, nplT; cyclomaltodextrinase / maltogenic alpha-amylase / neopullulanase [EC:3.2.1.54 3.2.1.133 3.2.1.135]		LPVSFPK	METABAT_AS20ysBPTH_179_9391_AS20_9	Firmicutes	K01208	cd, ma, nplT; cyclomaltodextrinase / maltogenic alpha-amylase / neopullulanase [EC:3.2.1.54 3.2.1.133 3.2.1.135]		FASYVYK	METABAT_AS04akNAM_44_53828_AS04_45	Firmicutes	K01190	lacZ; beta-galactosidase [EC:3.2.1.23]		SVLDIRPLLWK	METABAT_AS06rmzACSIP_502_734671_AS06_12	Acidobacteria	K06113	abnA; arabinan endo-1,5-alpha-L-arabinosidase [EC:3.2.1.99]		TDFWEIYNYLPR	METABAT_AS23ysBPME_51_240533_AS23_6	Bacteroidetes	K06113	abnA; arabinan endo-1,5-alpha-L-arabinosidase [EC:3.2.1.99]
	FNTDNPQVR	METABAT_AS06rmzACSIP_219_412960_AS06_12	Planctomycetes	K01208	cd, ma, nplT; cyclomaltodextrinase / maltogenic alpha-amylase / neopullulanase [EC:3.2.1.54 3.2.1.133 3.2.1.135]		LPVSFPK	METABAT_AS20ysBPTH_44_80819_AS20_22	Firmicutes	K01208	cd, ma, nplT; cyclomaltodextrinase / maltogenic alpha-amylase / neopullulanase [EC:3.2.1.54 3.2.1.133 3.2.1.135]		FASYVYK	METABAT_AS08sgBPME_416_112875_AS08_40	Firmicutes	K01190	lacZ; beta-galactosidase [EC:3.2.1.23]		SVLDIRPLLWK	METABAT_AS10tlH2TH_97_82766_AS10_1	Firmicutes	K06113	abnA; arabinan endo-1,5-alpha-L-arabinosidase [EC:3.2.1.99]		SGETLGGIAR	METABAT_AS06rmzACSIP_601_230505_AS06_35	Bacteroidetes	K06113	abnA; arabinan endo-1,5-alpha-L-arabinosidase [EC:3.2.1.99]
	FNTDNPQVR	METABAT_AS06rmzACSIP_406_236458_AS06_33	Chloroflexi	K01208	cd, ma, nplT; cyclomaltodextrinase / maltogenic alpha-amylase / neopullulanase [EC:3.2.1.54 3.2.1.133 3.2.1.135]		LPVSFPK	METABAT_AS23ysBPME_205_186082_AS23_2	Firmicutes	K01208	cd, ma, nplT; cyclomaltodextrinase / maltogenic alpha-amylase / neopullulanase [EC:3.2.1.54 3.2.1.133 3.2.1.135]		DWNHPSIILWGVR	METABAT_AS04akNAM_34_52520_AS04_128	Firmicutes	K01190	lacZ; beta-galactosidase [EC:3.2.1.23]		TAEPTTIFR	METABAT_AS06rmzACSIP_132_80852_AS06_16	Acidobacteria	N/A	N/A		SGETLGGIAR	METABAT_AS10tlH2TH_138_312295_AS10_16	Bacteroidetes	N/A	N/A
	FNTDNPQVR	METABAT_AS06rmzACSIP_450_407958_AS06_9	Chloroflexi	K01208	cd, ma, nplT; cyclomaltodextrinase / maltogenic alpha-amylase / neopullulanase [EC:3.2.1.54 3.2.1.133 3.2.1.135]		LPVSFPK	METABAT_AS4FglBPSI_4_10146_AS4F_38	Firmicutes	K01208	cd, ma, nplT; cyclomaltodextrinase / maltogenic alpha-amylase / neopullulanase [EC:3.2.1.54 3.2.1.133 3.2.1.135]		DWNHPSIILWGVR	METABAT_AS04akNAM_44_53828_AS04_45	Firmicutes	K01190	lacZ; beta-galactosidase [EC:3.2.1.23]		TAEPTTIFR	METABAT_AS06rmzACSIP_142_683590_AS06_20	Ignavibacteriae	N/A	N/A		SGETLGGIAR	METABAT_AS10tlH2TH_391_2746_AS10_9	Bacteroidetes	N/A	N/A
	FNTDNPQVR	METABAT_AS06rmzACSIP_45_9691_AS06_60	Chloroflexi	K01208	cd, ma, nplT; cyclomaltodextrinase / maltogenic alpha-amylase / neopullulanase [EC:3.2.1.54 3.2.1.133 3.2.1.135]		HYAANSIENSR	METABAT_AS02xzSISU_7_14493_AS02_10	Firmicutes	K01208	cd, ma, nplT; cyclomaltodextrinase / maltogenic alpha-amylase / neopullulanase [EC:3.2.1.54 3.2.1.133 3.2.1.135]		DWNHPSIILWGVR	METABAT_AS08sgBPME_382_24017_AS08_22	Firmicutes	K01190	lacZ; beta-galactosidase [EC:3.2.1.23]		TAEPTTIFR	METABAT_AS06rmzACSIP_553_187203_AS06_20	Lentisphaerae	N/A	N/A		SGETLGGIAR	METABAT_AS23ysBPME_51_240533_AS23_6	Bacteroidetes	N/A	N/A
	LDAIAYLWK	METABAT_AS01afH2WH_7_34484_AS01_79	Chloroflexi	K22597	E2.4.1.352; glucosylglycerate phosphorylase [EC:2.4.1.352]		HYAANSIENSR	METABAT_AS08sgBPME_117_306289_AS08_1	Firmicutes	K22597	E2.4.1.352; glucosylglycerate phosphorylase [EC:2.4.1.352]		DWNHPSIILWGVR	METABAT_AS09scLD_29_300482_AS09_4	Firmicutes	K01190	lacZ; beta-galactosidase [EC:3.2.1.23]		TAEPTTIFR	METABAT_AS06rmzACSIP_603_225679_AS06_2	Bacteroidetes	N/A	N/A		GDNLISIAR	METABAT_AS06rmzACSIP_609_180719_AS06_38	Fibrobacteres	N/A	N/A
	LDAIAYLWK	METABAT_AS02xzSISU_56_26225_AS02_26	Chloroflexi	K22597	E2.4.1.352; glucosylglycerate phosphorylase [EC:2.4.1.352]		HYAANSIENSR	METABAT_AS09scLD_203_34307_AS09_3	Firmicutes	K22597	E2.4.1.352; glucosylglycerate phosphorylase [EC:2.4.1.352]		DSYYLFK	METABAT_AS04akNAM_34_65759_AS04_43	Firmicutes	K01190	lacZ; beta-galactosidase [EC:3.2.1.23]		TAEPTTIFR	METABAT_AS10tlH2TH_391_25279_AS10_11	Bacteroidetes	N/A	N/A		FGIYYLK	METABAT_AS06rmzACSIP_609_220743_AS06_6	Fibrobacteres	N/A	N/A
	LDAIAYLWK	METABAT_AS06rmzACSIP_219_624145_AS06_11	Planctomycetes	N/A	N/A		HYAANSIENSR	METABAT_AS20ysBPTH_78_110984_AS20_3	Firmicutes	N/A	N/A		DSYYLFK	METABAT_AS22ysBPME_249_3146_AS22_2	Spirochaetes	K01190	lacZ; beta-galactosidase [EC:3.2.1.23]		TAEPTTIFR	METABAT_AS4AglBPMA_44_15188_AS4A_2	Bacteroidetes	N/A	N/A		LIALNPGIRPTVFETHK	METABAT_AS06rmzACSIP_609_246560_AS06_3	Fibrobacteres	N/A	N/A
	LDAIAYLWK	METABAT_AS06rmzACSIP_248_166779_AS06_1	Chloroflexi	K22597	E2.4.1.352; glucosylglycerate phosphorylase [EC:2.4.1.352]		GQETYGEDPYLTSR	METABAT_AS02xzSISU_7_24544_AS02_23	Firmicutes	K22597	E2.4.1.352; glucosylglycerate phosphorylase [EC:2.4.1.352]		TTALLNIPYR	METABAT_AS04akNAM_34_65759_AS04_46	Firmicutes	K01190	lacZ; beta-galactosidase [EC:3.2.1.23]		KPIWIEGPHIYK	METABAT_AS06rmzACSIP_142_412021_AS06_19	Ignavibacteriae	K01198	xynB; xylan 1,4-beta-xylosidase [EC:3.2.1.37]		SFQTVER	METABAT_AS06rmzACSIP_61_241550_AS06_41	Proteobacteria	K01198	xynB; xylan 1,4-beta-xylosidase [EC:3.2.1.37]
	LDAIAYLWK	METABAT_AS06rmzACSIP_251_459564_AS06_62	Planctomycetes	N/A	N/A		GQETYGEDPYLTSR	METABAT_AS06rmzACSIP_10_177270_AS06_44	Bacteroidetes	N/A	N/A		HPYELTK	METABAT_AS04akNAM_34_65759_AS04_54	Firmicutes	K01190	lacZ; beta-galactosidase [EC:3.2.1.23]		DGYYYLLTAEGGTVLR	METABAT_AS06rmzACSIP_142_412021_AS06_23	Ignavibacteriae	K01198	xynB; xylan 1,4-beta-xylosidase [EC:3.2.1.37]		SFQTVER	METABAT_AS4AglBPMA_7_3246_AS4A_57	Acidobacteria	K01198	xynB; xylan 1,4-beta-xylosidase [EC:3.2.1.37]
	LDAIAYLWK	METABAT_AS06rmzACSIP_266_191480_AS06_5	Chloroflexi	K22597	E2.4.1.352; glucosylglycerate phosphorylase [EC:2.4.1.352]		GQETYGEDPYLTSR	METABAT_AS06rmzACSIP_10_571889_AS06_4	Bacteroidetes	K22597	E2.4.1.352; glucosylglycerate phosphorylase [EC:2.4.1.352]		NAILINGKPVFQR	METABAT_AS04akNAM_37_6518_AS04_29	Firmicutes	N/A	N/A		NPAGPFK	METABAT_AS06rmzACSIP_142_439482_AS06_1	Ignavibacteriae	N/A	N/A		NPEGGGQGTQAEDIPSVVR	METABAT_AS06rmzACSIP_61_621693_AS06_17	Proteobacteria	N/A	N/A
	LDAIAYLWK	METABAT_AS06rmzACSIP_331_36568_AS06_9	Chloroflexi	K22597	E2.4.1.352; glucosylglycerate phosphorylase [EC:2.4.1.352]		GQETYGEDPYLTSR	METABAT_AS06rmzACSIP_142_592324_AS06_18	Ignavibacteriae	K22597	E2.4.1.352; glucosylglycerate phosphorylase [EC:2.4.1.352]		NAILINGKPVFQR	METABAT_AS04akNAM_68_43375_AS04_7	Firmicutes	N/A	N/A		NPAGPFK	METABAT_AS06rmzACSIP_529_401129_AS06_10	Fibrobacteres	N/A	N/A		AESNFNHR	METABAT_AS06rmzACSIP_61_647972_AS06_52	Proteobacteria	N/A	N/A
	LDAIAYLWK	METABAT_AS06rmzACSIP_375_351904_AS06_7	Lentisphaerae	K00690	E2.4.1.7; sucrose phosphorylase [EC:2.4.1.7]		GQETYGEDPYLTSR	METABAT_AS06rmzACSIP_553_237388_AS06_7	Lentisphaerae	K00690	E2.4.1.7; sucrose phosphorylase [EC:2.4.1.7]		YAVEHWR	METABAT_AS04akNAM_37_16146_AS04_3	Firmicutes	K01192	E3.2.1.25, MANBA, manB; beta-mannosidase [EC:3.2.1.25]		QGLLNQVR	METABAT_AS06rmzACSIP_142_592324_AS06_12	Ignavibacteriae	K01198	xynB; xylan 1,4-beta-xylosidase [EC:3.2.1.37]		AESNFNHR	METABAT_AS10tlH2TH_430_267690_AS10_48	Proteobacteria	K01198	xynB; xylan 1,4-beta-xylosidase [EC:3.2.1.37]
	LDAIAYLWK	METABAT_AS06rmzACSIP_45_554429_AS06_26	Chloroflexi	K22597	E2.4.1.352; glucosylglycerate phosphorylase [EC:2.4.1.352]		GQETYGEDPYLTSR	METABAT_AS06rmzACSIP_553_333028_AS06_2	Lentisphaerae	K22597	E2.4.1.352; glucosylglycerate phosphorylase [EC:2.4.1.352]		YAVEHWR	METABAT_AS06rmzACSIP_196_89886_AS06_2	Chloroflexi	K01192	E3.2.1.25, MANBA, manB; beta-mannosidase [EC:3.2.1.25]		QGLLNQVR	METABAT_AS06rmzACSIP_237_339839_AS06_11	Bacteroidetes	K01198	xynB; xylan 1,4-beta-xylosidase [EC:3.2.1.37]		AESNFNHR	METABAT_AS4AglBPMA_32_21998_AS4A_6	Proteobacteria	K01198	xynB; xylan 1,4-beta-xylosidase [EC:3.2.1.37]
	LDAIAYLWK	METABAT_AS06rmzACSIP_541_317633_AS06_5	Planctomycetes	N/A	N/A		GQETYGEDPYLTSR	METABAT_AS06rmzACSIP_57_598488_AS06_2	Bacteroidetes	N/A	N/A		YAVEHWR	METABAT_AS06rmzACSIP_294_244195_AS06_6	N/A	K01192	E3.2.1.25, MANBA, manB; beta-mannosidase [EC:3.2.1.25]		QGLLNQVR	METABAT_AS06rmzACSIP_547_357803_AS06_17	Bacteroidetes	K01198	xynB; xylan 1,4-beta-xylosidase [EC:3.2.1.37]		AAGLWQFIPSTGR	METABAT_AS06rmzACSIP_625_25217_AS06_14	Proteobacteria	K01198	xynB; xylan 1,4-beta-xylosidase [EC:3.2.1.37]
	LDAIAYLWK	METABAT_AS06rmzACSIP_578_78305_AS06_5	Chloroflexi	K22597	E2.4.1.352; glucosylglycerate phosphorylase [EC:2.4.1.352]		GQETYGEDPYLTSR	METABAT_AS06rmzACSIP_634_526989_AS06_17	Proteobacteria	K22597	E2.4.1.352; glucosylglycerate phosphorylase [EC:2.4.1.352]		YAVEHWR	METABAT_AS06rmzACSIP_316_167590_AS06_3	Planctomycetes	K01192	E3.2.1.25, MANBA, manB; beta-mannosidase [EC:3.2.1.25]		QGLLNQVR	METABAT_AS27yjCOA_112_133454_AS27_2	Ignavibacteriae	K01198	xynB; xylan 1,4-beta-xylosidase [EC:3.2.1.37]		AAGLWQFIPSTGR	METABAT_AS09scLD_84_50218_AS09_5	Proteobacteria	K01198	xynB; xylan 1,4-beta-xylosidase [EC:3.2.1.37]
	LDAIAYLWK	METABAT_AS06rmzACSIP_587_291183_AS06_39	Spirochaetes	K22597	E2.4.1.352; glucosylglycerate phosphorylase [EC:2.4.1.352]		GQETYGEDPYLTSR	METABAT_AS08sgBPME_102_70277_AS08_17	Firmicutes	K22597	E2.4.1.352; glucosylglycerate phosphorylase [EC:2.4.1.352]		YAVEHWR	METABAT_AS06rmzACSIP_578_22040_AS06_1	Chloroflexi	K01192	E3.2.1.25, MANBA, manB; beta-mannosidase [EC:3.2.1.25]		GIDPNVFIDK	METABAT_AS06rmzACSIP_142_592324_AS06_13	Ignavibacteriae	N/A	N/A		HSGVPPYTETVAYVQR	METABAT_AS06rmzACSIP_625_91655_AS06_15	Proteobacteria	N/A	N/A
	LDAIAYLWK	METABAT_AS06rmzACSIP_8_411241_AS06_50	Planctomycetes	K00690	E2.4.1.7; sucrose phosphorylase [EC:2.4.1.7]		GQETYGEDPYLTSR	METABAT_AS08sgBPME_117_118708_AS08_1	Firmicutes	K00690	E2.4.1.7; sucrose phosphorylase [EC:2.4.1.7]		YAVEHWR	METABAT_AS06rmzACSIP_616_604384_AS06_2	Chloroflexi	K01192	E3.2.1.25, MANBA, manB; beta-mannosidase [EC:3.2.1.25]		GIDPNVFIDK	METABAT_AS06rmzACSIP_57_127144_AS06_4	Bacteroidetes	N/A	N/A		NFYAEFLAAR	METABAT_AS06rmzACSIP_634_315623_AS06_33	Proteobacteria	N/A	N/A
	LDAIAYLWK	METABAT_AS08sgBPME_373_221386_AS08_9	Chloroflexi	K22597	E2.4.1.352; glucosylglycerate phosphorylase [EC:2.4.1.352]		GQETYGEDPYLTSR	METABAT_AS08sgBPME_312_88150_AS08_17	Firmicutes	K22597	E2.4.1.352; glucosylglycerate phosphorylase [EC:2.4.1.352]		YAVEHWR	METABAT_AS07pgkLD_231_59464_AS07_50	Firmicutes	K01192	E3.2.1.25, MANBA, manB; beta-mannosidase [EC:3.2.1.25]		SPNTTGFNIR	METABAT_AS06rmzACSIP_142_592324_AS06_14	Ignavibacteriae	K01198	xynB; xylan 1,4-beta-xylosidase [EC:3.2.1.37]		NFYAEFLAAR	METABAT_AS26fmACSIPLY_22_41766_AS26_48	Proteobacteria	K01198	xynB; xylan 1,4-beta-xylosidase [EC:3.2.1.37]
	LDAIAYLWK	METABAT_AS18jrsBPVS_12_1911_AS18_1	Synergistetes	K22597	E2.4.1.352; glucosylglycerate phosphorylase [EC:2.4.1.352]		GQETYGEDPYLTSR	METABAT_AS08sgBPME_389_25647_AS08_1	Firmicutes	K22597	E2.4.1.352; glucosylglycerate phosphorylase [EC:2.4.1.352]		YAVEHWR	METABAT_AS08sgBPME_189_66824_AS08_1	Chloroflexi	K01192	E3.2.1.25, MANBA, manB; beta-mannosidase [EC:3.2.1.25]		IPYLVPVK	METABAT_AS06rmzACSIP_142_683590_AS06_5	Ignavibacteriae	N/A	N/A		QGDSPYLIAK	METABAT_AS06rmzACSIP_634_509573_AS06_31	Proteobacteria	N/A	N/A
	LDAIAYLWK	METABAT_AS27yjCOA_114_26515_AS27_39	Chloroflexi	K22597	E2.4.1.352; glucosylglycerate phosphorylase [EC:2.4.1.352]		GQETYGEDPYLTSR	METABAT_AS09scLD_168_6847_AS09_60	Firmicutes	K22597	E2.4.1.352; glucosylglycerate phosphorylase [EC:2.4.1.352]		YAVEHWR	METABAT_AS08sgBPME_257_228204_AS08_10	Chloroflexi	K01192	E3.2.1.25, MANBA, manB; beta-mannosidase [EC:3.2.1.25]		IPYLVPVK	METABAT_AS06rmzACSIP_553_41020_AS06_19	Lentisphaerae	N/A	N/A		YDSLIFQHAYNHGVDPSLVK	METABAT_AS06rmzACSIP_7_242733_AS06_30	Proteobacteria	N/A	N/A
	LDAIAYLWK	METABAT_AS27yjCOA_123_51447_AS27_2	Chloroflexi	K22597	E2.4.1.352; glucosylglycerate phosphorylase [EC:2.4.1.352]		GQETYGEDPYLTSR	METABAT_AS09scLD_203_101597_AS09_1	Firmicutes	K22597	E2.4.1.352; glucosylglycerate phosphorylase [EC:2.4.1.352]		YAVEHWR	METABAT_AS08sgBPME_259_93460_AS08_3	Armatimonadetes	K01192	E3.2.1.25, MANBA, manB; beta-mannosidase [EC:3.2.1.25]		IPYLVPVK	METABAT_AS06rmzACSIP_553_41020_AS06_20	Lentisphaerae	N/A	N/A		ITETQAR	METABAT_AS06rmzACSIP_83_117907_AS06_20	Proteobacteria	N/A	N/A
	LDAIAYLWK	METABAT_AS27yjCOA_133_84669_AS27_12	Chloroflexi	K22597	E2.4.1.352; glucosylglycerate phosphorylase [EC:2.4.1.352]		GQETYGEDPYLTSR	METABAT_AS09scLD_293_262093_AS09_3	Firmicutes	K22597	E2.4.1.352; glucosylglycerate phosphorylase [EC:2.4.1.352]		YAVEHWR	METABAT_AS09scLD_256_120659_AS09_8	Armatimonadetes	K01192	E3.2.1.25, MANBA, manB; beta-mannosidase [EC:3.2.1.25]		IPYLVPVK	METABAT_AS10tlH2TH_144_274315_AS10_16	Bacteroidetes	N/A	N/A		FQLYLER	METABAT_AS06rmzACSIP_83_178748_AS06_11	Proteobacteria	N/A	N/A
	LDAIAYLWK	METABAT_AS27yjCOA_160_188685_AS27_2	Chloroflexi	K22597	E2.4.1.352; glucosylglycerate phosphorylase [EC:2.4.1.352]		GQETYGEDPYLTSR	METABAT_AS09scLD_55_263270_AS09_14	Firmicutes	K22597	E2.4.1.352; glucosylglycerate phosphorylase [EC:2.4.1.352]		YAVEHWR	METABAT_AS09scLD_344_222509_AS09_36	Armatimonadetes	K01192	E3.2.1.25, MANBA, manB; beta-mannosidase [EC:3.2.1.25]		IPYLVPVK	METABAT_AS27yjCOA_75_145728_AS27_26	Verrucomicrobia	N/A	N/A		QAFASGSILS	METABAT_AS06rmzACSIP_83_256872_AS06_34	Proteobacteria	N/A	N/A
	LDAIAYLWK	METABAT_AS27yjCOA_192_65112_AS27_1	Chloroflexi	K22597	E2.4.1.352; glucosylglycerate phosphorylase [EC:2.4.1.352]		GQETYGEDPYLTSR	METABAT_AS10tlH2TH_292_238100_AS10_8	Firmicutes	K22597	E2.4.1.352; glucosylglycerate phosphorylase [EC:2.4.1.352]		YAVEHWR	METABAT_AS15tlH2ME_49_54630_AS15_2	Firmicutes	K01192	E3.2.1.25, MANBA, manB; beta-mannosidase [EC:3.2.1.25]		TYAEGYYTSK	METABAT_AS06rmzACSIP_142_683590_AS06_9	Ignavibacteriae	K01198	xynB; xylan 1,4-beta-xylosidase [EC:3.2.1.37]		TGVNYFR	METABAT_AS06rmzACSIP_96_581295_AS06_20	Firmicutes	K01198	xynB; xylan 1,4-beta-xylosidase [EC:3.2.1.37]
	LDAIAYLWK	METABAT_AS27yjCOA_4_52456_AS27_5	Chloroflexi	K22597	E2.4.1.352; glucosylglycerate phosphorylase [EC:2.4.1.352]		GQETYGEDPYLTSR	METABAT_AS10tlH2TH_303_1660_AS10_2	Firmicutes	K22597	E2.4.1.352; glucosylglycerate phosphorylase [EC:2.4.1.352]		YAVEHWR	METABAT_AS21ysBPME_225_263015_AS21_2	Lentisphaerae	K01192	E3.2.1.25, MANBA, manB; beta-mannosidase [EC:3.2.1.25]		TYAEGYYTSK	METABAT_AS06rmzACSIP_518_148188_AS06_11	Bacteroidetes	K01198	xynB; xylan 1,4-beta-xylosidase [EC:3.2.1.37]		YGTTVANLK	METABAT_AS07pgkLD_113_145640_AS07_8	Bacteroidetes	K01198	xynB; xylan 1,4-beta-xylosidase [EC:3.2.1.37]
	LDAIAYLWK	METABAT_AS27yjCOA_82_6634_AS27_4	Chloroflexi	K22597	E2.4.1.352; glucosylglycerate phosphorylase [EC:2.4.1.352]		GQETYGEDPYLTSR	METABAT_AS10tlH2TH_408_208390_AS10_7	Firmicutes	K22597	E2.4.1.352; glucosylglycerate phosphorylase [EC:2.4.1.352]		YAVEHWR	METABAT_AS21ysBPME_273_44391_AS21_56	Firmicutes	K01192	E3.2.1.25, MANBA, manB; beta-mannosidase [EC:3.2.1.25]		TYAEGYYTSK	METABAT_AS24abBPME_136_99967_AS24_1	Bacteroidetes	N/A	N/A		ELNPAFK	METABAT_AS07pgkLD_121_23133_AS07_22	Proteobacteria	N/A	N/A
	AGASGWR	METABAT_AS02xzSISU_14_48507_AS02_6	Firmicutes	N/A	N/A		GQETYGEDPYLTSR	METABAT_AS10tlH2TH_44_282644_AS10_2	Bacteroidetes	N/A	N/A		YAVEHWR	METABAT_AS23ysBPME_231_146294_AS23_8	Firmicutes	K01192	E3.2.1.25, MANBA, manB; beta-mannosidase [EC:3.2.1.25]		TYYLTGTGGR	METABAT_AS06rmzACSIP_142_683590_AS06_20	Ignavibacteriae	N/A	N/A		ELNPAFK	METABAT_AS07pgkLD_43_117092_AS07_32	Proteobacteria	N/A	N/A
	AGASGWR	METABAT_AS06rmzACSIP_315_372215_AS06_2	Firmicutes	N/A	N/A		GQETYGEDPYLTSR	METABAT_AS10tlH2TH_92_379386_AS10_3	Proteobacteria	N/A	N/A		DYWDIIYK	METABAT_AS04akNAM_37_25621_AS04_3	Firmicutes	K01190	lacZ; beta-galactosidase [EC:3.2.1.23]		TYYLTGTGGR	METABAT_AS06rmzACSIP_502_54984_AS06_106	Acidobacteria	N/A	N/A		QWYSQTR	METABAT_AS07pgkLD_121_65397_AS07_104	Proteobacteria	N/A	N/A
	AGASGWR	METABAT_AS07pgkLD_4_77251_AS07_11	Firmicutes	N/A	N/A		GQETYGEDPYLTSR	METABAT_AS15tlH2ME_193_141138_AS15_4	Firmicutes	N/A	N/A		DYWDIIYK	METABAT_AS06rmzACSIP_287_193023_AS06_1	Firmicutes	K01190	lacZ; beta-galactosidase [EC:3.2.1.23]		TYYLTGTGGR	METABAT_AS06rmzACSIP_518_62677_AS06_10	Bacteroidetes	N/A	N/A		QWYSQTR	METABAT_AS07pgkLD_43_122632_AS07_3	Proteobacteria	N/A	N/A
	AGASGWR	METABAT_AS08sgBPME_466_30923_AS08_6	Firmicutes	N/A	N/A		GQETYGEDPYLTSR	METABAT_AS22ysBPME_179_57603_AS22_24	Firmicutes	N/A	N/A		DYWDIIYK	METABAT_AS08sgBPME_331_39827_AS08_102	Firmicutes	K01190	lacZ; beta-galactosidase [EC:3.2.1.23]		TYYLTGTGGR	METABAT_AS06rmzACSIP_553_187203_AS06_20	Lentisphaerae	N/A	N/A		QWYSQTR	METABAT_AS09scLD_316_109441_AS09_1	Proteobacteria	N/A	N/A
	AGASGWR	METABAT_AS10tlH2TH_303_102028_AS10_6	Firmicutes	N/A	N/A		GQETYGEDPYLTSR	METABAT_AS23ysBPME_124_62285_AS23_21	Firmicutes	N/A	N/A		DYWDIIYK	METABAT_AS09scLD_118_215957_AS09_25	Firmicutes	K01190	lacZ; beta-galactosidase [EC:3.2.1.23]		TYYLTGTGGR	METABAT_AS06rmzACSIP_603_225679_AS06_2	Bacteroidetes	N/A	N/A		QWYSQTR	METABAT_AS09scLD_316_251515_AS09_1	Proteobacteria	N/A	N/A
	AGASGWR	METABAT_AS10tlH2TH_305_187351_AS10_2	Firmicutes	N/A	N/A		GQETYGEDPYLTSR	METABAT_AS23ysBPME_168_104802_AS23_9	Firmicutes	N/A	N/A		LWFPNGYGEQHLYNYR	METABAT_AS04akNAM_37_53669_AS04_12	Firmicutes	K01192	E3.2.1.25, MANBA, manB; beta-mannosidase [EC:3.2.1.25]		TYYLTGTGGR	METABAT_AS4AglBPMA_44_15188_AS4A_2	Bacteroidetes	N/A	N/A		QWYSQTR	METABAT_AS09scLD_389_136804_AS09_4	Proteobacteria	N/A	N/A
	AGASGWR	METABAT_AS22ysBPME_179_168335_AS22_3	Firmicutes	N/A	N/A		GQETYGEDPYLTSR	METABAT_AS23ysBPME_201_206956_AS23_10	Bacteroidetes	N/A	N/A		QALTLELEYWQK	METABAT_AS04akNAM_44_25596_AS04_40	Firmicutes	K01195	uidA, GUSB; beta-glucuronidase [EC:3.2.1.31]		YYVTYAK	METABAT_AS06rmzACSIP_142_683590_AS06_22	Ignavibacteriae	K06113	abnA; arabinan endo-1,5-alpha-L-arabinosidase [EC:3.2.1.99]		QWYSQTR	METABAT_AS09scLD_420_221062_AS09_2	Proteobacteria	K06113	abnA; arabinan endo-1,5-alpha-L-arabinosidase [EC:3.2.1.99]
	DYYYWR	METABAT_AS02xzSISU_14_50596_AS02_26	Firmicutes	K01182	IMA, malL; oligo-1,6-glucosidase [EC:3.2.1.10]		GQETYGEDPYLTSR	METABAT_AS23ysBPME_266_140078_AS23_22	Firmicutes	K01182	IMA, malL; oligo-1,6-glucosidase [EC:3.2.1.10]		VSIENVAISSK	METABAT_AS04akNAM_45_11010_AS04_9	Bacteroidetes	K15855	csxA; exo-1,4-beta-D-glucosaminidase [EC:3.2.1.165]		YYVTYAK	METABAT_AS06rmzACSIP_634_68149_AS06_25	Proteobacteria	K06113	abnA; arabinan endo-1,5-alpha-L-arabinosidase [EC:3.2.1.99]		YNGVPAYPETR	METABAT_AS07pgkLD_121_65397_AS07_110	Proteobacteria	K06113	abnA; arabinan endo-1,5-alpha-L-arabinosidase [EC:3.2.1.99]
	DYYYWR	METABAT_AS10tlH2TH_220_141715_AS10_7	Firmicutes	K01182	IMA, malL; oligo-1,6-glucosidase [EC:3.2.1.10]		GQETYGEDPYLTSR	METABAT_AS23ysBPME_95_40676_AS23_6	Firmicutes	K01182	IMA, malL; oligo-1,6-glucosidase [EC:3.2.1.10]		QFNINAVR	METABAT_AS04akNAM_45_16246_AS04_22	Bacteroidetes	K01190	lacZ; beta-galactosidase [EC:3.2.1.23]		GQWATSLK	METABAT_AS06rmzACSIP_142_722913_AS06_16	Ignavibacteriae	N/A	N/A		YNGVPAYPETR	METABAT_AS07pgkLD_43_43844_AS07_24	Proteobacteria	N/A	N/A
	DYYYWR	METABAT_AS10tlH2TH_238_336611_AS10_1	Firmicutes	K01182	IMA, malL; oligo-1,6-glucosidase [EC:3.2.1.10]		GQETYGEDPYLTSR	METABAT_AS27yjCOA_205_12318_AS27_9	Spirochaetes	K01182	IMA, malL; oligo-1,6-glucosidase [EC:3.2.1.10]		QFNINAVR	METABAT_AS05jafATM_30_24190_AS05_5	Bacteroidetes	K01190	lacZ; beta-galactosidase [EC:3.2.1.23]		GQWATSLK	METABAT_AS09scLD_22_37134_AS09_11	Firmicutes	N/A	N/A		LETPAPLVEWHER	METABAT_AS07pgkLD_121_94990_AS07_78	Proteobacteria	N/A	N/A
	DYYYWR	METABAT_AS20ysBPTH_165_72753_AS20_2	Firmicutes	K01182	IMA, malL; oligo-1,6-glucosidase [EC:3.2.1.10]		GQETYGEDPYLTSR	METABAT_AS4FglBPSI_4_13020_AS4F_12	Firmicutes	K01182	IMA, malL; oligo-1,6-glucosidase [EC:3.2.1.10]		QFNINAVR	METABAT_AS06rmzACSIP_142_592324_AS06_26	Ignavibacteriae	K01190	lacZ; beta-galactosidase [EC:3.2.1.23]		GQWATSLK	METABAT_AS09scLD_29_146715_AS09_3	Firmicutes	N/A	N/A		LETPAPLVEWHER	METABAT_AS07pgkLD_43_6605_AS07_19	Proteobacteria	N/A	N/A
	GTLGSPYAISDYR	METABAT_AS02xzSISU_14_7974_AS02_25	Firmicutes	N/A	N/A		LPVVLDGR	METABAT_AS02xzSISU_83_13156_AS02_5	Firmicutes	N/A	N/A		QFNINAVR	METABAT_AS06rmzACSIP_190_381079_AS06_17	Chloroflexi	K01190	lacZ; beta-galactosidase [EC:3.2.1.23]		GQWATSLK	METABAT_AS15tlH2ME_109_101681_AS15_1	Firmicutes	N/A	N/A		KPAYLENFTQNHK	METABAT_AS07pgkLD_132_106003_AS07_3	Proteobacteria	N/A	N/A
	EYHIDGLR	METABAT_AS02xzSISU_14_34293_AS02_5	Firmicutes	K00700	GBE1, glgB; 1,4-alpha-glucan branching enzyme [EC:2.4.1.18]		VPLLVSVDQEGGLVAR	METABAT_AS02xzSISU_83_22746_AS02_3	Firmicutes	K00700	GBE1, glgB; 1,4-alpha-glucan branching enzyme [EC:2.4.1.18]		QFNINAVR	METABAT_AS06rmzACSIP_227_545684_AS06_2	Bacteroidetes	K01190	lacZ; beta-galactosidase [EC:3.2.1.23]		LEHSLDGTEWLPLAR	METABAT_AS06rmzACSIP_144_397206_AS06_1	Candidatus Cloacimonetes	K01198	xynB; xylan 1,4-beta-xylosidase [EC:3.2.1.37]		APLLLTDILADGLSLEER	METABAT_AS07pgkLD_132_194843_AS07_7	Proteobacteria	K01198	xynB; xylan 1,4-beta-xylosidase [EC:3.2.1.37]
	EYHIDGLR	METABAT_AS04akNAM_103_62233_AS04_48	Firmicutes	K00700	GBE1, glgB; 1,4-alpha-glucan branching enzyme [EC:2.4.1.18]		GLQGESLSSEGAVAATLK	METABAT_AS02xzSISU_83_23868_AS02_2	Firmicutes	K00700	GBE1, glgB; 1,4-alpha-glucan branching enzyme [EC:2.4.1.18]		QFNINAVR	METABAT_AS06rmzACSIP_294_677720_AS06_1	N/A	K01190	lacZ; beta-galactosidase [EC:3.2.1.23]		IDTTVVK	METABAT_AS06rmzACSIP_164_278313_AS06_14	Actinobacteria	N/A	N/A		LNNASGK	METABAT_AS07pgkLD_150_64661_AS07_2	Bacteroidetes	N/A	N/A
	EYHIDGLR	METABAT_AS04akNAM_131_16430_AS04_2	Nitrospirae	K01236	treZ, glgZ; maltooligosyltrehalose trehalohydrolase [EC:3.2.1.141]		LPVSIPR	METABAT_AS02xzSISU_83_34227_AS02_7	Firmicutes	K01236	treZ, glgZ; maltooligosyltrehalose trehalohydrolase [EC:3.2.1.141]		QFNINAVR	METABAT_AS06rmzACSIP_351_123934_AS06_1	Chloroflexi	K01190	lacZ; beta-galactosidase [EC:3.2.1.23]		IDTTVVK	METABAT_AS06rmzACSIP_565_683069_AS06_2	Actinobacteria	N/A	N/A		LNNASGK	METABAT_AS07pgkLD_40_58252_AS07_21	Bacteroidetes	N/A	N/A
	EYHIDGLR	METABAT_AS07pgkLD_191_183627_AS07_38	Firmicutes	K00700	GBE1, glgB; 1,4-alpha-glucan branching enzyme [EC:2.4.1.18]		LPVSIPR	METABAT_AS06rmzACSIP_118_5313_AS06_41	Acidobacteria	K00700	GBE1, glgB; 1,4-alpha-glucan branching enzyme [EC:2.4.1.18]		QFNINAVR	METABAT_AS08sgBPME_276_282653_AS08_1	Firmicutes	K01190	lacZ; beta-galactosidase [EC:3.2.1.23]		IQFEYVR	METABAT_AS06rmzACSIP_176_218793_AS06_2	Fibrobacteres	N/A	N/A		LNNASGK	METABAT_AS08sgBPME_188_148241_AS08_24	Bacteroidetes	N/A	N/A
	EYHIDGLR	METABAT_AS08sgBPME_219_65835_AS08_27	Firmicutes	K00700	GBE1, glgB; 1,4-alpha-glucan branching enzyme [EC:2.4.1.18]		LPVSIPR	METABAT_AS08sgBPME_381_222655_AS08_2	Firmicutes	K00700	GBE1, glgB; 1,4-alpha-glucan branching enzyme [EC:2.4.1.18]		QFNINAVR	METABAT_AS09scLD_223_91072_AS09_7	Bacteroidetes	K01190	lacZ; beta-galactosidase [EC:3.2.1.23]		WYAVYHDR	METABAT_AS06rmzACSIP_176_451916_AS06_1	Fibrobacteres	K15921	xynD; arabinoxylan arabinofuranohydrolase [EC:3.2.1.55]		LNNASGK	METABAT_AS08sgBPME_251_169161_AS08_3	Bacteroidetes	K15921	xynD; arabinoxylan arabinofuranohydrolase [EC:3.2.1.55]
	EYHIDGLR	METABAT_AS08sgBPME_53_246649_AS08_15	Candidatus Atribacteria	K00700	GBE1, glgB; 1,4-alpha-glucan branching enzyme [EC:2.4.1.18]		LPVSIPR	METABAT_AS08sgBPME_89_116533_AS08_15	Bacteroidetes	K00700	GBE1, glgB; 1,4-alpha-glucan branching enzyme [EC:2.4.1.18]		QFNINAVR	METABAT_AS10tlH2TH_8_140900_AS10_111	Bacteroidetes	K01190	lacZ; beta-galactosidase [EC:3.2.1.23]		WYAVYHDR	METABAT_AS08sgBPME_335_106558_AS08_18	Fibrobacteres	K15921	xynD; arabinoxylan arabinofuranohydrolase [EC:3.2.1.55]		GYSDVHLPTFK	METABAT_AS07pgkLD_150_123631_AS07_7	Bacteroidetes	K15921	xynD; arabinoxylan arabinofuranohydrolase [EC:3.2.1.55]
	EYHIDGLR	METABAT_AS09scLD_420_199539_AS09_1	Proteobacteria	K00700	GBE1, glgB; 1,4-alpha-glucan branching enzyme [EC:2.4.1.18]		LPVSIPR	METABAT_AS09scLD_29_196744_AS09_20	Firmicutes	K00700	GBE1, glgB; 1,4-alpha-glucan branching enzyme [EC:2.4.1.18]		QFNINAVR	METABAT_AS15tlH2ME_19_174547_AS15_1	Bacteroidetes	K01190	lacZ; beta-galactosidase [EC:3.2.1.23]		WYAVYHDR	METABAT_AS10tlH2TH_155_160230_AS10_25	Fibrobacteres	K15921	xynD; arabinoxylan arabinofuranohydrolase [EC:3.2.1.55]		GYSDVHLPTFK	METABAT_AS08sgBPME_251_312825_AS08_2	Bacteroidetes	K15921	xynD; arabinoxylan arabinofuranohydrolase [EC:3.2.1.55]
	EYHIDGLR	METABAT_AS22ysBPME_133_7455_AS22_24	Firmicutes	K00700	GBE1, glgB; 1,4-alpha-glucan branching enzyme [EC:2.4.1.18]		LPVSIPR	METABAT_AS21ysBPME_273_44391_AS21_55	Firmicutes	K00700	GBE1, glgB; 1,4-alpha-glucan branching enzyme [EC:2.4.1.18]		QFNINAVR	METABAT_AS23ysBPME_26_183713_AS23_2	Bacteroidetes	K01190	lacZ; beta-galactosidase [EC:3.2.1.23]		WYAVYHDR	METABAT_AS10tlH2TH_258_11045_AS10_1	Fibrobacteres	K15921	xynD; arabinoxylan arabinofuranohydrolase [EC:3.2.1.55]		EFNNNTVLVLAAYNGGR	METABAT_AS07pgkLD_152_210764_AS07_6	Firmicutes	K15921	xynD; arabinoxylan arabinofuranohydrolase [EC:3.2.1.55]
	EYHIDGLR	METABAT_AS23ysBPME_52_21565_AS23_53	Firmicutes	K00700	GBE1, glgB; 1,4-alpha-glucan branching enzyme [EC:2.4.1.18]		LPVSIPR	METABAT_AS21ysBPME_352_42616_AS21_1	Firmicutes	K00700	GBE1, glgB; 1,4-alpha-glucan branching enzyme [EC:2.4.1.18]		QFNINAVR	METABAT_AS25fmACSIPFO_91_12274_AS25_5	Verrucomicrobia	K01190	lacZ; beta-galactosidase [EC:3.2.1.23]		LGLLELIGDDPLNPANWR	METABAT_AS06rmzACSIP_178_109932_AS06_1	Planctomycetes	N/A	N/A		QVPFPETR	METABAT_AS07pgkLD_164_189044_AS07_9	Firmicutes	N/A	N/A
	EYHIDGLR	METABAT_AS27yjCOA_164_163126_AS27_1	Candidatus Atribacteria	K00700	GBE1, glgB; 1,4-alpha-glucan branching enzyme [EC:2.4.1.18]		NVGQIPLYYNR	METABAT_AS04akNAM_100_11632_AS04_2	Firmicutes	K00700	GBE1, glgB; 1,4-alpha-glucan branching enzyme [EC:2.4.1.18]		QFNINAVR	METABAT_AS27yjCOA_128_103630_AS27_35	Acidobacteria	K01190	lacZ; beta-galactosidase [EC:3.2.1.23]		FYLYVPIQGK	METABAT_AS06rmzACSIP_199_63480_AS06_1	Fibrobacteres	K15921	xynD; arabinoxylan arabinofuranohydrolase [EC:3.2.1.55]		QVPFPETR	METABAT_AS09scLD_284_296893_AS09_3	Firmicutes	K15921	xynD; arabinoxylan arabinofuranohydrolase [EC:3.2.1.55]
	EYHIDGLR	METABAT_AS27yjCOA_181_18073_AS27_1	Candidatus Atribacteria	K00700	GBE1, glgB; 1,4-alpha-glucan branching enzyme [EC:2.4.1.18]		GQETYGEDPYLTGR	METABAT_AS04akNAM_100_23543_AS04_4	Firmicutes	K00700	GBE1, glgB; 1,4-alpha-glucan branching enzyme [EC:2.4.1.18]		QFNINAVR	METABAT_AS27yjCOA_134_191866_AS27_35	Bacteroidetes	K01190	lacZ; beta-galactosidase [EC:3.2.1.23]		FYLYVPIQGK	METABAT_AS06rmzACSIP_529_608097_AS06_1	Fibrobacteres	K15921	xynD; arabinoxylan arabinofuranohydrolase [EC:3.2.1.55]		GNVALWLK	METABAT_AS07pgkLD_172_20780_AS07_17	Firmicutes	K15921	xynD; arabinoxylan arabinofuranohydrolase [EC:3.2.1.55]
	VWAPHAR	METABAT_AS02xzSISU_14_34293_AS02_5	Firmicutes	K00700	GBE1, glgB; 1,4-alpha-glucan branching enzyme [EC:2.4.1.18]		GQETYGEDPYLTGR	METABAT_AS04akNAM_37_49494_AS04_13	Firmicutes	K00700	GBE1, glgB; 1,4-alpha-glucan branching enzyme [EC:2.4.1.18]		QFNINAVR	METABAT_AS4BglBPHE_11_7159_AS4B_4	Acidobacteria	K01190	lacZ; beta-galactosidase [EC:3.2.1.23]		NAAFGPDFEEAPWVYK	METABAT_AS06rmzACSIP_199_302815_AS06_3	Fibrobacteres	K15921	xynD; arabinoxylan arabinofuranohydrolase [EC:3.2.1.55]		GNVALWLK	METABAT_AS24abBPME_67_40882_AS24_9	Firmicutes	K15921	xynD; arabinoxylan arabinofuranohydrolase [EC:3.2.1.55]
	VWAPHAR	METABAT_AS06rmzACSIP_408_548459_AS06_56	Firmicutes	K00700	GBE1, glgB; 1,4-alpha-glucan branching enzyme [EC:2.4.1.18]		GQETYGEDPYLTGR	METABAT_AS04akNAM_60_20378_AS04_15	Firmicutes	K00700	GBE1, glgB; 1,4-alpha-glucan branching enzyme [EC:2.4.1.18]		IPEEDFDHPWWYSTDFIIPSSEK	METABAT_AS04akNAM_45_23472_AS04_41	Bacteroidetes	K15855	csxA; exo-1,4-beta-D-glucosaminidase [EC:3.2.1.165]		NAAFGPDFEEAPWVYK	METABAT_AS09scLD_71_373922_AS09_11	Fibrobacteres	K15921	xynD; arabinoxylan arabinofuranohydrolase [EC:3.2.1.55]		QESNFNPTVISR	METABAT_AS07pgkLD_172_33691_AS07_2	Firmicutes	K15921	xynD; arabinoxylan arabinofuranohydrolase [EC:3.2.1.55]
	SESYHR	METABAT_AS02xzSISU_19_35859_AS02_8	Firmicutes	K01208	cd, ma, nplT; cyclomaltodextrinase / maltogenic alpha-amylase / neopullulanase [EC:3.2.1.54 3.2.1.133 3.2.1.135]		GQETYGEDPYLTGR	METABAT_AS05jafATM_34_54825_AS05_37	Thermotogae	K01208	cd, ma, nplT; cyclomaltodextrinase / maltogenic alpha-amylase / neopullulanase [EC:3.2.1.54 3.2.1.133 3.2.1.135]		ISDDAAWEK	METABAT_AS04akNAM_46_34457_AS04_1	Firmicutes	K12111	ebgA; evolved beta-galactosidase subunit alpha [EC:3.2.1.23]		GVDFGAGANLFEAR	METABAT_AS06rmzACSIP_199_303399_AS06_2	Fibrobacteres	K15921	xynD; arabinoxylan arabinofuranohydrolase [EC:3.2.1.55]		QESNFNPTVISR	METABAT_AS08sgBPME_36_251740_AS08_3	Firmicutes	K15921	xynD; arabinoxylan arabinofuranohydrolase [EC:3.2.1.55]
	SESYHR	METABAT_AS05jafATM_73_11421_AS05_114	Firmicutes	K01208	cd, ma, nplT; cyclomaltodextrinase / maltogenic alpha-amylase / neopullulanase [EC:3.2.1.54 3.2.1.133 3.2.1.135]		GQETYGEDPYLTGR	METABAT_AS05jafATM_93_22208_AS05_59	Bacteroidetes	K01208	cd, ma, nplT; cyclomaltodextrinase / maltogenic alpha-amylase / neopullulanase [EC:3.2.1.54 3.2.1.133 3.2.1.135]		FEGVDSAFHIWVNGK	METABAT_AS04akNAM_46_54147_AS04_1	Firmicutes	N/A	N/A		FYFYVSIHGK	METABAT_AS06rmzACSIP_199_423469_AS06_2	Fibrobacteres	K15921	xynD; arabinoxylan arabinofuranohydrolase [EC:3.2.1.55]		QESNFNPTVISR	METABAT_AS24abBPME_67_16137_AS24_5	Firmicutes	K15921	xynD; arabinoxylan arabinofuranohydrolase [EC:3.2.1.55]
	SESYHR	METABAT_AS22ysBPME_170_8206_AS22_20	Firmicutes	K01208	cd, ma, nplT; cyclomaltodextrinase / maltogenic alpha-amylase / neopullulanase [EC:3.2.1.54 3.2.1.133 3.2.1.135]		GQETYGEDPYLTGR	METABAT_AS06rmzACSIP_132_4499_AS06_1	Acidobacteria	K01208	cd, ma, nplT; cyclomaltodextrinase / maltogenic alpha-amylase / neopullulanase [EC:3.2.1.54 3.2.1.133 3.2.1.135]		WINANSFR	METABAT_AS04akNAM_5_4238_AS04_54	N/A	K01195	uidA, GUSB; beta-glucuronidase [EC:3.2.1.31]		VNGTYQNK	METABAT_AS06rmzACSIP_199_451911_AS06_7	Fibrobacteres	N/A	N/A		ALAAYNGGPGNVSR	METABAT_AS07pgkLD_172_211386_AS07_1	Firmicutes	N/A	N/A
	FANGDPTNDPPGVEPWGGTPTR	METABAT_AS02xzSISU_21_16937_AS02_5	Firmicutes	K01208	cd, ma, nplT; cyclomaltodextrinase / maltogenic alpha-amylase / neopullulanase [EC:3.2.1.54 3.2.1.133 3.2.1.135]		GQETYGEDPYLTGR	METABAT_AS06rmzACSIP_436_690160_AS06_1	Bacteroidetes	K01208	cd, ma, nplT; cyclomaltodextrinase / maltogenic alpha-amylase / neopullulanase [EC:3.2.1.54 3.2.1.133 3.2.1.135]		WINANSFR	METABAT_AS27yjCOA_112_53495_AS27_4	Ignavibacteriae	K01195	uidA, GUSB; beta-glucuronidase [EC:3.2.1.31]		GSGEPFR	METABAT_AS06rmzACSIP_199_680121_AS06_5	Fibrobacteres	K15921	xynD; arabinoxylan arabinofuranohydrolase [EC:3.2.1.55]		ALAAYNGGPGNVSR	METABAT_AS24abBPME_67_44859_AS24_8	Firmicutes	K15921	xynD; arabinoxylan arabinofuranohydrolase [EC:3.2.1.55]
	DAVLDFFAR	METABAT_AS02xzSISU_21_37299_AS02_18	Firmicutes	K01208	cd, ma, nplT; cyclomaltodextrinase / maltogenic alpha-amylase / neopullulanase [EC:3.2.1.54 3.2.1.133 3.2.1.135]		GQETYGEDPYLTGR	METABAT_AS06rmzACSIP_603_105756_AS06_8	Bacteroidetes	K01208	cd, ma, nplT; cyclomaltodextrinase / maltogenic alpha-amylase / neopullulanase [EC:3.2.1.54 3.2.1.133 3.2.1.135]		IESNNLSDK	METABAT_AS04akNAM_5_9493_AS04_20	N/A	N/A	N/A		GSGEPFR	METABAT_AS06rmzACSIP_609_162254_AS06_5	Fibrobacteres	K15921	xynD; arabinoxylan arabinofuranohydrolase [EC:3.2.1.55]		VVTNYNSTNYFVYK	METABAT_AS07pgkLD_177_48711_AS07_6	Bacteroidetes	K15921	xynD; arabinoxylan arabinofuranohydrolase [EC:3.2.1.55]
	DAVLDFFAR	METABAT_AS04akNAM_86_26587_AS04_145	Firmicutes	K01208	cd, ma, nplT; cyclomaltodextrinase / maltogenic alpha-amylase / neopullulanase [EC:3.2.1.54 3.2.1.133 3.2.1.135]		GQETYGEDPYLTGR	METABAT_AS06rmzACSIP_96_314912_AS06_7	Firmicutes	K01208	cd, ma, nplT; cyclomaltodextrinase / maltogenic alpha-amylase / neopullulanase [EC:3.2.1.54 3.2.1.133 3.2.1.135]		LAYSYIK	METABAT_AS04akNAM_5_19950_AS04_6	N/A	K01192	E3.2.1.25, MANBA, manB; beta-mannosidase [EC:3.2.1.25]		GSGEPFR	METABAT_AS09scLD_71_168102_AS09_6	Fibrobacteres	K15921	xynD; arabinoxylan arabinofuranohydrolase [EC:3.2.1.55]		VVTNYNSTNYFVYK	METABAT_AS08sgBPME_168_286516_AS08_23	Bacteroidetes	K15921	xynD; arabinoxylan arabinofuranohydrolase [EC:3.2.1.55]
	DAVLDFFAR	METABAT_AS08sgBPME_304_296064_AS08_34	Firmicutes	K01208	cd, ma, nplT; cyclomaltodextrinase / maltogenic alpha-amylase / neopullulanase [EC:3.2.1.54 3.2.1.133 3.2.1.135]		GQETYGEDPYLTGR	METABAT_AS08sgBPME_416_102292_AS08_49	Firmicutes	K01208	cd, ma, nplT; cyclomaltodextrinase / maltogenic alpha-amylase / neopullulanase [EC:3.2.1.54 3.2.1.133 3.2.1.135]		LAYSYIK	METABAT_AS09scLD_42_194724_AS09_2	Firmicutes	K01192	E3.2.1.25, MANBA, manB; beta-mannosidase [EC:3.2.1.25]		GSGEPFR	METABAT_AS09scLD_71_373922_AS09_17	Fibrobacteres	K15921	xynD; arabinoxylan arabinofuranohydrolase [EC:3.2.1.55]		VVTNYNSTNYFVYK	METABAT_AS08sgBPME_38_6280_AS08_3	Bacteroidetes	K15921	xynD; arabinoxylan arabinofuranohydrolase [EC:3.2.1.55]
	DAVLDFFAR	METABAT_AS10tlH2TH_130_119944_AS10_2	Firmicutes	K01208	cd, ma, nplT; cyclomaltodextrinase / maltogenic alpha-amylase / neopullulanase [EC:3.2.1.54 3.2.1.133 3.2.1.135]		GQETYGEDPYLTGR	METABAT_AS08sgBPME_427_322401_AS08_28	Firmicutes	K01208	cd, ma, nplT; cyclomaltodextrinase / maltogenic alpha-amylase / neopullulanase [EC:3.2.1.54 3.2.1.133 3.2.1.135]		GSNWVPLDALHSR	METABAT_AS04akNAM_5_19950_AS04_6	N/A	K01192	E3.2.1.25, MANBA, manB; beta-mannosidase [EC:3.2.1.25]		GSGEPFR	METABAT_AS22ysBPME_152_16944_AS22_50	Fibrobacteres	K15921	xynD; arabinoxylan arabinofuranohydrolase [EC:3.2.1.55]		LVIYVPK	METABAT_AS07pgkLD_177_89747_AS07_20	Bacteroidetes	K15921	xynD; arabinoxylan arabinofuranohydrolase [EC:3.2.1.55]
	DAVLDFFAR	METABAT_AS16jrsBPLL_7_36114_AS16_2	Firmicutes	K01208	cd, ma, nplT; cyclomaltodextrinase / maltogenic alpha-amylase / neopullulanase [EC:3.2.1.54 3.2.1.133 3.2.1.135]		GQETYGEDPYLTGR	METABAT_AS08sgBPME_46_167606_AS08_40	Firmicutes	K01208	cd, ma, nplT; cyclomaltodextrinase / maltogenic alpha-amylase / neopullulanase [EC:3.2.1.54 3.2.1.133 3.2.1.135]		GSNWVPLDALHSR	METABAT_AS08sgBPME_316_311977_AS08_4	Firmicutes	K01192	E3.2.1.25, MANBA, manB; beta-mannosidase [EC:3.2.1.25]		GSGEPFR	METABAT_AS22ysBPME_152_16944_AS22_54	Fibrobacteres	K15921	xynD; arabinoxylan arabinofuranohydrolase [EC:3.2.1.55]		LVIYVPK	METABAT_AS08sgBPME_38_127552_AS08_1	Bacteroidetes	K15921	xynD; arabinoxylan arabinofuranohydrolase [EC:3.2.1.55]
	DAVLDFFAR	METABAT_AS23ysBPME_252_93346_AS23_1	Firmicutes	K01208	cd, ma, nplT; cyclomaltodextrinase / maltogenic alpha-amylase / neopullulanase [EC:3.2.1.54 3.2.1.133 3.2.1.135]		GQETYGEDPYLTGR	METABAT_AS08sgBPME_98_91912_AS08_13	Firmicutes	K01208	cd, ma, nplT; cyclomaltodextrinase / maltogenic alpha-amylase / neopullulanase [EC:3.2.1.54 3.2.1.133 3.2.1.135]		GSNWVPLDALHSR	METABAT_AS10tlH2TH_212_298538_AS10_1	Firmicutes	K01192	E3.2.1.25, MANBA, manB; beta-mannosidase [EC:3.2.1.25]		GSGEPFR	METABAT_AS22ysBPME_152_150872_AS22_1	Fibrobacteres	K15921	xynD; arabinoxylan arabinofuranohydrolase [EC:3.2.1.55]		LVIYVPK	METABAT_AS27yjCOA_200_13520_AS27_4	Bacteroidetes	K15921	xynD; arabinoxylan arabinofuranohydrolase [EC:3.2.1.55]
	KPFPWGK	METABAT_AS02xzSISU_2_26433_AS02_2	Firmicutes	N/A	N/A		GQETYGEDPYLTGR	METABAT_AS09scLD_124_132050_AS09_6	Firmicutes	N/A	N/A		DQLILAK	METABAT_AS04akNAM_5_23929_AS04_14	N/A	N/A	N/A		GGAYIAPDAQGR	METABAT_AS06rmzACSIP_20_86453_AS06_2	Chloroflexi	N/A	N/A		ELLVNTYWQSSTLLLIK	METABAT_AS07pgkLD_177_109763_AS07_2	Bacteroidetes	N/A	N/A
	KPFPWGK	METABAT_AS10tlH2TH_51_230586_AS10_20	Firmicutes	N/A	N/A		GQETYGEDPYLTGR	METABAT_AS09scLD_242_240762_AS09_1	Firmicutes	N/A	N/A		DQLILAK	METABAT_AS07pgkLD_82_23502_AS07_1	Candidatus Atribacteria	N/A	N/A		WNGDVPYFV	METABAT_AS06rmzACSIP_213_203299_AS06_15	Lentisphaerae	N/A	N/A		ELLVNTYWQSSTLLLIK	METABAT_AS08sgBPME_168_182243_AS08_1	Bacteroidetes	N/A	N/A
	TPDWFK	METABAT_AS02xzSISU_2_26433_AS02_2	Firmicutes	N/A	N/A		GQETYGEDPYLTGR	METABAT_AS09scLD_252_180336_AS09_5	Firmicutes	N/A	N/A		YGVGEDYYR	METABAT_AS04akNAM_5_26101_AS04_81	N/A	K01192	E3.2.1.25, MANBA, manB; beta-mannosidase [EC:3.2.1.25]		AHVGIHAYSSK	METABAT_AS06rmzACSIP_213_311658_AS06_19	Lentisphaerae	N/A	N/A		ELLVNTYWQSSTLLLIK	METABAT_AS08sgBPME_38_131528_AS08_4	Bacteroidetes	N/A	N/A
	TPDWFK	METABAT_AS06rmzACSIP_271_197971_AS06_2	Firmicutes	N/A	N/A		GQETYGEDPYLTGR	METABAT_AS09scLD_265_286100_AS09_3	Firmicutes	N/A	N/A		HVNFDDK	METABAT_AS04akNAM_5_57695_AS04_3	N/A	K01190	lacZ; beta-galactosidase [EC:3.2.1.23]		SDDLTEWEK	METABAT_AS06rmzACSIP_219_574934_AS06_5	Planctomycetes	N/A	N/A		YPFDFYTFLFFK	METABAT_AS07pgkLD_182_90839_AS07_11	Synergistetes	N/A	N/A
	TPDWFK	METABAT_AS06rmzACSIP_315_372215_AS06_2	Firmicutes	N/A	N/A		GQETYGEDPYLTGR	METABAT_AS09scLD_395_277559_AS09_52	Firmicutes	N/A	N/A		TSHYPDDPR	METABAT_AS04akNAM_5_62929_AS04_7	N/A	N/A	N/A		YYYAGTWSDHSDLIEQVPR	METABAT_AS06rmzACSIP_227_35769_AS06_2	Bacteroidetes	N/A	N/A		YPFDFYTFLFFK	METABAT_AS07pgkLD_227_126928_AS07_8	Synergistetes	N/A	N/A
	TPDWFK	METABAT_AS08sgBPME_309_150546_AS08_54	Firmicutes	N/A	N/A		GQETYGEDPYLTGR	METABAT_AS09scLD_416_57904_AS09_13	Firmicutes	N/A	N/A		TSHYPDDPR	METABAT_AS06rmzACSIP_308_256304_AS06_13	Lentisphaerae	K01190	lacZ; beta-galactosidase [EC:3.2.1.23]		YYYAGTWSDHSDLIEQVPR	METABAT_AS10tlH2TH_8_59032_AS10_8	Bacteroidetes	N/A	N/A		YPFDFYTFLFFK	METABAT_AS09scLD_30_9763_AS09_7	Synergistetes	N/A	N/A
	TPDWFK	METABAT_AS10tlH2TH_329_274311_AS10_4	Firmicutes	N/A	N/A		GQETYGEDPYLTGR	METABAT_AS09scLD_85_91061_AS09_1	Firmicutes	N/A	N/A		TSHYPDDPR	METABAT_AS06rmzACSIP_375_573915_AS06_1	Lentisphaerae	N/A	N/A		YVQGIAYSESGTIAGPWVQEK	METABAT_AS06rmzACSIP_227_35769_AS06_2	Bacteroidetes	N/A	N/A		NLPTDYWNLNLPAETQAYVPK	METABAT_AS07pgkLD_188_81326_AS07_5	Proteobacteria	N/A	N/A
	TPDWFK	METABAT_AS21ysBPME_159_66462_AS21_22	Firmicutes	N/A	N/A		GQETYGEDPYLTGR	METABAT_AS10tlH2TH_131_17553_AS10_7	Firmicutes	N/A	N/A		TSHYPDDPR	METABAT_AS06rmzACSIP_410_270134_AS06_7	Lentisphaerae	N/A	N/A		YVQGIAYSESGTIAGPWVQEK	METABAT_AS06rmzACSIP_407_437929_AS06_19	Bacteroidetes	N/A	N/A		NLPTDYWNLNLPAETQAYVPK	METABAT_AS23ysBPME_81_24790_AS23_1	Proteobacteria	N/A	N/A
	TPDWFK	METABAT_AS23ysBPME_169_2598_AS23_4	Firmicutes	N/A	N/A		GQETYGEDPYLTGR	METABAT_AS15tlH2ME_49_33300_AS15_2	Firmicutes	N/A	N/A		TSHYPDDPR	METABAT_AS10tlH2TH_383_201509_AS10_4	Armatimonadetes	N/A	N/A		DIPWAGR	METABAT_AS06rmzACSIP_227_96595_AS06_2	Bacteroidetes	N/A	N/A		EILNTSDDFSIDYLK	METABAT_AS07pgkLD_224_70513_AS07_8	Spirochaetes	N/A	N/A
	TPDWFK	METABAT_AS23ysBPME_82_36885_AS23_3	Firmicutes	N/A	N/A		GQETYGEDPYLTGR	METABAT_AS15tlH2ME_94_11911_AS15_10	Firmicutes	N/A	N/A		TSHYPDDPR	METABAT_AS10tlH2TH_387_226198_AS10_9	Armatimonadetes	N/A	N/A		DIPWAGR	METABAT_AS06rmzACSIP_407_437929_AS06_29	Bacteroidetes	N/A	N/A		DGYTEAALIEVAIGSR	METABAT_AS07pgkLD_231_80757_AS07_24	Firmicutes	N/A	N/A
	TPDWFK	METABAT_AS2HglBPFA_8_2614_AS2H_1	Firmicutes	N/A	N/A		GQETYGEDPYLTGR	METABAT_AS21ysBPME_219_151101_AS21_8	Firmicutes	N/A	N/A		TSHYPDDPR	METABAT_AS15tlH2ME_36_54106_AS15_4	Lentisphaerae	N/A	N/A		DIPWAGR	METABAT_AS06rmzACSIP_553_381954_AS06_19	Lentisphaerae	N/A	N/A		SSVVSPK	METABAT_AS07pgkLD_231_146426_AS07_20	Firmicutes	N/A	N/A
	FAVWAPNAK	METABAT_AS02xzSISU_2_26433_AS02_5	Firmicutes	K00700	GBE1, glgB; 1,4-alpha-glucan branching enzyme [EC:2.4.1.18]		GQETYGEDPYLTGR	METABAT_AS21ysBPME_352_48204_AS21_1	Firmicutes	K00700	GBE1, glgB; 1,4-alpha-glucan branching enzyme [EC:2.4.1.18]		TSHYPDDPR	METABAT_AS21ysBPME_225_95029_AS21_1	Lentisphaerae	N/A	N/A		DIPWAGR	METABAT_AS06rmzACSIP_634_746119_AS06_49	Proteobacteria	N/A	N/A		SSVVSPK	METABAT_AS20ysBPTH_8_71042_AS20_2	Firmicutes	N/A	N/A
	FAVWAPNAK	METABAT_AS05jafATM_70_24966_AS05_14	Firmicutes	K00700	GBE1, glgB; 1,4-alpha-glucan branching enzyme [EC:2.4.1.18]		GQETYGEDPYLTGR	METABAT_AS23ysBPME_268_164453_AS23_1	Firmicutes	K00700	GBE1, glgB; 1,4-alpha-glucan branching enzyme [EC:2.4.1.18]		TSHYPDDPR	METABAT_AS27yjCOA_40_189917_AS27_2	Armatimonadetes	K01190	lacZ; beta-galactosidase [EC:3.2.1.23]		DIPWAGR	METABAT_AS08sgBPME_168_92169_AS08_3	Bacteroidetes	N/A	N/A		VLTLNTSTSYFIYR	METABAT_AS07pgkLD_31_77236_AS07_8	Bacteroidetes	N/A	N/A
	FAVWAPNAK	METABAT_AS06rmzACSIP_108_290993_AS06_1	Proteobacteria	K00700	GBE1, glgB; 1,4-alpha-glucan branching enzyme [EC:2.4.1.18]		GQETYGEDPYLTGR	METABAT_AS23ysBPME_338_108774_AS23_3	Firmicutes	K00700	GBE1, glgB; 1,4-alpha-glucan branching enzyme [EC:2.4.1.18]		HNINTVR	METABAT_AS04akNAM_5_62929_AS04_7	N/A	N/A	N/A		DIPWAGR	METABAT_AS10tlH2TH_144_274315_AS10_27	Bacteroidetes	N/A	N/A		VLTLNTSTSYFIYR	METABAT_AS07pgkLD_40_179140_AS07_35	Bacteroidetes	N/A	N/A
	FAVWAPNAK	METABAT_AS07pgkLD_104_16495_AS07_37	Firmicutes	K00700	GBE1, glgB; 1,4-alpha-glucan branching enzyme [EC:2.4.1.18]		GQETYGEDPYLTGR	METABAT_AS25fmACSIPFO_55_28325_AS25_1	Firmicutes	K00700	GBE1, glgB; 1,4-alpha-glucan branching enzyme [EC:2.4.1.18]		HNINTVR	METABAT_AS09scLD_124_216146_AS09_7	Firmicutes	N/A	N/A		DIPWAGR	METABAT_AS10tlH2TH_8_111622_AS10_4	Bacteroidetes	N/A	N/A		VLTLNTSTSYFIYR	METABAT_AS07pgkLD_98_137927_AS07_7	Bacteroidetes	N/A	N/A
	FAVWAPNAK	METABAT_AS08sgBPME_280_251488_AS08_3	Firmicutes	K00700	GBE1, glgB; 1,4-alpha-glucan branching enzyme [EC:2.4.1.18]		GQETYGEDPYLTGR	METABAT_AS27yjCOA_128_83092_AS27_2	Acidobacteria	K00700	GBE1, glgB; 1,4-alpha-glucan branching enzyme [EC:2.4.1.18]		HNINTVR	METABAT_AS09scLD_22_26257_AS09_41	Firmicutes	N/A	N/A		DIPWAGR	METABAT_AS22ysBPME_320_171418_AS22_10	Bacteroidetes	N/A	N/A		VLTLNTSTSYFIYR	METABAT_AS09scLD_223_137652_AS09_11	Bacteroidetes	N/A	N/A
	FAVWAPNAK	METABAT_AS08sgBPME_347_175622_AS08_11	Firmicutes	K00700	GBE1, glgB; 1,4-alpha-glucan branching enzyme [EC:2.4.1.18]		GQETYGEDPYLTGR	METABAT_AS4FglBPSI_11_16886_AS4F_6	Firmicutes	K00700	GBE1, glgB; 1,4-alpha-glucan branching enzyme [EC:2.4.1.18]		HNINTVR	METABAT_AS09scLD_85_103431_AS09_11	Firmicutes	N/A	N/A		DIPWAGR	METABAT_AS23ysBPME_91_111017_AS23_2	Bacteroidetes	N/A	N/A		VLTLNTSTSYFIYR	METABAT_AS23ysBPME_26_81386_AS23_3	Bacteroidetes	N/A	N/A
	FAVWAPNAK	METABAT_AS10tlH2TH_372_110301_AS10_1	Firmicutes	K00700	GBE1, glgB; 1,4-alpha-glucan branching enzyme [EC:2.4.1.18]		ENETEDNAEK	METABAT_AS04akNAM_100_25851_AS04_13	Firmicutes	K00700	GBE1, glgB; 1,4-alpha-glucan branching enzyme [EC:2.4.1.18]		HNINTVR	METABAT_AS21ysBPME_275_270252_AS21_1	Firmicutes	K01190	lacZ; beta-galactosidase [EC:3.2.1.23]		DIPWAGR	METABAT_AS4EglBPAV_5_31764_AS4E_2	Bacteroidetes	N/A	N/A		GDNLSTIAR	METABAT_AS07pgkLD_40_91452_AS07_22	Bacteroidetes	N/A	N/A
	FAVWAPNAK	METABAT_AS10tlH2TH_42_313325_AS10_9	Firmicutes	K00700	GBE1, glgB; 1,4-alpha-glucan branching enzyme [EC:2.4.1.18]		LSGYVFR	METABAT_AS04akNAM_100_52611_AS04_8	Firmicutes	K00700	GBE1, glgB; 1,4-alpha-glucan branching enzyme [EC:2.4.1.18]		KPSPGLLEYK	METABAT_AS04akNAM_60_761_AS04_24	Firmicutes	N/A	N/A		SVTLSWSK	METABAT_AS06rmzACSIP_227_96777_AS06_3	Bacteroidetes	K01198	xynB; xylan 1,4-beta-xylosidase [EC:3.2.1.37]		GDNLSTIAR	METABAT_AS07pgkLD_98_98173_AS07_3	Bacteroidetes	K01198	xynB; xylan 1,4-beta-xylosidase [EC:3.2.1.37]
	FAVWAPNAK	METABAT_AS21ysBPME_111_132958_AS21_6	Firmicutes	K00700	GBE1, glgB; 1,4-alpha-glucan branching enzyme [EC:2.4.1.18]		VIGSELK	METABAT_AS04akNAM_103_10206_AS04_37	Firmicutes	K00700	GBE1, glgB; 1,4-alpha-glucan branching enzyme [EC:2.4.1.18]		KPSPGLLEYK	METABAT_AS06rmzACSIP_458_205626_AS06_1	Planctomycetes	N/A	N/A		GQWYIFYHHNDYSPHFDK	METABAT_AS06rmzACSIP_227_345081_AS06_3	Bacteroidetes	N/A	N/A		GDNLSTIAR	METABAT_AS08sgBPME_188_96419_AS08_20	Bacteroidetes	N/A	N/A
	FAVWAPNAK	METABAT_AS23ysBPME_119_111091_AS23_27	Firmicutes	K00700	GBE1, glgB; 1,4-alpha-glucan branching enzyme [EC:2.4.1.18]		LNSNPGEVELVNK	METABAT_AS04akNAM_103_20588_AS04_41	Firmicutes	K00700	GBE1, glgB; 1,4-alpha-glucan branching enzyme [EC:2.4.1.18]		KPSPGLLEYK	METABAT_AS09scLD_362_30861_AS09_1	Firmicutes	N/A	N/A		GQWYIFYHHNDYSPHFDK	METABAT_AS10tlH2TH_8_98364_AS10_2	Bacteroidetes	N/A	N/A		GDNLSTIAR	METABAT_AS08sgBPME_251_274787_AS08_8	Bacteroidetes	N/A	N/A
	FAVWAPNAK	METABAT_AS23ysBPME_19_15396_AS23_6	Firmicutes	K00700	GBE1, glgB; 1,4-alpha-glucan branching enzyme [EC:2.4.1.18]		VELYPFK	METABAT_AS04akNAM_103_61976_AS04_10	Firmicutes	K00700	GBE1, glgB; 1,4-alpha-glucan branching enzyme [EC:2.4.1.18]		YLVDYDR	METABAT_AS04akNAM_60_42855_AS04_26	Firmicutes	K01192	E3.2.1.25, MANBA, manB; beta-mannosidase [EC:3.2.1.25]		TFSDPPR	METABAT_AS06rmzACSIP_229_98798_AS06_2	Planctomycetes	N/A	N/A		GDNLSTIAR	METABAT_AS08sgBPME_89_12514_AS08_27	Bacteroidetes	N/A	N/A
	FAVWAPNAK	METABAT_AS2HglBPFA_8_15769_AS2H_4	Firmicutes	K00700	GBE1, glgB; 1,4-alpha-glucan branching enzyme [EC:2.4.1.18]		VELYPFK	METABAT_AS05jafATM_21_35240_AS05_38	Tenericutes	K00700	GBE1, glgB; 1,4-alpha-glucan branching enzyme [EC:2.4.1.18]		YLVDYDR	METABAT_AS04akNAM_99_33333_AS04_3	Firmicutes	K01192	E3.2.1.25, MANBA, manB; beta-mannosidase [EC:3.2.1.25]		TFSDPPR	METABAT_AS06rmzACSIP_359_316023_AS06_17	Planctomycetes	N/A	N/A		LATAAYNAGPGAVR	METABAT_AS07pgkLD_43_43844_AS07_24	Proteobacteria	N/A	N/A
	VEVRPGLR	METABAT_AS02xzSISU_37_461_AS02_5	Firmicutes	K01176	AMY, amyA, malS; alpha-amylase [EC:3.2.1.1]		VELYPFK	METABAT_AS23ysBPME_52_156689_AS23_17	Firmicutes	K01176	AMY, amyA, malS; alpha-amylase [EC:3.2.1.1]		YLVDYDR	METABAT_AS07pgkLD_224_173584_AS07_3	Spirochaetes	K01192	E3.2.1.25, MANBA, manB; beta-mannosidase [EC:3.2.1.25]		TFSDPPR	METABAT_AS27yjCOA_53_21308_AS27_3	Planctomycetes	N/A	N/A		LATAAYNAGPGAVR	METABAT_AS09scLD_316_18595_AS09_10	Proteobacteria	N/A	N/A
	ELGIDGWR	METABAT_AS02xzSISU_37_461_AS02_6	Firmicutes	K01208	cd, ma, nplT; cyclomaltodextrinase / maltogenic alpha-amylase / neopullulanase [EC:3.2.1.54 3.2.1.133 3.2.1.135]		LTQEDTHYK	METABAT_AS04akNAM_106_5969_AS04_220	Firmicutes	K01208	cd, ma, nplT; cyclomaltodextrinase / maltogenic alpha-amylase / neopullulanase [EC:3.2.1.54 3.2.1.133 3.2.1.135]		YLVDYDR	METABAT_AS09scLD_168_114477_AS09_16	Firmicutes	K01192	E3.2.1.25, MANBA, manB; beta-mannosidase [EC:3.2.1.25]		TFSDPPR	METABAT_AS4BglBPHE_1_4201_AS4B_1	Planctomycetes	N/A	N/A		FNVDPYLVAAIINVESK	METABAT_AS07pgkLD_48_118309_AS07_4	Firmicutes	N/A	N/A
	ELGIDGWR	METABAT_AS06rmzACSIP_360_607664_AS06_2	Firmicutes	K01208	cd, ma, nplT; cyclomaltodextrinase / maltogenic alpha-amylase / neopullulanase [EC:3.2.1.54 3.2.1.133 3.2.1.135]		LTQEDTHYK	METABAT_AS22ysBPME_176_109788_AS22_8	Firmicutes	K01208	cd, ma, nplT; cyclomaltodextrinase / maltogenic alpha-amylase / neopullulanase [EC:3.2.1.54 3.2.1.133 3.2.1.135]		YLVDYDR	METABAT_AS09scLD_252_358273_AS09_9	Firmicutes	K01192	E3.2.1.25, MANBA, manB; beta-mannosidase [EC:3.2.1.25]		NAWAPAIATK	METABAT_AS06rmzACSIP_229_114186_AS06_4	Planctomycetes	N/A	N/A		QSGSSFPEQNS	METABAT_AS07pgkLD_49_152663_AS07_20	Firmicutes	N/A	N/A
	GGVYEVGPGYDLVVK	METABAT_AS02xzSISU_37_47875_AS02_8	Firmicutes	K01208	cd, ma, nplT; cyclomaltodextrinase / maltogenic alpha-amylase / neopullulanase [EC:3.2.1.54 3.2.1.133 3.2.1.135]		HFALNNK	METABAT_AS04akNAM_106_6216_AS04_141	Firmicutes	K01208	cd, ma, nplT; cyclomaltodextrinase / maltogenic alpha-amylase / neopullulanase [EC:3.2.1.54 3.2.1.133 3.2.1.135]		YLVDYDR	METABAT_AS09scLD_362_32734_AS09_14	Firmicutes	K01192	E3.2.1.25, MANBA, manB; beta-mannosidase [EC:3.2.1.25]		NAWAPAIATK	METABAT_AS22ysBPME_33_81381_AS22_2	Planctomycetes	N/A	N/A		QSILGGAR	METABAT_AS07pgkLD_56_77962_AS07_94	Proteobacteria	N/A	N/A
	EAGIDGFR	METABAT_AS02xzSISU_42_1955_AS02_26	Bacteroidetes	N/A	N/A		HFALNNK	METABAT_AS04akNAM_130_2703_AS04_22	Firmicutes	N/A	N/A		YLVDYDR	METABAT_AS15tlH2ME_178_29698_AS15_17	Firmicutes	K01192	E3.2.1.25, MANBA, manB; beta-mannosidase [EC:3.2.1.25]		WYALLFQDNGSVGR	METABAT_AS06rmzACSIP_229_159532_AS06_5	Planctomycetes	N/A	N/A		QSILGGAR	METABAT_AS09scLD_84_140847_AS09_70	Proteobacteria	N/A	N/A
	EAGIDGFR	METABAT_AS06rmzACSIP_554_204410_AS06_9	Thermotogae	N/A	N/A		HFALNNK	METABAT_AS08sgBPME_126_272869_AS08_2	Firmicutes	N/A	N/A		YLVDYDR	METABAT_AS23ysBPME_168_47110_AS23_1	Firmicutes	K01192	E3.2.1.25, MANBA, manB; beta-mannosidase [EC:3.2.1.25]		WYALLFQDNGSVGR	METABAT_AS06rmzACSIP_359_19593_AS06_11	Planctomycetes	N/A	N/A		FLNNAVSK	METABAT_AS07pgkLD_63_69702_AS07_11	Synergistetes	N/A	N/A
	EAGIDGFR	METABAT_AS15tlH2ME_19_108360_AS15_5	Bacteroidetes	N/A	N/A		HFALNNK	METABAT_AS10tlH2TH_408_297700_AS10_6	Firmicutes	N/A	N/A		YLVDYDR	METABAT_AS23ysBPME_268_86571_AS23_3	Firmicutes	K01192	E3.2.1.25, MANBA, manB; beta-mannosidase [EC:3.2.1.25]		WYALLFQDNGSVGR	METABAT_AS06rmzACSIP_475_695735_AS06_4	Planctomycetes	N/A	N/A		ELDASYEIHR	METABAT_AS07pgkLD_73_176072_AS07_5	Proteobacteria	N/A	N/A
	EAGIDGFR	METABAT_AS27yjCOA_85_38223_AS27_5	Thermotogae	N/A	N/A		HFALNNK	METABAT_AS20ysBPTH_51_51620_AS20_1	Firmicutes	N/A	N/A		YLVDYDR	METABAT_AS23ysBPME_338_484_AS23_7	Firmicutes	K01192	E3.2.1.25, MANBA, manB; beta-mannosidase [EC:3.2.1.25]		GIGLAHSK	METABAT_AS06rmzACSIP_229_267865_AS06_1	Planctomycetes	N/A	N/A		DYYIHR	METABAT_AS07pgkLD_73_196573_AS07_6	Proteobacteria	N/A	N/A
	GTLGSYYSIR	METABAT_AS02xzSISU_42_1955_AS02_26	Bacteroidetes	N/A	N/A		HFALNNK	METABAT_AS22ysBPME_176_46760_AS22_3	Firmicutes	N/A	N/A		YLVDYDR	METABAT_AS23ysBPME_95_10532_AS23_18	Firmicutes	K01192	E3.2.1.25, MANBA, manB; beta-mannosidase [EC:3.2.1.25]		GIGLAHSK	METABAT_AS06rmzACSIP_359_23324_AS06_25	Planctomycetes	N/A	N/A		DYYIHR	METABAT_AS22ysBPME_266_160154_AS22_16	Proteobacteria	N/A	N/A
	GTLGSYYSIR	METABAT_AS05jafATM_19_55531_AS05_3	Bacteroidetes	N/A	N/A		LNFFDER	METABAT_AS04akNAM_106_23376_AS04_215	Firmicutes	N/A	N/A		GANWIPADALPQR	METABAT_AS04akNAM_60_42855_AS04_26	Firmicutes	K01192	E3.2.1.25, MANBA, manB; beta-mannosidase [EC:3.2.1.25]		GIGLAHSK	METABAT_AS22ysBPME_33_52882_AS22_2	Planctomycetes	N/A	N/A		ANEIGEEIIVK	METABAT_AS07pgkLD_81_31436_AS07_2	Firmicutes	N/A	N/A
	GTLGSYYSIR	METABAT_AS06rmzACSIP_227_178375_AS06_2	Bacteroidetes	N/A	N/A		TIGVIGPNANSR	METABAT_AS04akNAM_106_34444_AS04_36	Firmicutes	N/A	N/A		GANWIPADALPQR	METABAT_AS06rmzACSIP_375_657165_AS06_8	Lentisphaerae	K01192	E3.2.1.25, MANBA, manB; beta-mannosidase [EC:3.2.1.25]		DGEPIELLHPTEPWEK	METABAT_AS06rmzACSIP_229_430186_AS06_2	Planctomycetes	N/A	N/A		LIEVESNFNPDAVSPR	METABAT_AS07pgkLD_82_1852_AS07_10	Candidatus Atribacteria	N/A	N/A
	GTLGSYYSIR	METABAT_AS06rmzACSIP_407_146806_AS06_6	Bacteroidetes	N/A	N/A		TIGVIGPNANSR	METABAT_AS08sgBPME_202_144850_AS08_1	Firmicutes	N/A	N/A		GANWIPADALPQR	METABAT_AS09scLD_252_358273_AS09_9	Firmicutes	K01192	E3.2.1.25, MANBA, manB; beta-mannosidase [EC:3.2.1.25]		DGEPIELLHPTEPWEK	METABAT_AS06rmzACSIP_359_178993_AS06_109	Planctomycetes	N/A	N/A		LANSFPSSPLLPYITLR	METABAT_AS07pgkLD_82_29060_AS07_19	Candidatus Atribacteria	N/A	N/A
	GTLGSYYSIR	METABAT_AS08sgBPME_38_18555_AS08_19	Bacteroidetes	N/A	N/A		TIGVIGPNANSR	METABAT_AS08sgBPME_343_4698_AS08_7	Firmicutes	N/A	N/A		GANWIPADALPQR	METABAT_AS09scLD_362_32734_AS09_14	Firmicutes	K01192	E3.2.1.25, MANBA, manB; beta-mannosidase [EC:3.2.1.25]		RPLGETDR	METABAT_AS06rmzACSIP_229_458772_AS06_1	Planctomycetes	N/A	N/A		NSLAPNFAR	METABAT_AS07pgkLD_87_159665_AS07_1	Synergistetes	N/A	N/A
	GTLGSYYSIR	METABAT_AS4EglBPAV_5_7322_AS4E_7	Bacteroidetes	N/A	N/A		TIGVIGPNANSR	METABAT_AS20ysBPTH_51_89175_AS20_22	Firmicutes	N/A	N/A		GANWIPADALPQR	METABAT_AS15tlH2ME_178_29698_AS15_17	Firmicutes	K01192	E3.2.1.25, MANBA, manB; beta-mannosidase [EC:3.2.1.25]		RPLGETDR	METABAT_AS09scLD_168_207567_AS09_12	Firmicutes	N/A	N/A		IANIIGLSFYYLPK	METABAT_AS07pgkLD_94_204437_AS07_2	Firmicutes	N/A	N/A
	TISYVESHDQALVGDK	METABAT_AS02xzSISU_42_3071_AS02_67	Bacteroidetes	K00700	GBE1, glgB; 1,4-alpha-glucan branching enzyme [EC:2.4.1.18]		TIGVIGPNANSR	METABAT_AS21ysBPME_273_223495_AS21_3	Firmicutes	K00700	GBE1, glgB; 1,4-alpha-glucan branching enzyme [EC:2.4.1.18]		GANWIPADALPQR	METABAT_AS23ysBPME_268_86571_AS23_3	Firmicutes	K01192	E3.2.1.25, MANBA, manB; beta-mannosidase [EC:3.2.1.25]		SYDLINWEIAGHIFDTLDSTPGQR	METABAT_AS06rmzACSIP_230_75181_AS06_3	Firmicutes	N/A	N/A		LGAAYLEGLR	METABAT_AS08sgBPME_101_294940_AS08_1	Proteobacteria	N/A	N/A
	TISYVESHDQALVGDK	METABAT_AS04akNAM_45_48220_AS04_3	Bacteroidetes	K00700	GBE1, glgB; 1,4-alpha-glucan branching enzyme [EC:2.4.1.18]		TIGVIGPNANSR	METABAT_AS22ysBPME_176_195633_AS22_8	Firmicutes	K00700	GBE1, glgB; 1,4-alpha-glucan branching enzyme [EC:2.4.1.18]		GANWIPADALPQR	METABAT_AS23ysBPME_338_484_AS23_7	Firmicutes	K01192	E3.2.1.25, MANBA, manB; beta-mannosidase [EC:3.2.1.25]		TEAEITGNPLYNPNR	METABAT_AS06rmzACSIP_230_105066_AS06_13	Firmicutes	N/A	N/A		FAGNQLK	METABAT_AS08sgBPME_103_64734_AS08_15	Firmicutes	N/A	N/A
	TISYVESHDQALVGDK	METABAT_AS07pgkLD_31_46296_AS07_5	Bacteroidetes	K00700	GBE1, glgB; 1,4-alpha-glucan branching enzyme [EC:2.4.1.18]		TIGVIGPNANSR	METABAT_AS22ysBPME_78_19513_AS22_41	Firmicutes	K00700	GBE1, glgB; 1,4-alpha-glucan branching enzyme [EC:2.4.1.18]		GANWIPADALPQR	METABAT_AS23ysBPME_95_10532_AS23_18	Firmicutes	K01192	E3.2.1.25, MANBA, manB; beta-mannosidase [EC:3.2.1.25]		SFADGVGGR	METABAT_AS06rmzACSIP_230_105066_AS06_14	Firmicutes	K06113	abnA; arabinan endo-1,5-alpha-L-arabinosidase [EC:3.2.1.99]		QFGLETELIR	METABAT_AS08sgBPME_110_9167_AS08_24	Firmicutes	K06113	abnA; arabinan endo-1,5-alpha-L-arabinosidase [EC:3.2.1.99]
	TISYVESHDQALVGDK	METABAT_AS07pgkLD_98_58000_AS07_4	Bacteroidetes	K00700	GBE1, glgB; 1,4-alpha-glucan branching enzyme [EC:2.4.1.18]		TIGVIGPNANSR	METABAT_AS23ysBPME_158_3035_AS23_9	Firmicutes	K00700	GBE1, glgB; 1,4-alpha-glucan branching enzyme [EC:2.4.1.18]		SDYQPWLK	METABAT_AS04akNAM_66_12161_AS04_2	Proteobacteria	K01192	E3.2.1.25, MANBA, manB; beta-mannosidase [EC:3.2.1.25]		AGTLTLPLKPETLEDLATPAYIGVR	METABAT_AS06rmzACSIP_230_204827_AS06_5	Firmicutes	K01198	xynB; xylan 1,4-beta-xylosidase [EC:3.2.1.37]		DLIVHEADK	METABAT_AS08sgBPME_113_141161_AS08_2	Firmicutes	K01198	xynB; xylan 1,4-beta-xylosidase [EC:3.2.1.37]
	TISYVESHDQALVGDK	METABAT_AS08sgBPME_405_241767_AS08_55	Bacteroidetes	K00700	GBE1, glgB; 1,4-alpha-glucan branching enzyme [EC:2.4.1.18]		TIGVIGPNANSR	METABAT_AS23ysBPME_82_53056_AS23_3	Firmicutes	K00700	GBE1, glgB; 1,4-alpha-glucan branching enzyme [EC:2.4.1.18]		GLVTFDR	METABAT_AS04akNAM_68_40496_AS04_78	Firmicutes	K01190	lacZ; beta-galactosidase [EC:3.2.1.23]		VPVVSVAVSDTPGGTYQFYGYVHDK	METABAT_AS06rmzACSIP_230_468567_AS06_1	Firmicutes	K15921	xynD; arabinoxylan arabinofuranohydrolase [EC:3.2.1.55]		EFGNDPVLVLAAYNGGR	METABAT_AS08sgBPME_114_316909_AS08_16	Firmicutes	K15921	xynD; arabinoxylan arabinofuranohydrolase [EC:3.2.1.55]
	TISYVESHDQALVGDK	METABAT_AS09scLD_164_177643_AS09_2	Bacteroidetes	K00700	GBE1, glgB; 1,4-alpha-glucan branching enzyme [EC:2.4.1.18]		DEWGYK	METABAT_AS04akNAM_109_52464_AS04_78	Firmicutes	K00700	GBE1, glgB; 1,4-alpha-glucan branching enzyme [EC:2.4.1.18]		GLVTFDR	METABAT_AS06rmzACSIP_287_88347_AS06_1	Firmicutes	K01190	lacZ; beta-galactosidase [EC:3.2.1.23]		SYDLIHWTHSDFR	METABAT_AS06rmzACSIP_237_12093_AS06_6	Bacteroidetes	N/A	N/A		AEISYALLYFAR	METABAT_AS08sgBPME_117_121445_AS08_31	Firmicutes	N/A	N/A
	TISYVESHDQALVGDK	METABAT_AS10tlH2TH_391_140890_AS10_33	Bacteroidetes	K00700	GBE1, glgB; 1,4-alpha-glucan branching enzyme [EC:2.4.1.18]		DEWGYK	METABAT_AS05jafATM_93_30395_AS05_9	Bacteroidetes	K00700	GBE1, glgB; 1,4-alpha-glucan branching enzyme [EC:2.4.1.18]		GLVTFDR	METABAT_AS06rmzACSIP_356_122245_AS06_4	Firmicutes	K01190	lacZ; beta-galactosidase [EC:3.2.1.23]		SYDLIHWTHSDFR	METABAT_AS06rmzACSIP_518_549466_AS06_3	Bacteroidetes	N/A	N/A		AEISYALLYFAR	METABAT_AS09scLD_203_142269_AS09_2	Firmicutes	N/A	N/A
	TISYVESHDQALVGDK	METABAT_AS21ysBPME_318_54650_AS21_3	Bacteroidetes	K00700	GBE1, glgB; 1,4-alpha-glucan branching enzyme [EC:2.4.1.18]		DEWGYK	METABAT_AS06rmzACSIP_487_91318_AS06_25	Firmicutes	K00700	GBE1, glgB; 1,4-alpha-glucan branching enzyme [EC:2.4.1.18]		GLVTFDR	METABAT_AS07pgkLD_31_178734_AS07_2	Bacteroidetes	K01190	lacZ; beta-galactosidase [EC:3.2.1.23]		SYDLIHWTHSDFR	METABAT_AS4AglBPMA_44_39353_AS4A_1	Bacteroidetes	N/A	N/A		AEISYALLYFAR	METABAT_AS20ysBPTH_78_6615_AS20_8	Firmicutes	N/A	N/A
	TISYVESHDQALVGDK	METABAT_AS23ysBPME_55_7398_AS23_7	Bacteroidetes	K00700	GBE1, glgB; 1,4-alpha-glucan branching enzyme [EC:2.4.1.18]		DEWGYK	METABAT_AS06rmzACSIP_603_518107_AS06_4	Bacteroidetes	K00700	GBE1, glgB; 1,4-alpha-glucan branching enzyme [EC:2.4.1.18]		GLVTFDR	METABAT_AS08sgBPME_112_24216_AS08_167	Firmicutes	K01190	lacZ; beta-galactosidase [EC:3.2.1.23]		VTGPYLDR	METABAT_AS06rmzACSIP_237_12093_AS06_30	Bacteroidetes	K06113	abnA; arabinan endo-1,5-alpha-L-arabinosidase [EC:3.2.1.99]		AENTGVDPR	METABAT_AS08sgBPME_117_163318_AS08_9	Firmicutes	K06113	abnA; arabinan endo-1,5-alpha-L-arabinosidase [EC:3.2.1.99]
	FGTPDELR	METABAT_AS02xzSISU_42_3071_AS02_67	Bacteroidetes	K00700	GBE1, glgB; 1,4-alpha-glucan branching enzyme [EC:2.4.1.18]		DEWGYK	METABAT_AS07pgkLD_177_166596_AS07_3	Bacteroidetes	K00700	GBE1, glgB; 1,4-alpha-glucan branching enzyme [EC:2.4.1.18]		GLVTFDR	METABAT_AS08sgBPME_79_56946_AS08_5	Firmicutes	K01190	lacZ; beta-galactosidase [EC:3.2.1.23]		VTGPYLDR	METABAT_AS06rmzACSIP_603_105756_AS06_5	Bacteroidetes	K06113	abnA; arabinan endo-1,5-alpha-L-arabinosidase [EC:3.2.1.99]		AENTGVDPR	METABAT_AS09scLD_55_114530_AS09_48	Firmicutes	K06113	abnA; arabinan endo-1,5-alpha-L-arabinosidase [EC:3.2.1.99]
	FGTPDELR	METABAT_AS08sgBPME_389_249959_AS08_1	Firmicutes	K00700	GBE1, glgB; 1,4-alpha-glucan branching enzyme [EC:2.4.1.18]		GFEIAVK	METABAT_AS04akNAM_109_52464_AS04_78	Firmicutes	K00700	GBE1, glgB; 1,4-alpha-glucan branching enzyme [EC:2.4.1.18]		GLVTFDR	METABAT_AS09scLD_127_63996_AS09_12	Firmicutes	K01190	lacZ; beta-galactosidase [EC:3.2.1.23]		YYLYFPLK	METABAT_AS06rmzACSIP_237_29755_AS06_89	Bacteroidetes	N/A	N/A		LITSLIAAESGFR	METABAT_AS08sgBPME_117_287871_AS08_19	Firmicutes	N/A	N/A
	FGTPDELR	METABAT_AS08sgBPME_87_201973_AS08_3	Bacteroidetes	K00700	GBE1, glgB; 1,4-alpha-glucan branching enzyme [EC:2.4.1.18]		GFEIAVK	METABAT_AS06rmzACSIP_227_228686_AS06_17	Bacteroidetes	K00700	GBE1, glgB; 1,4-alpha-glucan branching enzyme [EC:2.4.1.18]		GLVTFDR	METABAT_AS20ysBPTH_165_81707_AS20_2	Firmicutes	K01190	lacZ; beta-galactosidase [EC:3.2.1.23]		YYLYFPLK	METABAT_AS06rmzACSIP_547_208874_AS06_16	Bacteroidetes	N/A	N/A		LITSLIAAESGFR	METABAT_AS09scLD_55_27127_AS09_18	Firmicutes	N/A	N/A
	FGTPDELR	METABAT_AS09scLD_164_177643_AS09_2	Bacteroidetes	K00700	GBE1, glgB; 1,4-alpha-glucan branching enzyme [EC:2.4.1.18]		GFEIAVK	METABAT_AS06rmzACSIP_407_289077_AS06_3	Bacteroidetes	K00700	GBE1, glgB; 1,4-alpha-glucan branching enzyme [EC:2.4.1.18]		GLVTFDR	METABAT_AS21ysBPME_195_223580_AS21_1	Tenericutes	K01190	lacZ; beta-galactosidase [EC:3.2.1.23]		YYLYFPLK	METABAT_AS06rmzACSIP_553_381954_AS06_19	Lentisphaerae	N/A	N/A		LITSLIAAESGFR	METABAT_AS20ysBPTH_78_98567_AS20_2	Firmicutes	N/A	N/A
	FGTPDELR	METABAT_AS15tlH2ME_19_146039_AS15_1	Bacteroidetes	K00700	GBE1, glgB; 1,4-alpha-glucan branching enzyme [EC:2.4.1.18]		GFEIAVK	METABAT_AS06rmzACSIP_80_666751_AS06_3	Firmicutes	K00700	GBE1, glgB; 1,4-alpha-glucan branching enzyme [EC:2.4.1.18]		GLVTFDR	METABAT_AS23ysBPME_169_26927_AS23_3	Firmicutes	K01190	lacZ; beta-galactosidase [EC:3.2.1.23]		YYLYFPLK	METABAT_AS23ysBPME_91_111017_AS23_2	Bacteroidetes	N/A	N/A		HQFNGNFVAALAAYNGGR	METABAT_AS08sgBPME_127_311850_AS08_9	Firmicutes	N/A	N/A
	FGTPDELR	METABAT_AS15tlH2ME_34_8105_AS15_36	Candidatus Saccharibacteria	K00700	GBE1, glgB; 1,4-alpha-glucan branching enzyme [EC:2.4.1.18]		GFEIAVK	METABAT_AS07pgkLD_113_204390_AS07_4	Bacteroidetes	K00700	GBE1, glgB; 1,4-alpha-glucan branching enzyme [EC:2.4.1.18]		GLVTFDR	METABAT_AS27yjCOA_135_119317_AS27_25	Firmicutes	K01190	lacZ; beta-galactosidase [EC:3.2.1.23]		HLFAFNSDHVWER	METABAT_AS06rmzACSIP_237_65984_AS06_1	Bacteroidetes	N/A	N/A		AYNGIPPFR	METABAT_AS08sgBPME_141_52974_AS08_41	Firmicutes	N/A	N/A
	FGTPDELR	METABAT_AS23ysBPME_91_155211_AS23_1	Bacteroidetes	K00700	GBE1, glgB; 1,4-alpha-glucan branching enzyme [EC:2.4.1.18]		GFEIAVK	METABAT_AS07pgkLD_177_75698_AS07_3	Bacteroidetes	K00700	GBE1, glgB; 1,4-alpha-glucan branching enzyme [EC:2.4.1.18]		GSNWVPLDAFHSR	METABAT_AS04akNAM_6_9156_AS04_1	Firmicutes	K01192	E3.2.1.25, MANBA, manB; beta-mannosidase [EC:3.2.1.25]		SVSVEQFNYNADGTIPLIIPTK	METABAT_AS06rmzACSIP_237_65984_AS06_24	Bacteroidetes	K15921	xynD; arabinoxylan arabinofuranohydrolase [EC:3.2.1.55]		LEDDGVARPTIIGPR	METABAT_AS08sgBPME_145_22011_AS08_2	Actinobacteria	K15921	xynD; arabinoxylan arabinofuranohydrolase [EC:3.2.1.55]
	FGTPDELR	METABAT_AS4GglBPBL_17_6284_AS4G_2	Bacteroidetes	K00700	GBE1, glgB; 1,4-alpha-glucan branching enzyme [EC:2.4.1.18]		GFEIAVK	METABAT_AS07pgkLD_61_59130_AS07_16	Firmicutes	K00700	GBE1, glgB; 1,4-alpha-glucan branching enzyme [EC:2.4.1.18]		GSNWVPLDAFHSR	METABAT_AS08sgBPME_187_106736_AS08_14	Firmicutes	K01192	E3.2.1.25, MANBA, manB; beta-mannosidase [EC:3.2.1.25]		GVGLTNAR	METABAT_AS06rmzACSIP_237_65984_AS06_28	Bacteroidetes	N/A	N/A		GIELGEHDR	METABAT_AS08sgBPME_147_155536_AS08_13	Actinobacteria	N/A	N/A
	VGLYDVLR	METABAT_AS02xzSISU_42_30621_AS02_7	Bacteroidetes	N/A	N/A		GFEIAVK	METABAT_AS08sgBPME_106_260011_AS08_3	Firmicutes	N/A	N/A		VGVYAGSVQDQYVPYIKPQENGNK	METABAT_AS04akNAM_6_16771_AS04_2	Firmicutes	K01190	lacZ; beta-galactosidase [EC:3.2.1.23]		ITGPYEGR	METABAT_AS06rmzACSIP_237_65984_AS06_29	Bacteroidetes	N/A	N/A		GIELGEHDR	METABAT_AS15tlH2ME_198_74909_AS15_15	Actinobacteria	N/A	N/A
	VGLYDVLR	METABAT_AS04akNAM_45_12014_AS04_4	Bacteroidetes	N/A	N/A		GFEIAVK	METABAT_AS08sgBPME_110_148484_AS08_17	Firmicutes	N/A	N/A		AFGFNGAR	METABAT_AS04akNAM_6_52613_AS04_2	Firmicutes	N/A	N/A		ITGPYEGR	METABAT_AS08sgBPME_117_7286_AS08_34	Firmicutes	N/A	N/A		GIELGEHDR	METABAT_AS23ysBPME_344_2359_AS23_11	Actinobacteria	N/A	N/A
	VGLYDVLR	METABAT_AS07pgkLD_150_69194_AS07_21	Bacteroidetes	N/A	N/A		GFEIAVK	METABAT_AS08sgBPME_158_1027_AS08_1	Tenericutes	N/A	N/A		AFGFNGAR	METABAT_AS08sgBPME_474_42407_AS08_1	Firmicutes	N/A	N/A		ITGPYEGR	METABAT_AS09scLD_203_15289_AS09_18	Firmicutes	N/A	N/A		FDSVSLALAAYNAGPTR	METABAT_AS08sgBPME_163_27183_AS08_16	Firmicutes	N/A	N/A
	VGLYDVLR	METABAT_AS08sgBPME_188_158984_AS08_31	Bacteroidetes	N/A	N/A		GFEIAVK	METABAT_AS08sgBPME_307_239077_AS08_2	Firmicutes	N/A	N/A		AFGFNGAR	METABAT_AS20ysBPTH_179_58908_AS20_1	Firmicutes	N/A	N/A		ITGPYEGR	METABAT_AS09scLD_416_11540_AS09_4	Firmicutes	N/A	N/A		VWVEEEVWQGR	METABAT_AS08sgBPME_163_224817_AS08_23	Firmicutes	N/A	N/A
	VGLYDVLR	METABAT_AS08sgBPME_251_18761_AS08_4	Bacteroidetes	N/A	N/A		GFEIAVK	METABAT_AS08sgBPME_343_28553_AS08_5	Firmicutes	N/A	N/A		AFGFNGAR	METABAT_AS21ysBPME_352_130316_AS21_33	Firmicutes	N/A	N/A		ITGPYEGR	METABAT_AS09scLD_55_308950_AS09_1	Firmicutes	N/A	N/A		ELVLAAYNGGIGNVNK	METABAT_AS08sgBPME_164_259933_AS08_33	Firmicutes	N/A	N/A
	VGLYDVLR	METABAT_AS08sgBPME_405_5017_AS08_16	Bacteroidetes	N/A	N/A		GFEIAVK	METABAT_AS08sgBPME_437_152330_AS08_19	Firmicutes	N/A	N/A		NHPSIVLWGVR	METABAT_AS04akNAM_80_31038_AS04_50	Firmicutes	K01190	lacZ; beta-galactosidase [EC:3.2.1.23]		ITGPYEGR	METABAT_AS20ysBPTH_78_78021_AS20_4	Firmicutes	N/A	N/A		WDEALAAYNAGPHNVEK	METABAT_AS08sgBPME_165_139540_AS08_2	Firmicutes	N/A	N/A
	VGLYDVLR	METABAT_AS09scLD_223_38536_AS09_23	Bacteroidetes	N/A	N/A		GFEIAVK	METABAT_AS09scLD_113_245718_AS09_9	Firmicutes	N/A	N/A		NHPSIVLWGVR	METABAT_AS06rmzACSIP_268_411302_AS06_16	Tenericutes	K01190	lacZ; beta-galactosidase [EC:3.2.1.23]		ITGPYEGR	METABAT_AS27yjCOA_75_145728_AS27_26	Verrucomicrobia	N/A	N/A		DYIPVIDEPVEIALPR	METABAT_AS08sgBPME_168_85227_AS08_18	Bacteroidetes	N/A	N/A
	VGLYDVLR	METABAT_AS23ysBPME_26_89471_AS23_8	Bacteroidetes	N/A	N/A		GFEIAVK	METABAT_AS10tlH2TH_263_219202_AS10_5	Candidatus Hydrogenedentes	N/A	N/A		NHPSIVLWGVR	METABAT_AS06rmzACSIP_552_160523_AS06_7	Spirochaetes	K01190	lacZ; beta-galactosidase [EC:3.2.1.23]		ITGPYEGR	METABAT_AS4FglBPSI_11_20076_AS4F_19	Firmicutes	K15921	xynD; arabinoxylan arabinofuranohydrolase [EC:3.2.1.55]		DYGLEVNSEVDER	METABAT_AS08sgBPME_168_182243_AS08_1	Bacteroidetes	K15921	xynD; arabinoxylan arabinofuranohydrolase [EC:3.2.1.55]
	VGLYDVLR	METABAT_AS23ysBPME_68_278388_AS23_9	Bacteroidetes	N/A	N/A		GFEIAVK	METABAT_AS10tlH2TH_329_280771_AS10_29	Firmicutes	N/A	N/A		NHPSIVLWGVR	METABAT_AS07pgkLD_191_131431_AS07_20	Firmicutes	K01190	lacZ; beta-galactosidase [EC:3.2.1.23]		NPVLHADYSDPDVIR	METABAT_AS06rmzACSIP_237_127263_AS06_22	Bacteroidetes	N/A	N/A		DYGLEVNSEVDER	METABAT_AS27yjCOA_215_181888_AS27_8	Bacteroidetes	N/A	N/A
	VGLYDVLR	METABAT_AS23ysBPME_91_93231_AS23_1	Bacteroidetes	N/A	N/A		GFEIAVK	METABAT_AS10tlH2TH_8_72197_AS10_1	Bacteroidetes	N/A	N/A		NHPSIVLWGVR	METABAT_AS08sgBPME_396_325630_AS08_2	Firmicutes	K01190	lacZ; beta-galactosidase [EC:3.2.1.23]		NPVLHADYSDPDVIR	METABAT_AS22ysBPME_320_82038_AS22_3	Bacteroidetes	N/A	N/A		YLPVIESALNPR	METABAT_AS08sgBPME_168_278509_AS08_10	Bacteroidetes	N/A	N/A
	VGLYDVLR	METABAT_AS4GglBPBL_17_11714_AS4G_2	Bacteroidetes	N/A	N/A		GFEIAVK	METABAT_AS15tlH2ME_177_51329_AS15_1	Firmicutes	N/A	N/A		NHPSIVLWGVR	METABAT_AS10tlH2TH_148_17092_AS10_30	Spirochaetes	K01190	lacZ; beta-galactosidase [EC:3.2.1.23]		EVYLFSYFTGK	METABAT_AS06rmzACSIP_237_551193_AS06_124	Bacteroidetes	N/A	N/A		YLPVIESALNPR	METABAT_AS27yjCOA_90_163749_AS27_5	Bacteroidetes	N/A	N/A
	EFEALVER	METABAT_AS02xzSISU_42_30621_AS02_7	Bacteroidetes	N/A	N/A		GFEIAVK	METABAT_AS21ysBPME_237_109659_AS21_1	Firmicutes	N/A	N/A		NHPSIVLWGVR	METABAT_AS10tlH2TH_34_69847_AS10_1	Firmicutes	K01190	lacZ; beta-galactosidase [EC:3.2.1.23]		DNTRPER	METABAT_AS06rmzACSIP_237_639172_AS06_91	Bacteroidetes	N/A	N/A		NGGNIYYSR	METABAT_AS08sgBPME_176_198538_AS08_8	Firmicutes	N/A	N/A
	EFEALVER	METABAT_AS04akNAM_45_12014_AS04_4	Bacteroidetes	N/A	N/A		GFEIAVK	METABAT_AS21ysBPME_273_185955_AS21_21	Firmicutes	N/A	N/A		NHPSIVLWGVR	METABAT_AS17jrsBPGN_10_20091_AS17_9	Firmicutes	K01190	lacZ; beta-galactosidase [EC:3.2.1.23]		DNTRPER	METABAT_AS06rmzACSIP_57_412506_AS06_2	Bacteroidetes	N/A	N/A		LGIAYDPAR	METABAT_AS08sgBPME_181_34075_AS08_8	Proteobacteria	N/A	N/A
	EFEALVER	METABAT_AS08sgBPME_168_114507_AS08_17	Bacteroidetes	N/A	N/A		GFEIAVK	METABAT_AS21ysBPME_312_168743_AS21_16	Firmicutes	N/A	N/A		IQPANFQGEPIIHK	METABAT_AS04akNAM_80_44664_AS04_4	Firmicutes	K01192	E3.2.1.25, MANBA, manB; beta-mannosidase [EC:3.2.1.25]		DNTRPER	METABAT_AS10tlH2TH_44_47868_AS10_2	Bacteroidetes	N/A	N/A		DNILAGTAYLR	METABAT_AS08sgBPME_181_52320_AS08_6	Proteobacteria	N/A	N/A
	QFAFLR	METABAT_AS02xzSISU_42_30621_AS02_7	Bacteroidetes	N/A	N/A		GFEIAVK	METABAT_AS22ysBPME_326_221017_AS22_3	Spirochaetes	N/A	N/A		LAYSFIK	METABAT_AS04akNAM_92_21665_AS04_12	Firmicutes	K01192	E3.2.1.25, MANBA, manB; beta-mannosidase [EC:3.2.1.25]		ETFLAPVR	METABAT_AS06rmzACSIP_248_624951_AS06_3	Chloroflexi	K01198	xynB; xylan 1,4-beta-xylosidase [EC:3.2.1.37]		DNILAGTAYLR	METABAT_AS26fmACSIPLY_5_52003_AS26_9	Proteobacteria	K01198	xynB; xylan 1,4-beta-xylosidase [EC:3.2.1.37]
	QFAFLR	METABAT_AS04akNAM_45_12014_AS04_4	Bacteroidetes	N/A	N/A		GFEIAVK	METABAT_AS23ysBPME_152_81451_AS23_1	Firmicutes	N/A	N/A		LAYSFIK	METABAT_AS06rmzACSIP_190_398916_AS06_4	Chloroflexi	K01192	E3.2.1.25, MANBA, manB; beta-mannosidase [EC:3.2.1.25]		ETFLAPVR	METABAT_AS06rmzACSIP_331_533964_AS06_2	Chloroflexi	K01198	xynB; xylan 1,4-beta-xylosidase [EC:3.2.1.37]		GGVAYLDWLLSEFDR	METABAT_AS08sgBPME_181_267759_AS08_2	Proteobacteria	K01198	xynB; xylan 1,4-beta-xylosidase [EC:3.2.1.37]
	QFAFLR	METABAT_AS06rmzACSIP_57_680307_AS06_3	Bacteroidetes	N/A	N/A		GFEIAVK	METABAT_AS23ysBPME_271_3631_AS23_5	Firmicutes	N/A	N/A		SVLSISAIYLQR	METABAT_AS04akNAM_92_23924_AS04_1	Firmicutes	K01190	lacZ; beta-galactosidase [EC:3.2.1.23]		ETFLAPVR	METABAT_AS27yjCOA_134_128562_AS27_83	Bacteroidetes	K01198	xynB; xylan 1,4-beta-xylosidase [EC:3.2.1.37]		ETTDYVR	METABAT_AS08sgBPME_181_279398_AS08_12	Proteobacteria	K01198	xynB; xylan 1,4-beta-xylosidase [EC:3.2.1.37]
	QFAFLR	METABAT_AS07pgkLD_31_47864_AS07_11	Bacteroidetes	N/A	N/A		GFEIAVK	METABAT_AS23ysBPME_309_76983_AS23_13	Firmicutes	N/A	N/A		ILLHFGAVNYAAR	METABAT_AS04akNAM_94_775_AS04_56	Firmicutes	N/A	N/A		WFVYFDR	METABAT_AS06rmzACSIP_251_35434_AS06_112	Planctomycetes	N/A	N/A		QALVGENVDFNLSNYK	METABAT_AS08sgBPME_202_162449_AS08_3	Firmicutes	N/A	N/A
	QFAFLR	METABAT_AS08sgBPME_405_5017_AS08_16	Bacteroidetes	N/A	N/A		GFEIAVK	METABAT_AS23ysBPME_91_272270_AS23_1	Bacteroidetes	N/A	N/A		FLYWADR	METABAT_AS04akNAM_94_16612_AS04_21	Firmicutes	N/A	N/A		YWLYYSLPPYAEKPTK	METABAT_AS06rmzACSIP_251_196448_AS06_44	Planctomycetes	N/A	N/A		IPAQAVR	METABAT_AS08sgBPME_204_101034_AS08_2	Actinobacteria	N/A	N/A
	QFAFLR	METABAT_AS08sgBPME_87_141268_AS08_1	Bacteroidetes	N/A	N/A		GFEIAVK	METABAT_AS27yjCOA_10_87172_AS27_2	N/A	N/A	N/A		FLYWADR	METABAT_AS04akNAM_94_53915_AS04_43	Firmicutes	N/A	N/A		FFEGAWIHK	METABAT_AS06rmzACSIP_271_340273_AS06_18	Firmicutes	N/A	N/A		DGQELSR	METABAT_AS08sgBPME_204_110384_AS08_7	Actinobacteria	N/A	N/A
	DNLVIYELLLR	METABAT_AS02xzSISU_42_53622_AS02_29	Bacteroidetes	N/A	N/A		GFEIAVK	METABAT_AS27yjCOA_134_153427_AS27_8	Bacteroidetes	N/A	N/A		FLYWADR	METABAT_AS06rmzACSIP_180_345368_AS06_4	Firmicutes	N/A	N/A		FFEGAWIHK	METABAT_AS06rmzACSIP_487_578683_AS06_6	Firmicutes	N/A	N/A		DGQELSR	METABAT_AS08sgBPME_81_239196_AS08_4	Actinobacteria	N/A	N/A
	DNLVIYELLLR	METABAT_AS08sgBPME_89_317360_AS08_15	Bacteroidetes	N/A	N/A		GFEIAVK	METABAT_AS27yjCOA_134_178554_AS27_12	Bacteroidetes	N/A	N/A		FLYWADR	METABAT_AS06rmzACSIP_190_484410_AS06_13	Chloroflexi	N/A	N/A		FFEGAWIHK	METABAT_AS08sgBPME_309_18018_AS08_4	Firmicutes	N/A	N/A		ILLEYYLYTIK	METABAT_AS08sgBPME_211_47373_AS08_6	Spirochaetes	N/A	N/A
	DNLVIYELLLR	METABAT_AS23ysBPME_68_2318_AS23_9	Bacteroidetes	N/A	N/A		GFEIAVK	METABAT_AS27yjCOA_179_185319_AS27_3	Bacteroidetes	N/A	N/A		FLYWADR	METABAT_AS06rmzACSIP_193_303039_AS06_2	Chloroflexi	N/A	N/A		DGTYYFYFPAK	METABAT_AS06rmzACSIP_271_340273_AS06_18	Firmicutes	N/A	N/A		ILLEYYLYTIK	METABAT_AS22ysBPME_297_172390_AS22_2	Spirochaetes	N/A	N/A
	YLIQNSIWWIEYSGVDGIR	METABAT_AS02xzSISU_42_53622_AS02_30	Bacteroidetes	K21575	susA; neopullulanase [EC:3.2.1.135]		GFEIAVK	METABAT_AS27yjCOA_17_80528_AS27_1	Bacteroidetes	K21575	susA; neopullulanase [EC:3.2.1.135]		FLYWADR	METABAT_AS06rmzACSIP_344_548013_AS06_18	Candidatus Hydrogenedentes	N/A	N/A		DGTYYFYFPAK	METABAT_AS06rmzACSIP_487_608507_AS06_15	Firmicutes	N/A	N/A		SYGFDIAEK	METABAT_AS08sgBPME_22_181865_AS08_5	Bacteroidetes	N/A	N/A
	YLIQNSIWWIEYSGVDGIR	METABAT_AS04akNAM_45_16246_AS04_38	Bacteroidetes	K21575	susA; neopullulanase [EC:3.2.1.135]		NIQSPAQVR	METABAT_AS04akNAM_10_46693_AS04_76	Proteobacteria	K21575	susA; neopullulanase [EC:3.2.1.135]		FLYWADR	METABAT_AS06rmzACSIP_578_58898_AS06_4	Chloroflexi	N/A	N/A		DGTYYFYFPAK	METABAT_AS08sgBPME_309_18018_AS08_4	Firmicutes	N/A	N/A		SASGEINWDWR	METABAT_AS08sgBPME_22_202042_AS08_2	Bacteroidetes	N/A	N/A
	YLIQNSIWWIEYSGVDGIR	METABAT_AS05jafATM_30_74197_AS05_79	Bacteroidetes	K21575	susA; neopullulanase [EC:3.2.1.135]		NIQSPAQVR	METABAT_AS06rmzACSIP_480_705931_AS06_4	Proteobacteria	K21575	susA; neopullulanase [EC:3.2.1.135]		FLYWADR	METABAT_AS06rmzACSIP_617_29980_AS06_3	Chloroflexi	N/A	N/A		DGTYYFYFPAK	METABAT_AS10tlH2TH_129_136076_AS10_4	Firmicutes	N/A	N/A		VESVFNPNLVSSAGAK	METABAT_AS08sgBPME_230_133160_AS08_3	Firmicutes	N/A	N/A
	YLIQNSIWWIEYSGVDGIR	METABAT_AS07pgkLD_31_93772_AS07_7	Bacteroidetes	K21575	susA; neopullulanase [EC:3.2.1.135]		NIQSPAQVR	METABAT_AS10tlH2TH_60_193182_AS10_4	Proteobacteria	K21575	susA; neopullulanase [EC:3.2.1.135]		FLYWADR	METABAT_AS06rmzACSIP_78_737999_AS06_2	Chloroflexi	N/A	N/A		DGTYYFYFPAK	METABAT_AS23ysBPME_167_254737_AS23_5	Firmicutes	N/A	N/A		DELEHER	METABAT_AS08sgBPME_26_280523_AS08_3	Firmicutes	N/A	N/A
	YLIQNSIWWIEYSGVDGIR	METABAT_AS07pgkLD_40_130570_AS07_5	Bacteroidetes	K21575	susA; neopullulanase [EC:3.2.1.135]		ELYDLNSLLK	METABAT_AS04akNAM_111_43276_AS04_2	Firmicutes	K21575	susA; neopullulanase [EC:3.2.1.135]		FLYWADR	METABAT_AS08sgBPME_189_232194_AS08_3	Chloroflexi	N/A	N/A		GQWYIFYHR	METABAT_AS06rmzACSIP_271_349515_AS06_3	Firmicutes	K15921	xynD; arabinoxylan arabinofuranohydrolase [EC:3.2.1.55]		LAIVYLDFLHHK	METABAT_AS08sgBPME_278_187245_AS08_4	Firmicutes	K15921	xynD; arabinoxylan arabinofuranohydrolase [EC:3.2.1.55]
	GGYTSNPFR	METABAT_AS02xzSISU_46_4330_AS02_4	Firmicutes	N/A	N/A		ELYDLNSLLK	METABAT_AS20ysBPTH_38_32972_AS20_8	Firmicutes	N/A	N/A		FLYWADR	METABAT_AS08sgBPME_257_215106_AS08_9	Chloroflexi	N/A	N/A		GQWYIFYHR	METABAT_AS08sgBPME_307_74304_AS08_5	Firmicutes	K15921	xynD; arabinoxylan arabinofuranohydrolase [EC:3.2.1.55]		LAIVYLDFLHHK	METABAT_AS23ysBPME_244_66070_AS23_2	Firmicutes	K15921	xynD; arabinoxylan arabinofuranohydrolase [EC:3.2.1.55]
	FYNGNPENDVK	METABAT_AS02xzSISU_46_4330_AS02_5	Firmicutes	K01187	malZ; alpha-glucosidase [EC:3.2.1.20]		VGGIIYFAR	METABAT_AS04akNAM_117_27347_AS04_3	Firmicutes	K01187	malZ; alpha-glucosidase [EC:3.2.1.20]		FLYWADR	METABAT_AS10tlH2TH_219_302433_AS10_2	Firmicutes	N/A	N/A		GQWYIFYHR	METABAT_AS08sgBPME_309_131108_AS08_5	Firmicutes	K15921	xynD; arabinoxylan arabinofuranohydrolase [EC:3.2.1.55]		LIRPGQQLQVPGPATAPK	METABAT_AS08sgBPME_284_144732_AS08_37	Actinobacteria	K15921	xynD; arabinoxylan arabinofuranohydrolase [EC:3.2.1.55]
	FYNGNPENDVK	METABAT_AS06rmzACSIP_332_544030_AS06_2	Firmicutes	K01187	malZ; alpha-glucosidase [EC:3.2.1.20]		VGGIIYFAR	METABAT_AS04akNAM_77_8090_AS04_1	Firmicutes	K01187	malZ; alpha-glucosidase [EC:3.2.1.20]		FLYWADR	METABAT_AS10tlH2TH_285_43891_AS10_1	Firmicutes	N/A	N/A		GQWYIFYHR	METABAT_AS23ysBPME_359_221799_AS23_17	Firmicutes	K15921	xynD; arabinoxylan arabinofuranohydrolase [EC:3.2.1.55]		DVITQYSLEHDVDPFLITAVIR	METABAT_AS08sgBPME_304_189225_AS08_2	Firmicutes	K15921	xynD; arabinoxylan arabinofuranohydrolase [EC:3.2.1.55]
	FYNGNPENDVK	METABAT_AS20ysBPTH_68_51823_AS20_8	Firmicutes	K01187	malZ; alpha-glucosidase [EC:3.2.1.20]		VGGIIYFAR	METABAT_AS08sgBPME_276_299777_AS08_35	Firmicutes	K01187	malZ; alpha-glucosidase [EC:3.2.1.20]		FLYWADR	METABAT_AS22ysBPME_179_181088_AS22_8	Firmicutes	N/A	N/A		GQWYIFYHR	METABAT_AS2HglBPFA_8_13403_AS2H_4	Firmicutes	K15921	xynD; arabinoxylan arabinofuranohydrolase [EC:3.2.1.55]		FPTDYAALAAYNAGPTNAR	METABAT_AS08sgBPME_312_222517_AS08_162	Firmicutes	K15921	xynD; arabinoxylan arabinofuranohydrolase [EC:3.2.1.55]
	FYNGNPENDVK	METABAT_AS20ysBPTH_8_12716_AS20_17	Firmicutes	K01187	malZ; alpha-glucosidase [EC:3.2.1.20]		VGGIIYFAR	METABAT_AS15tlH2ME_28_1530_AS15_14	Firmicutes	K01187	malZ; alpha-glucosidase [EC:3.2.1.20]		FLYWADR	METABAT_AS27yjCOA_57_3519_AS27_3	Acidobacteria	N/A	N/A		QLWAPDAAFK	METABAT_AS06rmzACSIP_271_563716_AS06_12	Firmicutes	N/A	N/A		EEEIPFLETR	METABAT_AS08sgBPME_326_292065_AS08_6	Firmicutes	N/A	N/A
	FTWSPDK	METABAT_AS02xzSISU_46_4330_AS02_7	Firmicutes	N/A	N/A		HFAVHSGPEALR	METABAT_AS04akNAM_119_27439_AS04_84	Firmicutes	N/A	N/A		GETAGFPR	METABAT_AS04akNAM_94_24086_AS04_17	Firmicutes	K01192	E3.2.1.25, MANBA, manB; beta-mannosidase [EC:3.2.1.25]		QLWAPDAAFK	METABAT_AS06rmzACSIP_92_270056_AS06_5	Firmicutes	N/A	N/A		SLDEIFEQASEK	METABAT_AS08sgBPME_343_126190_AS08_26	Firmicutes	N/A	N/A
	FTWSPDK	METABAT_AS06rmzACSIP_332_165094_AS06_1	Firmicutes	N/A	N/A		HFAVHSGPEALR	METABAT_AS04akNAM_92_1959_AS04_2	Firmicutes	N/A	N/A		AAEDTPAR	METABAT_AS04akNAM_94_30552_AS04_103	Firmicutes	K01195	uidA, GUSB; beta-glucuronidase [EC:3.2.1.31]		QLWAPDAAFK	METABAT_AS08sgBPME_309_244996_AS08_3	Firmicutes	N/A	N/A		TGHEFPLADLLEPER	METABAT_AS08sgBPME_358_247294_AS08_19	Firmicutes	N/A	N/A
	FTWSPDK	METABAT_AS20ysBPTH_68_51823_AS20_10	Firmicutes	N/A	N/A		HFAVHSGPEALR	METABAT_AS06rmzACSIP_31_655046_AS06_7	Bacteroidetes	N/A	N/A		DGQVVDR	METABAT_AS04akNAM_94_32359_AS04_57	Firmicutes	N/A	N/A		HTNGTWYSR	METABAT_AS06rmzACSIP_271_711610_AS06_4	Firmicutes	K15921	xynD; arabinoxylan arabinofuranohydrolase [EC:3.2.1.55]		AYGNAELIAK	METABAT_AS08sgBPME_377_261272_AS08_12	Actinobacteria	K15921	xynD; arabinoxylan arabinofuranohydrolase [EC:3.2.1.55]
	LAFFDNYR	METABAT_AS02xzSISU_46_4330_AS02_7	Firmicutes	N/A	N/A		HFAVHSGPEALR	METABAT_AS06rmzACSIP_425_396834_AS06_2	Bacteroidetes	N/A	N/A		ETLATIER	METABAT_AS04akNAM_94_38144_AS04_2	Firmicutes	N/A	N/A		HTNGTWYSR	METABAT_AS06rmzACSIP_487_723694_AS06_10	Firmicutes	K15921	xynD; arabinoxylan arabinofuranohydrolase [EC:3.2.1.55]		VSPGVEEK	METABAT_AS08sgBPME_377_267148_AS08_3	Actinobacteria	K15921	xynD; arabinoxylan arabinofuranohydrolase [EC:3.2.1.55]
	LAFFDNYR	METABAT_AS08sgBPME_163_229290_AS08_11	Firmicutes	N/A	N/A		HFAVHSGPEALR	METABAT_AS07pgkLD_61_24563_AS07_37	Firmicutes	N/A	N/A		ETLLDGFK	METABAT_AS04akNAM_99_28745_AS04_38	Firmicutes	N/A	N/A		HTNGTWYSR	METABAT_AS07pgkLD_196_154854_AS07_1	Firmicutes	K15921	xynD; arabinoxylan arabinofuranohydrolase [EC:3.2.1.55]		YLPIIESALNPR	METABAT_AS08sgBPME_385_120435_AS08_121	Bacteroidetes	K15921	xynD; arabinoxylan arabinofuranohydrolase [EC:3.2.1.55]
	LAFFDNYR	METABAT_AS20ysBPTH_68_51823_AS20_10	Firmicutes	N/A	N/A		HFAVHSGPEALR	METABAT_AS07pgkLD_94_134684_AS07_5	Firmicutes	N/A	N/A		IDEIPTWYEGFR	METABAT_AS04akNAM_99_56432_AS04_16	Firmicutes	K01195	uidA, GUSB; beta-glucuronidase [EC:3.2.1.31]		HTNGTWYSR	METABAT_AS08sgBPME_202_26758_AS08_5	Firmicutes	K15921	xynD; arabinoxylan arabinofuranohydrolase [EC:3.2.1.55]		YLPIIESALNPR	METABAT_AS10tlH2TH_144_418604_AS10_5	Bacteroidetes	K15921	xynD; arabinoxylan arabinofuranohydrolase [EC:3.2.1.55]
	LAFFDNYR	METABAT_AS22ysBPME_234_80198_AS22_56	Firmicutes	N/A	N/A		HFAVHSGPEALR	METABAT_AS15tlH2ME_231_144907_AS15_1	Firmicutes	N/A	N/A		TPFIGEGWAK	METABAT_AS04akNAM_9_39298_AS04_1	Firmicutes	K01192	E3.2.1.25, MANBA, manB; beta-mannosidase [EC:3.2.1.25]		HTNGTWYSR	METABAT_AS08sgBPME_309_98552_AS08_12	Firmicutes	K15921	xynD; arabinoxylan arabinofuranohydrolase [EC:3.2.1.55]		YLPIIESALNPR	METABAT_AS10tlH2TH_44_125314_AS10_1	Bacteroidetes	K15921	xynD; arabinoxylan arabinofuranohydrolase [EC:3.2.1.55]
	TPFDEIYLK	METABAT_AS02xzSISU_46_7034_AS02_2	Firmicutes	K00700	GBE1, glgB; 1,4-alpha-glucan branching enzyme [EC:2.4.1.18]		HFAVHSGPEALR	METABAT_AS20ysBPTH_165_92679_AS20_1	Firmicutes	K00700	GBE1, glgB; 1,4-alpha-glucan branching enzyme [EC:2.4.1.18]		LSASQPDHR	METABAT_AS05jafATM_106_17214_AS05_91	Chloroflexi	N/A	N/A		HTNGTWYSR	METABAT_AS10tlH2TH_129_215257_AS10_8	Firmicutes	K15921	xynD; arabinoxylan arabinofuranohydrolase [EC:3.2.1.55]		YLPIIESALNPR	METABAT_AS23ysBPME_368_31155_AS23_16	Bacteroidetes	K15921	xynD; arabinoxylan arabinofuranohydrolase [EC:3.2.1.55]
	TPFDEIYLK	METABAT_AS06rmzACSIP_332_3540_AS06_5	Firmicutes	K00700	GBE1, glgB; 1,4-alpha-glucan branching enzyme [EC:2.4.1.18]		HFAVHSGPEALR	METABAT_AS20ysBPTH_8_16412_AS20_1	Firmicutes	K00700	GBE1, glgB; 1,4-alpha-glucan branching enzyme [EC:2.4.1.18]		LSASQPDHR	METABAT_AS15tlH2ME_173_140736_AS15_1	Chloroflexi	N/A	N/A		HTNGTWYSR	METABAT_AS22ysBPME_326_232355_AS22_5	Spirochaetes	K15921	xynD; arabinoxylan arabinofuranohydrolase [EC:3.2.1.55]		DLNPQYR	METABAT_AS08sgBPME_38_127552_AS08_1	Bacteroidetes	K15921	xynD; arabinoxylan arabinofuranohydrolase [EC:3.2.1.55]
	TPFDEIYLK	METABAT_AS09scLD_248_162462_AS09_5	Firmicutes	K00700	GBE1, glgB; 1,4-alpha-glucan branching enzyme [EC:2.4.1.18]		HFAVHSGPEALR	METABAT_AS23ysBPME_82_234166_AS23_1	Firmicutes	K00700	GBE1, glgB; 1,4-alpha-glucan branching enzyme [EC:2.4.1.18]		SSYFGIIDLAGFPK	METABAT_AS05jafATM_109_12863_AS05_5	Bacteroidetes	K01190	lacZ; beta-galactosidase [EC:3.2.1.23]		VNPHGAALGLAWSR	METABAT_AS06rmzACSIP_274_581746_AS06_4	Candidatus Hydrogenedentes	N/A	N/A		DLNPQYR	METABAT_AS23ysBPME_11_205345_AS23_106	Bacteroidetes	N/A	N/A
	TPFDEIYLK	METABAT_AS10tlH2TH_308_378497_AS10_1	Firmicutes	K00700	GBE1, glgB; 1,4-alpha-glucan branching enzyme [EC:2.4.1.18]		HFAVHSGPEALR	METABAT_AS23ysBPME_90_214730_AS23_6	Firmicutes	K00700	GBE1, glgB; 1,4-alpha-glucan branching enzyme [EC:2.4.1.18]		SSYFGIIDLAGFPK	METABAT_AS05jafATM_93_10221_AS05_4	Bacteroidetes	K01190	lacZ; beta-galactosidase [EC:3.2.1.23]		FYVFYHR	METABAT_AS06rmzACSIP_282_191394_AS06_2	Tenericutes	K15921	xynD; arabinoxylan arabinofuranohydrolase [EC:3.2.1.55]		EEAAEGYK	METABAT_AS08sgBPME_404_247061_AS08_14	Actinobacteria	K15921	xynD; arabinoxylan arabinofuranohydrolase [EC:3.2.1.55]
	TPFDEIYLK	METABAT_AS20ysBPTH_8_12989_AS20_20	Firmicutes	K00700	GBE1, glgB; 1,4-alpha-glucan branching enzyme [EC:2.4.1.18]		HFAVHSGPEALR	METABAT_AS27yjCOA_141_186237_AS27_2	Bacteroidetes	K00700	GBE1, glgB; 1,4-alpha-glucan branching enzyme [EC:2.4.1.18]		SSYFGIIDLAGFPK	METABAT_AS06rmzACSIP_436_624853_AS06_3	Bacteroidetes	K01190	lacZ; beta-galactosidase [EC:3.2.1.23]		EGIDPDLFFDDDGAVYYTLSR	METABAT_AS06rmzACSIP_294_657775_AS06_20	N/A	K01198	xynB; xylan 1,4-beta-xylosidase [EC:3.2.1.37]		QFGVDPYLVTAVIR	METABAT_AS08sgBPME_414_198651_AS08_5	Firmicutes	K01198	xynB; xylan 1,4-beta-xylosidase [EC:3.2.1.37]
	AALGYFIGHPGK	METABAT_AS02xzSISU_46_7034_AS02_2	Firmicutes	K00700	GBE1, glgB; 1,4-alpha-glucan branching enzyme [EC:2.4.1.18]		HFAVHSGPEALR	METABAT_AS27yjCOA_143_85547_AS27_2	Bacteroidetes	K00700	GBE1, glgB; 1,4-alpha-glucan branching enzyme [EC:2.4.1.18]		SSYFGIIDLAGFPK	METABAT_AS06rmzACSIP_603_116484_AS06_6	Bacteroidetes	K01190	lacZ; beta-galactosidase [EC:3.2.1.23]		TWYLSK	METABAT_AS06rmzACSIP_301_109829_AS06_8	Candidatus Hydrogenedentes	N/A	N/A		ALVLTNDDPK	METABAT_AS08sgBPME_423_314516_AS08_3	Proteobacteria	N/A	N/A
	AALGYFIGHPGK	METABAT_AS10tlH2TH_247_133983_AS10_6	Firmicutes	K00700	GBE1, glgB; 1,4-alpha-glucan branching enzyme [EC:2.4.1.18]		HFAVHSGPEALR	METABAT_AS27yjCOA_40_52528_AS27_2	Armatimonadetes	K00700	GBE1, glgB; 1,4-alpha-glucan branching enzyme [EC:2.4.1.18]		SSYFGIIDLAGFPK	METABAT_AS10tlH2TH_128_141398_AS10_3	Bacteroidetes	K01190	lacZ; beta-galactosidase [EC:3.2.1.23]		TWYLSK	METABAT_AS15tlH2ME_115_39206_AS15_2	Firmicutes	N/A	N/A		GNHTVR	METABAT_AS08sgBPME_429_157999_AS08_2	Bacteroidetes	N/A	N/A
	AALGYFIGHPGK	METABAT_AS10tlH2TH_408_184064_AS10_8	Firmicutes	K00700	GBE1, glgB; 1,4-alpha-glucan branching enzyme [EC:2.4.1.18]		VATAISDEAR	METABAT_AS04akNAM_119_27439_AS04_84	Firmicutes	K00700	GBE1, glgB; 1,4-alpha-glucan branching enzyme [EC:2.4.1.18]		SSYFGIIDLAGFPK	METABAT_AS10tlH2TH_304_11848_AS10_118	Bacteroidetes	K01190	lacZ; beta-galactosidase [EC:3.2.1.23]		GGGSFTR	METABAT_AS06rmzACSIP_302_375100_AS06_2	Firmicutes	K15921	xynD; arabinoxylan arabinofuranohydrolase [EC:3.2.1.55]		EAVYQGGYIYHK	METABAT_AS08sgBPME_429_199899_AS08_9	Bacteroidetes	K15921	xynD; arabinoxylan arabinofuranohydrolase [EC:3.2.1.55]
	AALGYFIGHPGK	METABAT_AS20ysBPTH_8_12989_AS20_20	Firmicutes	K00700	GBE1, glgB; 1,4-alpha-glucan branching enzyme [EC:2.4.1.18]		VATAISDEAR	METABAT_AS06rmzACSIP_132_534361_AS06_4	Acidobacteria	K00700	GBE1, glgB; 1,4-alpha-glucan branching enzyme [EC:2.4.1.18]		SSYFGIIDLAGFPK	METABAT_AS10tlH2TH_8_37167_AS10_11	Bacteroidetes	K01190	lacZ; beta-galactosidase [EC:3.2.1.23]		VSVHDPSVIK	METABAT_AS06rmzACSIP_302_434165_AS06_5	Firmicutes	K06113	abnA; arabinan endo-1,5-alpha-L-arabinosidase [EC:3.2.1.99]		AESDFRPNAVSK	METABAT_AS08sgBPME_437_116563_AS08_17	Firmicutes	K06113	abnA; arabinan endo-1,5-alpha-L-arabinosidase [EC:3.2.1.99]
	VSVVGNFNQWDGR	METABAT_AS02xzSISU_46_47792_AS02_8	Firmicutes	K00700	GBE1, glgB; 1,4-alpha-glucan branching enzyme [EC:2.4.1.18]		VATAISDEAR	METABAT_AS06rmzACSIP_237_688080_AS06_3	Bacteroidetes	K00700	GBE1, glgB; 1,4-alpha-glucan branching enzyme [EC:2.4.1.18]		SSYFGIIDLAGFPK	METABAT_AS16jrsBPLL_3_430_AS16_2	Candidatus Marinimicrobia	K01190	lacZ; beta-galactosidase [EC:3.2.1.23]		VSVHDPSVIK	METABAT_AS23ysBPME_359_19330_AS23_29	Firmicutes	K06113	abnA; arabinan endo-1,5-alpha-L-arabinosidase [EC:3.2.1.99]		GSSPIAK	METABAT_AS08sgBPME_458_111495_AS08_3	Bacteroidetes	K06113	abnA; arabinan endo-1,5-alpha-L-arabinosidase [EC:3.2.1.99]
	VSVVGNFNQWDGR	METABAT_AS04akNAM_113_56722_AS04_4	Firmicutes	K00700	GBE1, glgB; 1,4-alpha-glucan branching enzyme [EC:2.4.1.18]		VATAISDEAR	METABAT_AS06rmzACSIP_547_173174_AS06_9	Bacteroidetes	K00700	GBE1, glgB; 1,4-alpha-glucan branching enzyme [EC:2.4.1.18]		SSYFGIIDLAGFPK	METABAT_AS22ysBPME_241_215462_AS22_13	Bacteroidetes	K01190	lacZ; beta-galactosidase [EC:3.2.1.23]		YFSFDGPGR	METABAT_AS06rmzACSIP_302_604182_AS06_47	Firmicutes	K15921	xynD; arabinoxylan arabinofuranohydrolase [EC:3.2.1.55]		FATEAAALAAYNGGQGNVR	METABAT_AS08sgBPME_474_187441_AS08_17	Firmicutes	K15921	xynD; arabinoxylan arabinofuranohydrolase [EC:3.2.1.55]
	VSVVGNFNQWDGR	METABAT_AS05jafATM_59_54323_AS05_1	Firmicutes	K00700	GBE1, glgB; 1,4-alpha-glucan branching enzyme [EC:2.4.1.18]		VATAISDEAR	METABAT_AS09scLD_372_92560_AS09_2	Firmicutes	K00700	GBE1, glgB; 1,4-alpha-glucan branching enzyme [EC:2.4.1.18]		SSYFGIIDLAGFPK	METABAT_AS27yjCOA_17_19142_AS27_22	Bacteroidetes	K01190	lacZ; beta-galactosidase [EC:3.2.1.23]		YYVAYHSR	METABAT_AS06rmzACSIP_302_655301_AS06_1	Firmicutes	K15921	xynD; arabinoxylan arabinofuranohydrolase [EC:3.2.1.55]		YLLDYFNQK	METABAT_AS08sgBPME_53_137683_AS08_1	Candidatus Atribacteria	K15921	xynD; arabinoxylan arabinofuranohydrolase [EC:3.2.1.55]
	VSVVGNFNQWDGR	METABAT_AS05jafATM_73_17067_AS05_46	Firmicutes	K00700	GBE1, glgB; 1,4-alpha-glucan branching enzyme [EC:2.4.1.18]		VATAISDEAR	METABAT_AS16jrsBPLL_3_28281_AS16_2	Candidatus Marinimicrobia	K00700	GBE1, glgB; 1,4-alpha-glucan branching enzyme [EC:2.4.1.18]		FNINAVR	METABAT_AS05jafATM_109_43866_AS05_10	Bacteroidetes	K01190	lacZ; beta-galactosidase [EC:3.2.1.23]		IDAFDITLAR	METABAT_AS06rmzACSIP_302_689090_AS06_1	Firmicutes	N/A	N/A		YLLDYFNQK	METABAT_AS08sgBPME_53_269939_AS08_1	Candidatus Atribacteria	N/A	N/A
	VSVVGNFNQWDGR	METABAT_AS06rmzACSIP_92_171180_AS06_18	Firmicutes	K00700	GBE1, glgB; 1,4-alpha-glucan branching enzyme [EC:2.4.1.18]		VATAISDEAR	METABAT_AS4FglBPSI_4_13020_AS4F_12	Firmicutes	K00700	GBE1, glgB; 1,4-alpha-glucan branching enzyme [EC:2.4.1.18]		FNINAVR	METABAT_AS06rmzACSIP_219_541057_AS06_3	Planctomycetes	K01190	lacZ; beta-galactosidase [EC:3.2.1.23]		QYENNYSVLGR	METABAT_AS06rmzACSIP_306_134086_AS06_2	Firmicutes	K01198	xynB; xylan 1,4-beta-xylosidase [EC:3.2.1.37]		YLLDYFNQK	METABAT_AS27yjCOA_164_147423_AS27_4	Candidatus Atribacteria	K01198	xynB; xylan 1,4-beta-xylosidase [EC:3.2.1.37]
	VSVVGNFNQWDGR	METABAT_AS08sgBPME_36_7182_AS08_7	Firmicutes	K00700	GBE1, glgB; 1,4-alpha-glucan branching enzyme [EC:2.4.1.18]		VTEEGEYR	METABAT_AS04akNAM_121_43696_AS04_1	Firmicutes	K00700	GBE1, glgB; 1,4-alpha-glucan branching enzyme [EC:2.4.1.18]		FNINAVR	METABAT_AS06rmzACSIP_374_151371_AS06_13	Planctomycetes	K01190	lacZ; beta-galactosidase [EC:3.2.1.23]		EPLYGIELDPENLLPIGDK	METABAT_AS06rmzACSIP_306_656418_AS06_1	Firmicutes	K01198	xynB; xylan 1,4-beta-xylosidase [EC:3.2.1.37]		LDSALIYDPETNIK	METABAT_AS08sgBPME_67_287126_AS08_53	Firmicutes	K01198	xynB; xylan 1,4-beta-xylosidase [EC:3.2.1.37]
	VSVVGNFNQWDGR	METABAT_AS09scLD_118_39474_AS09_10	Firmicutes	K00700	GBE1, glgB; 1,4-alpha-glucan branching enzyme [EC:2.4.1.18]		SGELPESR	METABAT_AS04akNAM_124_23142_AS04_35	Firmicutes	K00700	GBE1, glgB; 1,4-alpha-glucan branching enzyme [EC:2.4.1.18]		FNINAVR	METABAT_AS06rmzACSIP_407_406754_AS06_7	Bacteroidetes	K01190	lacZ; beta-galactosidase [EC:3.2.1.23]		EADFDYFEYR	METABAT_AS06rmzACSIP_316_27530_AS06_10	Planctomycetes	K01198	xynB; xylan 1,4-beta-xylosidase [EC:3.2.1.37]		LAGTVAEALEAQEIEPDADDK	METABAT_AS08sgBPME_70_213426_AS08_5	Actinobacteria	K01198	xynB; xylan 1,4-beta-xylosidase [EC:3.2.1.37]
	VSVVGNFNQWDGR	METABAT_AS20ysBPTH_178_112175_AS20_1	Firmicutes	K00700	GBE1, glgB; 1,4-alpha-glucan branching enzyme [EC:2.4.1.18]		AAVEAGQITESR	METABAT_AS04akNAM_124_36582_AS04_3	Firmicutes	K00700	GBE1, glgB; 1,4-alpha-glucan branching enzyme [EC:2.4.1.18]		FNINAVR	METABAT_AS06rmzACSIP_605_520662_AS06_8	Chloroflexi	K01190	lacZ; beta-galactosidase [EC:3.2.1.23]		TNPPFVR	METABAT_AS06rmzACSIP_316_305002_AS06_6	Planctomycetes	N/A	N/A		ALVFSIIR	METABAT_AS08sgBPME_79_128623_AS08_3	Firmicutes	N/A	N/A
	VSVVGNFNQWDGR	METABAT_AS24abBPME_43_64038_AS24_5	Firmicutes	K00700	GBE1, glgB; 1,4-alpha-glucan branching enzyme [EC:2.4.1.18]		AAAEGLLAAGVLPIVK	METABAT_AS04akNAM_125_35244_AS04_8	Proteobacteria	K00700	GBE1, glgB; 1,4-alpha-glucan branching enzyme [EC:2.4.1.18]		FNINAVR	METABAT_AS09scLD_223_105014_AS09_1	Bacteroidetes	K01190	lacZ; beta-galactosidase [EC:3.2.1.23]		EDQWPLGTFADSR	METABAT_AS06rmzACSIP_319_512095_AS06_4	Actinobacteria	K01198	xynB; xylan 1,4-beta-xylosidase [EC:3.2.1.37]		ALVFSIIR	METABAT_AS09scLD_127_398483_AS09_5	Firmicutes	K01198	xynB; xylan 1,4-beta-xylosidase [EC:3.2.1.37]
	VSVVGNFNQWDGR	METABAT_AS24abBPME_94_13452_AS24_3	Firmicutes	K00700	GBE1, glgB; 1,4-alpha-glucan branching enzyme [EC:2.4.1.18]		HFPGHGDTSVDSHIGLPSVYHDYER	METABAT_AS04akNAM_129_18584_AS04_6	Firmicutes	K00700	GBE1, glgB; 1,4-alpha-glucan branching enzyme [EC:2.4.1.18]		FNINAVR	METABAT_AS10tlH2TH_310_121156_AS10_8	Bacteroidetes	K01190	lacZ; beta-galactosidase [EC:3.2.1.23]		LVETDETVTLAER	METABAT_AS06rmzACSIP_319_650874_AS06_10	Actinobacteria	N/A	N/A		DLATPEGWAAAVR	METABAT_AS08sgBPME_81_111121_AS08_17	Actinobacteria	N/A	N/A
	DYYIWRPGR	METABAT_AS02xzSISU_46_50950_AS02_23	Firmicutes	K01182	IMA, malL; oligo-1,6-glucosidase [EC:3.2.1.10]		HFPGHGDTSVDSHIGLPSVYHDYER	METABAT_AS20ysBPTH_145_127150_AS20_2	Firmicutes	K01182	IMA, malL; oligo-1,6-glucosidase [EC:3.2.1.10]		FNINAVR	METABAT_AS18jrsBPVS_13_11443_AS18_24	Bacteroidetes	K01190	lacZ; beta-galactosidase [EC:3.2.1.23]		SWTPEWIDVVK	METABAT_AS06rmzACSIP_31_12028_AS06_2	Bacteroidetes	N/A	N/A		EIYPSWK	METABAT_AS08sgBPME_86_132710_AS08_24	Firmicutes	N/A	N/A
	DYYIWRPGR	METABAT_AS06rmzACSIP_487_706122_AS06_44	Firmicutes	K01182	IMA, malL; oligo-1,6-glucosidase [EC:3.2.1.10]		SDRPEHLK	METABAT_AS04akNAM_130_15635_AS04_27	Firmicutes	K01182	IMA, malL; oligo-1,6-glucosidase [EC:3.2.1.10]		FNINAVR	METABAT_AS22ysBPME_241_16113_AS22_102	Bacteroidetes	K01190	lacZ; beta-galactosidase [EC:3.2.1.23]		SWTPEWIDVVK	METABAT_AS06rmzACSIP_425_441023_AS06_4	Bacteroidetes	N/A	N/A		ELNSFTYFHSTTLLLIK	METABAT_AS08sgBPME_87_274872_AS08_5	Bacteroidetes	N/A	N/A
	DYYIWRPGR	METABAT_AS07pgkLD_231_11061_AS07_48	Firmicutes	K01182	IMA, malL; oligo-1,6-glucosidase [EC:3.2.1.10]		SDRPEHLK	METABAT_AS21ysBPME_216_48120_AS21_4	Firmicutes	K01182	IMA, malL; oligo-1,6-glucosidase [EC:3.2.1.10]		FNINAVR	METABAT_AS4EglBPAV_5_7085_AS4E_7	Bacteroidetes	K01190	lacZ; beta-galactosidase [EC:3.2.1.23]		YVFVYSR	METABAT_AS06rmzACSIP_31_16383_AS06_52	Bacteroidetes	N/A	N/A		ELNSFTYFHSTTLLLIK	METABAT_AS09scLD_164_262499_AS09_2	Bacteroidetes	N/A	N/A
	DYYIWRPGR	METABAT_AS20ysBPTH_68_30251_AS20_4	Firmicutes	K01182	IMA, malL; oligo-1,6-glucosidase [EC:3.2.1.10]		LSLGIIS	METABAT_AS04akNAM_130_27371_AS04_21	Firmicutes	K01182	IMA, malL; oligo-1,6-glucosidase [EC:3.2.1.10]		EWLFDGK	METABAT_AS05jafATM_109_78585_AS05_35	Bacteroidetes	N/A	N/A		YVFVYSR	METABAT_AS06rmzACSIP_373_146015_AS06_12	Bacteroidetes	N/A	N/A		ELNSFTYFHSTTLLLIK	METABAT_AS21ysBPME_318_100304_AS21_4	Bacteroidetes	N/A	N/A
	DYYIWRPGR	METABAT_AS20ysBPTH_8_90459_AS20_30	Firmicutes	K01182	IMA, malL; oligo-1,6-glucosidase [EC:3.2.1.10]		TYESFGESAELQR	METABAT_AS04akNAM_130_65530_AS04_12	Firmicutes	K01182	IMA, malL; oligo-1,6-glucosidase [EC:3.2.1.10]		EWLFDGK	METABAT_AS10tlH2TH_8_367130_AS10_25	Bacteroidetes	N/A	N/A		YVFVYSR	METABAT_AS06rmzACSIP_425_648879_AS06_3	Bacteroidetes	N/A	N/A		GGFWGTIPNR	METABAT_AS09scLD_108_179502_AS09_24	Firmicutes	N/A	N/A
	DYYIWRPGR	METABAT_AS23ysBPME_205_94970_AS23_1	Firmicutes	K01182	IMA, malL; oligo-1,6-glucosidase [EC:3.2.1.10]		TYESFGESAELQR	METABAT_AS21ysBPME_216_234275_AS21_1	Firmicutes	K01182	IMA, malL; oligo-1,6-glucosidase [EC:3.2.1.10]		EWLFDGK	METABAT_AS18jrsBPVS_13_19698_AS18_3	Bacteroidetes	N/A	N/A		YVFVYSR	METABAT_AS10tlH2TH_391_71362_AS10_24	Bacteroidetes	K15921	xynD; arabinoxylan arabinofuranohydrolase [EC:3.2.1.55]		GGFWGTIPNR	METABAT_AS22ysBPME_114_200297_AS22_3	Firmicutes	K15921	xynD; arabinoxylan arabinofuranohydrolase [EC:3.2.1.55]
	DYYIWRPGR	METABAT_AS24abBPME_73_19031_AS24_2	Firmicutes	K01182	IMA, malL; oligo-1,6-glucosidase [EC:3.2.1.10]		LPVTWPR	METABAT_AS04akNAM_130_65530_AS04_12	Firmicutes	K01182	IMA, malL; oligo-1,6-glucosidase [EC:3.2.1.10]		WSDASWLEDQDFWR	METABAT_AS05jafATM_18_35925_AS05_3	Firmicutes	K01190	lacZ; beta-galactosidase [EC:3.2.1.23]		FFEASSIR	METABAT_AS06rmzACSIP_31_16383_AS06_52	Bacteroidetes	N/A	N/A		TPVDIGK	METABAT_AS09scLD_110_89657_AS09_4	Proteobacteria	N/A	N/A
	DYYIWRPGR	METABAT_AS25fmACSIPFO_7_75799_AS25_2	Firmicutes	K01182	IMA, malL; oligo-1,6-glucosidase [EC:3.2.1.10]		LPVTWPR	METABAT_AS08sgBPME_246_322769_AS08_7	N/A	K01182	IMA, malL; oligo-1,6-glucosidase [EC:3.2.1.10]		WSDASWLEDQDFWR	METABAT_AS07pgkLD_206_31763_AS07_1	Firmicutes	K01190	lacZ; beta-galactosidase [EC:3.2.1.23]		FFEASSIR	METABAT_AS08sgBPME_110_215989_AS08_3	Firmicutes	N/A	N/A		FNVATQDILEWNDLPDR	METABAT_AS09scLD_110_157848_AS09_29	Proteobacteria	N/A	N/A
	DYYIWRPGR	METABAT_AS4GglBPBL_10_8798_AS4G_10	Firmicutes	K01182	IMA, malL; oligo-1,6-glucosidase [EC:3.2.1.10]		LPVTWPR	METABAT_AS15tlH2ME_49_8496_AS15_2	Firmicutes	K01182	IMA, malL; oligo-1,6-glucosidase [EC:3.2.1.10]		QYNINAVR	METABAT_AS05jafATM_19_3748_AS05_21	Bacteroidetes	K01190	lacZ; beta-galactosidase [EC:3.2.1.23]		FFEASSIR	METABAT_AS09scLD_113_9052_AS09_1	Firmicutes	N/A	N/A		QFGLDPK	METABAT_AS09scLD_113_5411_AS09_30	Firmicutes	N/A	N/A
	IVPGYYYR	METABAT_AS02xzSISU_47_9329_AS02_10	Firmicutes	K01200	pulA; pullulanase [EC:3.2.1.41]		NEWGFK	METABAT_AS04akNAM_130_67302_AS04_31	Firmicutes	K01200	pulA; pullulanase [EC:3.2.1.41]		QYNINAVR	METABAT_AS06rmzACSIP_616_655069_AS06_2	Chloroflexi	K01190	lacZ; beta-galactosidase [EC:3.2.1.23]		AWSAPVEDLTNWR	METABAT_AS06rmzACSIP_31_87468_AS06_3	Bacteroidetes	N/A	N/A		QFGLDPK	METABAT_AS21ysBPME_283_42014_AS21_34	Firmicutes	N/A	N/A
	IVPGYYYR	METABAT_AS02xzSISU_61_15205_AS02_4	Firmicutes	K01200	pulA; pullulanase [EC:3.2.1.41]		NEWGFK	METABAT_AS06rmzACSIP_268_411302_AS06_15	Tenericutes	K01200	pulA; pullulanase [EC:3.2.1.41]		QYNINAVR	METABAT_AS23ysBPME_69_201710_AS23_12	Firmicutes	K01190	lacZ; beta-galactosidase [EC:3.2.1.23]		AWSAPVEDLTNWR	METABAT_AS06rmzACSIP_425_222753_AS06_2	Bacteroidetes	N/A	N/A		QFGLDPK	METABAT_AS24abBPME_63_26321_AS24_9	Firmicutes	N/A	N/A
	IVPGYYYR	METABAT_AS02xzSISU_79_50294_AS02_96	Firmicutes	K01200	pulA; pullulanase [EC:3.2.1.41]		NEWGFK	METABAT_AS06rmzACSIP_379_323303_AS06_4	Firmicutes	K01200	pulA; pullulanase [EC:3.2.1.41]		QFNFNAVR	METABAT_AS05jafATM_30_24190_AS05_2	Bacteroidetes	K01190	lacZ; beta-galactosidase [EC:3.2.1.23]		AWSAPVEDLTNWR	METABAT_AS08sgBPME_110_278913_AS08_8	Firmicutes	N/A	N/A		TVYPIPYR	METABAT_AS09scLD_122_340090_AS09_6	Firmicutes	N/A	N/A
	IVPGYYYR	METABAT_AS09scLD_10_206513_AS09_16	Firmicutes	K01200	pulA; pullulanase [EC:3.2.1.41]		NEWGFK	METABAT_AS06rmzACSIP_603_105756_AS06_8	Bacteroidetes	K01200	pulA; pullulanase [EC:3.2.1.41]		QFNFNAVR	METABAT_AS06rmzACSIP_213_122943_AS06_17	Lentisphaerae	K01190	lacZ; beta-galactosidase [EC:3.2.1.23]		AWSAPVEDLTNWR	METABAT_AS09scLD_371_80441_AS09_36	Firmicutes	N/A	N/A		TNALNNQK	METABAT_AS09scLD_122_379701_AS09_11	Firmicutes	N/A	N/A
	IVPGYYYR	METABAT_AS09scLD_132_29689_AS09_2	Firmicutes	K01200	pulA; pullulanase [EC:3.2.1.41]		NEWGFK	METABAT_AS07pgkLD_191_28597_AS07_14	Firmicutes	K01200	pulA; pullulanase [EC:3.2.1.41]		QFNFNAVR	METABAT_AS06rmzACSIP_419_156393_AS06_5	Lentisphaerae	K01190	lacZ; beta-galactosidase [EC:3.2.1.23]		AGNTLTQR	METABAT_AS06rmzACSIP_31_193497_AS06_20	Bacteroidetes	N/A	N/A		DEILTQLLNQQGISNPSQTLDLAK	METABAT_AS09scLD_149_42527_AS09_8	Proteobacteria	N/A	N/A
	IVPGYYYR	METABAT_AS09scLD_168_343310_AS09_28	Firmicutes	K01200	pulA; pullulanase [EC:3.2.1.41]		NEWGFK	METABAT_AS08sgBPME_437_152330_AS08_19	Firmicutes	K01200	pulA; pullulanase [EC:3.2.1.41]		QFNFNAVR	METABAT_AS06rmzACSIP_553_322678_AS06_15	Lentisphaerae	K01190	lacZ; beta-galactosidase [EC:3.2.1.23]		AGNTLTQR	METABAT_AS06rmzACSIP_425_143068_AS06_3	Bacteroidetes	N/A	N/A		NGHTAYR	METABAT_AS09scLD_149_43401_AS09_15	Proteobacteria	N/A	N/A
	IVPGYYYR	METABAT_AS10tlH2TH_34_263421_AS10_2	Firmicutes	K01200	pulA; pullulanase [EC:3.2.1.41]		NEWGFK	METABAT_AS08sgBPME_6_162894_AS08_3	Firmicutes	K01200	pulA; pullulanase [EC:3.2.1.41]		QFNFNAVR	METABAT_AS06rmzACSIP_597_646263_AS06_60	Planctomycetes	K01190	lacZ; beta-galactosidase [EC:3.2.1.23]		AGNTLTQR	METABAT_AS06rmzACSIP_563_459886_AS06_4	Bacteroidetes	N/A	N/A		AGHELLIPIPSQDAHQYALSEDQR	METABAT_AS09scLD_149_65598_AS09_6	Proteobacteria	N/A	N/A
	IVPGYYYR	METABAT_AS20ysBPTH_50_22052_AS20_11	Firmicutes	K01200	pulA; pullulanase [EC:3.2.1.41]		NEWGFK	METABAT_AS18jrsBPVS_13_22039_AS18_14	Bacteroidetes	K01200	pulA; pullulanase [EC:3.2.1.41]		QFNFNAVR	METABAT_AS07pgkLD_94_33494_AS07_1	Firmicutes	K01190	lacZ; beta-galactosidase [EC:3.2.1.23]		QLWDNDVAFK	METABAT_AS06rmzACSIP_31_195932_AS06_4	Bacteroidetes	N/A	N/A		LNPLESIEGGSR	METABAT_AS09scLD_149_115111_AS09_2	Proteobacteria	N/A	N/A
	IVPGYYYR	METABAT_AS21ysBPME_299_48056_AS21_8	Firmicutes	K01200	pulA; pullulanase [EC:3.2.1.41]		NEWGFK	METABAT_AS21ysBPME_195_49569_AS21_3	Tenericutes	K01200	pulA; pullulanase [EC:3.2.1.41]		QFNFNAVR	METABAT_AS09scLD_168_108906_AS09_9	Firmicutes	K01190	lacZ; beta-galactosidase [EC:3.2.1.23]		QLWDNDVAFK	METABAT_AS08sgBPME_38_175760_AS08_2	Bacteroidetes	N/A	N/A		VNQVWGDK	METABAT_AS09scLD_149_206086_AS09_10	Proteobacteria	N/A	N/A
	IVPGYYYR	METABAT_AS22ysBPME_78_188050_AS22_1	Firmicutes	K01200	pulA; pullulanase [EC:3.2.1.41]		NEWGFK	METABAT_AS21ysBPME_273_185955_AS21_21	Firmicutes	K01200	pulA; pullulanase [EC:3.2.1.41]		QFNFNAVR	METABAT_AS15tlH2ME_94_17003_AS15_17	Firmicutes	K01190	lacZ; beta-galactosidase [EC:3.2.1.23]		QLWDNDVAFK	METABAT_AS23ysBPME_201_112538_AS23_7	Bacteroidetes	N/A	N/A		DFETEQLK	METABAT_AS09scLD_159_340035_AS09_2	Firmicutes	N/A	N/A
	IVPGYYYR	METABAT_AS23ysBPME_231_18165_AS23_25	Firmicutes	K01200	pulA; pullulanase [EC:3.2.1.41]		NEWGFK	METABAT_AS22ysBPME_306_45010_AS22_6	Bacteroidetes	K01200	pulA; pullulanase [EC:3.2.1.41]		QFNFNAVR	METABAT_AS17jrsBPGN_19_10241_AS17_9	Bacteroidetes	K01190	lacZ; beta-galactosidase [EC:3.2.1.23]		VADIPWAGR	METABAT_AS06rmzACSIP_31_195932_AS06_4	Bacteroidetes	N/A	N/A		NHEITIRPGYDGR	METABAT_AS09scLD_163_17888_AS09_5	Proteobacteria	N/A	N/A
	IVPGYYYR	METABAT_AS23ysBPME_359_55468_AS23_22	Firmicutes	K01200	pulA; pullulanase [EC:3.2.1.41]		NEWGFK	METABAT_AS23ysBPME_169_154062_AS23_3	Firmicutes	K01200	pulA; pullulanase [EC:3.2.1.41]		QFNFNAVR	METABAT_AS22ysBPME_35_177873_AS22_3	Lentisphaerae	K01190	lacZ; beta-galactosidase [EC:3.2.1.23]		VADIPWAGR	METABAT_AS06rmzACSIP_425_23956_AS06_4	Bacteroidetes	N/A	N/A		VHSTSR	METABAT_AS09scLD_163_86185_AS09_1	Proteobacteria	N/A	N/A
	IVPGYYYR	METABAT_AS24abBPME_51_2536_AS24_11	Firmicutes	K01200	pulA; pullulanase [EC:3.2.1.41]		NEWGFK	METABAT_AS23ysBPME_42_280708_AS23_2	Firmicutes	K01200	pulA; pullulanase [EC:3.2.1.41]		EVTDEYVK	METABAT_AS05jafATM_30_24190_AS05_29	Bacteroidetes	N/A	N/A		VYLVHAYAGSR	METABAT_AS06rmzACSIP_31_219657_AS06_30	Bacteroidetes	N/A	N/A		VHSTSR	METABAT_AS10tlH2TH_185_370006_AS10_4	Proteobacteria	N/A	N/A
	DPDSLLNHYK	METABAT_AS02xzSISU_47_26511_AS02_2	Firmicutes	K01176	AMY, amyA, malS; alpha-amylase [EC:3.2.1.1]		NEWGFK	METABAT_AS27yjCOA_179_69012_AS27_1	Bacteroidetes	K01176	AMY, amyA, malS; alpha-amylase [EC:3.2.1.1]		EVTDEYVK	METABAT_AS07pgkLD_150_128475_AS07_9	Bacteroidetes	N/A	N/A		VYLVHAYAGSR	METABAT_AS06rmzACSIP_425_725499_AS06_2	Bacteroidetes	N/A	N/A		FNGDLTLAAAGYNAGEGAVDR	METABAT_AS09scLD_163_236553_AS09_7	Proteobacteria	N/A	N/A
	DPDSLLNHYK	METABAT_AS22ysBPME_234_80198_AS22_55	Firmicutes	K01176	AMY, amyA, malS; alpha-amylase [EC:3.2.1.1]		NEWGFK	METABAT_AS27yjCOA_213_125460_AS27_2	Bacteroidetes	K01176	AMY, amyA, malS; alpha-amylase [EC:3.2.1.1]		EVTDEYVK	METABAT_AS07pgkLD_31_39804_AS07_4	Bacteroidetes	N/A	N/A		VYLVHAYAGSR	METABAT_AS09scLD_164_207880_AS09_1	Bacteroidetes	N/A	N/A		FNGDLTLAAAGYNAGEGAVDR	METABAT_AS15tlH2ME_186_73472_AS15_15	Proteobacteria	N/A	N/A
	NWYHWR	METABAT_AS02xzSISU_47_26511_AS02_2	Firmicutes	K01176	AMY, amyA, malS; alpha-amylase [EC:3.2.1.1]		NEWGFK	METABAT_AS4GglBPBL_10_12487_AS4G_1	Firmicutes	K01176	AMY, amyA, malS; alpha-amylase [EC:3.2.1.1]		EVTDEYVK	METABAT_AS07pgkLD_98_122748_AS07_7	Bacteroidetes	N/A	N/A		VYLVHAYAGSR	METABAT_AS10tlH2TH_144_344042_AS10_3	Bacteroidetes	N/A	N/A		WLTESLWSGELSTVSDIPFPETR	METABAT_AS09scLD_168_250147_AS09_8	Firmicutes	N/A	N/A
	NWYHWR	METABAT_AS09scLD_132_43207_AS09_14	Firmicutes	K01176	AMY, amyA, malS; alpha-amylase [EC:3.2.1.1]		NYFGSVYDLTNFSK	METABAT_AS04akNAM_131_38076_AS04_34	Nitrospirae	K01176	AMY, amyA, malS; alpha-amylase [EC:3.2.1.1]		EVTDEYVK	METABAT_AS08sgBPME_188_6604_AS08_37	Bacteroidetes	N/A	N/A		DYGHVTQTGFFYTVK	METABAT_AS06rmzACSIP_31_224658_AS06_2	Bacteroidetes	N/A	N/A		LYGLDPYLIK	METABAT_AS09scLD_169_313964_AS09_11	Candidatus Riflebacteria	N/A	N/A
	NWYHWR	METABAT_AS4BglBPHE_34_7980_AS4B_15	Actinobacteria	K01187	malZ; alpha-glucosidase [EC:3.2.1.20]		VELVPFR	METABAT_AS04akNAM_18_31092_AS04_83	Firmicutes	K01187	malZ; alpha-glucosidase [EC:3.2.1.20]		EVTDEYVK	METABAT_AS08sgBPME_89_112905_AS08_1	Bacteroidetes	N/A	N/A		DYGHVTQTGFFYTVK	METABAT_AS06rmzACSIP_425_721093_AS06_3	Bacteroidetes	N/A	N/A		LYGLDPYLIK	METABAT_AS27yjCOA_28_190785_AS27_13	Candidatus Riflebacteria	N/A	N/A
	QGVYYEIFVR	METABAT_AS02xzSISU_47_26511_AS02_2	Firmicutes	K01176	AMY, amyA, malS; alpha-amylase [EC:3.2.1.1]		VELVPFR	METABAT_AS04akNAM_21_23065_AS04_70	Firmicutes	K01176	AMY, amyA, malS; alpha-amylase [EC:3.2.1.1]		EVTDEYVK	METABAT_AS23ysBPME_55_41996_AS23_4	Bacteroidetes	N/A	N/A		VLGWSASGFPDFR	METABAT_AS06rmzACSIP_31_230252_AS06_9	Bacteroidetes	N/A	N/A		VEDYYNLWVPDAS	METABAT_AS09scLD_187_306793_AS09_2	Firmicutes	N/A	N/A
	QGVYYEIFVR	METABAT_AS02xzSISU_79_50294_AS02_100	Firmicutes	K01176	AMY, amyA, malS; alpha-amylase [EC:3.2.1.1]		VELVPFR	METABAT_AS06rmzACSIP_436_84553_AS06_6	Bacteroidetes	K01176	AMY, amyA, malS; alpha-amylase [EC:3.2.1.1]		EVTDEYVK	METABAT_AS23ysBPME_68_44342_AS23_4	Bacteroidetes	N/A	N/A		TYLFYHNGALPGGGGFK	METABAT_AS06rmzACSIP_31_231472_AS06_2	Bacteroidetes	K15921	xynD; arabinoxylan arabinofuranohydrolase [EC:3.2.1.55]		SLQSSASSFDQGIAGYYQGLGGVR	METABAT_AS09scLD_206_39094_AS09_1	Actinobacteria	K15921	xynD; arabinoxylan arabinofuranohydrolase [EC:3.2.1.55]
	QGVYYEIFVR	METABAT_AS04akNAM_130_13114_AS04_33	Firmicutes	K01176	AMY, amyA, malS; alpha-amylase [EC:3.2.1.1]		VELVPFR	METABAT_AS06rmzACSIP_603_83842_AS06_8	Bacteroidetes	K01176	AMY, amyA, malS; alpha-amylase [EC:3.2.1.1]		EVTDEYVK	METABAT_AS27yjCOA_17_78667_AS27_1	Bacteroidetes	N/A	N/A		TYLFYHNGALPGGGGFK	METABAT_AS06rmzACSIP_425_149048_AS06_2	Bacteroidetes	K15921	xynD; arabinoxylan arabinofuranohydrolase [EC:3.2.1.55]		VVTAGAPGTGSR	METABAT_AS09scLD_206_48639_AS09_4	Actinobacteria	K15921	xynD; arabinoxylan arabinofuranohydrolase [EC:3.2.1.55]
	QGVYYEIFVR	METABAT_AS09scLD_132_43207_AS09_14	Firmicutes	K01176	AMY, amyA, malS; alpha-amylase [EC:3.2.1.1]		VELVPFR	METABAT_AS20ysBPTH_117_36901_AS20_10	Firmicutes	K01176	AMY, amyA, malS; alpha-amylase [EC:3.2.1.1]		QHNINTVR	METABAT_AS05jafATM_30_33704_AS05_23	Bacteroidetes	K01190	lacZ; beta-galactosidase [EC:3.2.1.23]		GQEIDPDVFIDPVSGK	METABAT_AS06rmzACSIP_31_266181_AS06_13	Bacteroidetes	N/A	N/A		SARPAQQALK	METABAT_AS09scLD_206_337272_AS09_9	Actinobacteria	N/A	N/A
	QGVYYEIFVR	METABAT_AS09scLD_248_337786_AS09_3	Firmicutes	K01176	AMY, amyA, malS; alpha-amylase [EC:3.2.1.1]		VELVPFR	METABAT_AS23ysBPME_205_150084_AS23_4	Firmicutes	K01176	AMY, amyA, malS; alpha-amylase [EC:3.2.1.1]		QHNINTVR	METABAT_AS06rmzACSIP_475_504597_AS06_38	Planctomycetes	K01190	lacZ; beta-galactosidase [EC:3.2.1.23]		GQEIDPDVFIDPVSGK	METABAT_AS06rmzACSIP_425_712972_AS06_1	Bacteroidetes	N/A	N/A		DDIEYDNK	METABAT_AS09scLD_210_237377_AS09_1	Proteobacteria	N/A	N/A
	EAGIDGWR	METABAT_AS02xzSISU_47_26511_AS02_6	Firmicutes	K01208	cd, ma, nplT; cyclomaltodextrinase / maltogenic alpha-amylase / neopullulanase [EC:3.2.1.54 3.2.1.133 3.2.1.135]		HYAVHSGPEK	METABAT_AS04akNAM_22_8360_AS04_8	Firmicutes	K01208	cd, ma, nplT; cyclomaltodextrinase / maltogenic alpha-amylase / neopullulanase [EC:3.2.1.54 3.2.1.133 3.2.1.135]		QHNINTVR	METABAT_AS06rmzACSIP_578_654350_AS06_25	Chloroflexi	K01190	lacZ; beta-galactosidase [EC:3.2.1.23]		GTYYLSYASNSGHIK	METABAT_AS06rmzACSIP_31_293211_AS06_2	Bacteroidetes	N/A	N/A		DDIEYDNK	METABAT_AS09scLD_384_25286_AS09_3	Proteobacteria	N/A	N/A
	EAGIDGWR	METABAT_AS02xzSISU_79_50294_AS02_94	Firmicutes	K01208	cd, ma, nplT; cyclomaltodextrinase / maltogenic alpha-amylase / neopullulanase [EC:3.2.1.54 3.2.1.133 3.2.1.135]		HYAVHSGPEK	METABAT_AS06rmzACSIP_553_237388_AS06_7	Lentisphaerae	K01208	cd, ma, nplT; cyclomaltodextrinase / maltogenic alpha-amylase / neopullulanase [EC:3.2.1.54 3.2.1.133 3.2.1.135]		QHNINTVR	METABAT_AS07pgkLD_98_119943_AS07_1	Bacteroidetes	K01190	lacZ; beta-galactosidase [EC:3.2.1.23]		IDTVPLTVETFGGSR	METABAT_AS06rmzACSIP_31_309620_AS06_11	Bacteroidetes	K15921	xynD; arabinoxylan arabinofuranohydrolase [EC:3.2.1.55]		DDIEYDNK	METABAT_AS09scLD_384_296280_AS09_2	Proteobacteria	K15921	xynD; arabinoxylan arabinofuranohydrolase [EC:3.2.1.55]
	EAGIDGWR	METABAT_AS04akNAM_86_26587_AS04_145	Firmicutes	K01208	cd, ma, nplT; cyclomaltodextrinase / maltogenic alpha-amylase / neopullulanase [EC:3.2.1.54 3.2.1.133 3.2.1.135]		HYAVHSGPEK	METABAT_AS07pgkLD_191_146279_AS07_4	Firmicutes	K01208	cd, ma, nplT; cyclomaltodextrinase / maltogenic alpha-amylase / neopullulanase [EC:3.2.1.54 3.2.1.133 3.2.1.135]		QHNINTVR	METABAT_AS08sgBPME_260_48685_AS08_41	Bacteroidetes	K01190	lacZ; beta-galactosidase [EC:3.2.1.23]		IDTVPLTVETFGGSR	METABAT_AS06rmzACSIP_425_187836_AS06_2	Bacteroidetes	K15921	xynD; arabinoxylan arabinofuranohydrolase [EC:3.2.1.55]		DDIEYDNK	METABAT_AS10tlH2TH_403_188045_AS10_28	Proteobacteria	K15921	xynD; arabinoxylan arabinofuranohydrolase [EC:3.2.1.55]
	EAGIDGWR	METABAT_AS08sgBPME_383_5301_AS08_23	Firmicutes	K01208	cd, ma, nplT; cyclomaltodextrinase / maltogenic alpha-amylase / neopullulanase [EC:3.2.1.54 3.2.1.133 3.2.1.135]		HYAVHSGPEK	METABAT_AS08sgBPME_131_30827_AS08_89	Firmicutes	K01208	cd, ma, nplT; cyclomaltodextrinase / maltogenic alpha-amylase / neopullulanase [EC:3.2.1.54 3.2.1.133 3.2.1.135]		QHNINTVR	METABAT_AS08sgBPME_89_26323_AS08_19	Bacteroidetes	K01190	lacZ; beta-galactosidase [EC:3.2.1.23]		VNPVITHR	METABAT_AS06rmzACSIP_31_342982_AS06_2	Bacteroidetes	K01198	xynB; xylan 1,4-beta-xylosidase [EC:3.2.1.37]		NYSSSNGQQK	METABAT_AS09scLD_210_262131_AS09_32	Proteobacteria	K01198	xynB; xylan 1,4-beta-xylosidase [EC:3.2.1.37]
	EAGIDGWR	METABAT_AS09scLD_132_43207_AS09_10	Firmicutes	K01208	cd, ma, nplT; cyclomaltodextrinase / maltogenic alpha-amylase / neopullulanase [EC:3.2.1.54 3.2.1.133 3.2.1.135]		HYAVHSGPEK	METABAT_AS08sgBPME_131_242116_AS08_4	Firmicutes	K01208	cd, ma, nplT; cyclomaltodextrinase / maltogenic alpha-amylase / neopullulanase [EC:3.2.1.54 3.2.1.133 3.2.1.135]		QHNINTVR	METABAT_AS09scLD_223_161785_AS09_6	Bacteroidetes	K01190	lacZ; beta-galactosidase [EC:3.2.1.23]		LTDLELVIGTQSTLPSR	METABAT_AS06rmzACSIP_31_459220_AS06_8	Bacteroidetes	K06113	abnA; arabinan endo-1,5-alpha-L-arabinosidase [EC:3.2.1.99]		NYSSSNGQQK	METABAT_AS10tlH2TH_403_279543_AS10_20	Proteobacteria	K06113	abnA; arabinan endo-1,5-alpha-L-arabinosidase [EC:3.2.1.99]
	EAGIDGWR	METABAT_AS15tlH2ME_125_71830_AS15_15	Firmicutes	K01208	cd, ma, nplT; cyclomaltodextrinase / maltogenic alpha-amylase / neopullulanase [EC:3.2.1.54 3.2.1.133 3.2.1.135]		HYAVHSGPEK	METABAT_AS09scLD_256_232264_AS09_3	Armatimonadetes	K01208	cd, ma, nplT; cyclomaltodextrinase / maltogenic alpha-amylase / neopullulanase [EC:3.2.1.54 3.2.1.133 3.2.1.135]		QHNINTVR	METABAT_AS09scLD_42_330708_AS09_2	Firmicutes	K01190	lacZ; beta-galactosidase [EC:3.2.1.23]		LTDLELVIGTQSTLPSR	METABAT_AS06rmzACSIP_425_459494_AS06_3	Bacteroidetes	K06113	abnA; arabinan endo-1,5-alpha-L-arabinosidase [EC:3.2.1.99]		DLDPLLVLGVIAVESR	METABAT_AS09scLD_210_350713_AS09_16	Proteobacteria	K06113	abnA; arabinan endo-1,5-alpha-L-arabinosidase [EC:3.2.1.99]
	EAGIDGWR	METABAT_AS20ysBPTH_179_87856_AS20_2	Firmicutes	K01208	cd, ma, nplT; cyclomaltodextrinase / maltogenic alpha-amylase / neopullulanase [EC:3.2.1.54 3.2.1.133 3.2.1.135]		HYAVHSGPEK	METABAT_AS22ysBPME_133_138350_AS22_4	Firmicutes	K01208	cd, ma, nplT; cyclomaltodextrinase / maltogenic alpha-amylase / neopullulanase [EC:3.2.1.54 3.2.1.133 3.2.1.135]		QHNINTVR	METABAT_AS10tlH2TH_219_32099_AS10_3	Firmicutes	K01190	lacZ; beta-galactosidase [EC:3.2.1.23]		ADGSLIK	METABAT_AS06rmzACSIP_31_468296_AS06_2	Bacteroidetes	N/A	N/A		DLDPLLVLGVIAVESR	METABAT_AS09scLD_384_49887_AS09_13	Proteobacteria	N/A	N/A
	EAGIDGWR	METABAT_AS23ysBPME_174_256659_AS23_2	Firmicutes	K01208	cd, ma, nplT; cyclomaltodextrinase / maltogenic alpha-amylase / neopullulanase [EC:3.2.1.54 3.2.1.133 3.2.1.135]		VFFSPESLALTGVEDEK	METABAT_AS04akNAM_22_14128_AS04_2	Firmicutes	K01208	cd, ma, nplT; cyclomaltodextrinase / maltogenic alpha-amylase / neopullulanase [EC:3.2.1.54 3.2.1.133 3.2.1.135]		QHNINTVR	METABAT_AS10tlH2TH_285_224517_AS10_2	Firmicutes	K01190	lacZ; beta-galactosidase [EC:3.2.1.23]		ADGSLIK	METABAT_AS06rmzACSIP_425_623117_AS06_1	Bacteroidetes	N/A	N/A		DLDPLLVLGVIAVESR	METABAT_AS10tlH2TH_403_10891_AS10_16	Proteobacteria	N/A	N/A
	VWATFGTR	METABAT_AS02xzSISU_56_12256_AS02_26	Chloroflexi	N/A	N/A		LGLFENPYR	METABAT_AS04akNAM_22_51059_AS04_58	Firmicutes	N/A	N/A		QHNINTVR	METABAT_AS22ysBPME_33_54188_AS22_2	Planctomycetes	K01190	lacZ; beta-galactosidase [EC:3.2.1.23]		ADGSLIK	METABAT_AS06rmzACSIP_57_169785_AS06_5	Bacteroidetes	N/A	N/A		YAHEQR	METABAT_AS09scLD_21_361303_AS09_8	Firmicutes	N/A	N/A
	LLDEAHAR	METABAT_AS02xzSISU_56_18652_AS02_7	Chloroflexi	K01208	cd, ma, nplT; cyclomaltodextrinase / maltogenic alpha-amylase / neopullulanase [EC:3.2.1.54 3.2.1.133 3.2.1.135]		NENNILPLNK	METABAT_AS04akNAM_22_64094_AS04_7	Firmicutes	K01208	cd, ma, nplT; cyclomaltodextrinase / maltogenic alpha-amylase / neopullulanase [EC:3.2.1.54 3.2.1.133 3.2.1.135]		SSYFGVVDLAGFPK	METABAT_AS05jafATM_30_46966_AS05_3	Bacteroidetes	K01190	lacZ; beta-galactosidase [EC:3.2.1.23]		ADGSLIK	METABAT_AS10tlH2TH_44_64493_AS10_3	Bacteroidetes	N/A	N/A		AAENFNR	METABAT_AS09scLD_222_13290_AS09_1	Chloroflexi	N/A	N/A
	LLDEAHAR	METABAT_AS02xzSISU_56_18652_AS02_8	Chloroflexi	K01176	AMY, amyA, malS; alpha-amylase [EC:3.2.1.1]		NENNILPLNK	METABAT_AS08sgBPME_432_260291_AS08_9	Tenericutes	K01176	AMY, amyA, malS; alpha-amylase [EC:3.2.1.1]		SSYFGVVDLAGFPK	METABAT_AS06rmzACSIP_373_29654_AS06_6	Bacteroidetes	K01190	lacZ; beta-galactosidase [EC:3.2.1.23]		YYYFATFTNR	METABAT_AS06rmzACSIP_31_534089_AS06_6	Bacteroidetes	N/A	N/A		AAENFNR	METABAT_AS10tlH2TH_133_8003_AS10_1	Chloroflexi	N/A	N/A
	LLDEAHAR	METABAT_AS15tlH2ME_34_12483_AS15_79	Candidatus Saccharibacteria	K01187	malZ; alpha-glucosidase [EC:3.2.1.20]		SLWEYYLRPFEK	METABAT_AS04akNAM_22_68070_AS04_18	Firmicutes	K01187	malZ; alpha-glucosidase [EC:3.2.1.20]		SSYFGVVDLAGFPK	METABAT_AS07pgkLD_150_16205_AS07_1	Bacteroidetes	K01190	lacZ; beta-galactosidase [EC:3.2.1.23]		YYYFATFTNR	METABAT_AS06rmzACSIP_57_451987_AS06_2	Bacteroidetes	N/A	N/A		AAENFNR	METABAT_AS27yjCOA_144_41221_AS27_1	Caldiserica	N/A	N/A
	FDLASALAR	METABAT_AS02xzSISU_56_19691_AS02_2	Chloroflexi	K01214	ISA, treX; isoamylase [EC:3.2.1.68]		SLWEYYLRPFEK	METABAT_AS10tlH2TH_408_72722_AS10_6	Firmicutes	K01214	ISA, treX; isoamylase [EC:3.2.1.68]		VDNSEQPNSR	METABAT_AS05jafATM_30_46966_AS05_3	Bacteroidetes	K01190	lacZ; beta-galactosidase [EC:3.2.1.23]		YYYFATFTNR	METABAT_AS07pgkLD_40_179140_AS07_4	Bacteroidetes	N/A	N/A		LSNASGK	METABAT_AS09scLD_223_102514_AS09_5	Bacteroidetes	N/A	N/A
	FDLASALAR	METABAT_AS06rmzACSIP_144_493691_AS06_1	Candidatus Cloacimonetes	K01214	ISA, treX; isoamylase [EC:3.2.1.68]		YLITDVLK	METABAT_AS04akNAM_26_11227_AS04_1	Firmicutes	K01214	ISA, treX; isoamylase [EC:3.2.1.68]		VDNSEQPNSR	METABAT_AS08sgBPME_89_46471_AS08_12	Bacteroidetes	K01190	lacZ; beta-galactosidase [EC:3.2.1.23]		YYYFATFTNR	METABAT_AS10tlH2TH_44_233721_AS10_2	Bacteroidetes	N/A	N/A		ALGDYPLTSYLVQQDLQK	METABAT_AS09scLD_228_94801_AS09_1	Proteobacteria	N/A	N/A
	FDLASALAR	METABAT_AS06rmzACSIP_190_625331_AS06_2	Chloroflexi	K01214	ISA, treX; isoamylase [EC:3.2.1.68]		YLITDVLK	METABAT_AS08sgBPME_416_105373_AS08_1	Firmicutes	K01214	ISA, treX; isoamylase [EC:3.2.1.68]		VDNSEQPNSR	METABAT_AS09scLD_124_26052_AS09_1	Firmicutes	K01190	lacZ; beta-galactosidase [EC:3.2.1.23]		YYYFATFTNR	METABAT_AS22ysBPME_320_2979_AS22_9	Bacteroidetes	N/A	N/A		YGGIPPYTETQDYVQK	METABAT_AS09scLD_228_298194_AS09_16	Proteobacteria	N/A	N/A
	FDLASALAR	METABAT_AS06rmzACSIP_251_21474_AS06_36	Planctomycetes	K01214	ISA, treX; isoamylase [EC:3.2.1.68]		YLITDVLK	METABAT_AS08sgBPME_427_272745_AS08_92	Firmicutes	K01214	ISA, treX; isoamylase [EC:3.2.1.68]		VDNSEQPNSR	METABAT_AS09scLD_223_356263_AS09_19	Bacteroidetes	K01190	lacZ; beta-galactosidase [EC:3.2.1.23]		GPWVHEK	METABAT_AS06rmzACSIP_31_534089_AS06_6	Bacteroidetes	N/A	N/A		HGGVPPFVETQSFVR	METABAT_AS09scLD_228_388900_AS09_3	Proteobacteria	N/A	N/A
	FDLASALAR	METABAT_AS06rmzACSIP_8_533446_AS06_41	Planctomycetes	K01214	ISA, treX; isoamylase [EC:3.2.1.68]		YLITDVLK	METABAT_AS09scLD_395_25853_AS09_20	Firmicutes	K01214	ISA, treX; isoamylase [EC:3.2.1.68]		ADIEAALR	METABAT_AS05jafATM_30_51384_AS05_64	Bacteroidetes	N/A	N/A		GPWVHEK	METABAT_AS06rmzACSIP_425_636980_AS06_5	Bacteroidetes	N/A	N/A		LFYPLHYEAEIR	METABAT_AS09scLD_241_318263_AS09_2	Firmicutes	N/A	N/A
	FDLASALAR	METABAT_AS26fmACSIPLY_22_59335_AS26_6	Proteobacteria	K01214	ISA, treX; isoamylase [EC:3.2.1.68]		YLITDVLK	METABAT_AS09scLD_416_393675_AS09_6	Firmicutes	K01214	ISA, treX; isoamylase [EC:3.2.1.68]		ADIEAALR	METABAT_AS06rmzACSIP_237_234157_AS06_5	Bacteroidetes	N/A	N/A		EDYGFGYASSTDLVHWSPQK	METABAT_AS06rmzACSIP_31_585168_AS06_2	Bacteroidetes	N/A	N/A		IFFPGVER	METABAT_AS09scLD_245_253387_AS09_3	Proteobacteria	N/A	N/A
	GIDNAAYYR	METABAT_AS02xzSISU_56_19691_AS02_2	Chloroflexi	K01214	ISA, treX; isoamylase [EC:3.2.1.68]		YLITDVLK	METABAT_AS15tlH2ME_49_8496_AS15_2	Firmicutes	K01214	ISA, treX; isoamylase [EC:3.2.1.68]		ADIEAALR	METABAT_AS06rmzACSIP_503_590766_AS06_5	Euryarchaeota	N/A	N/A		EDYGFGYASSTDLVHWSPQK	METABAT_AS06rmzACSIP_425_451514_AS06_1	Bacteroidetes	N/A	N/A		ANVAYALAAQGR	METABAT_AS09scLD_245_93210_AS09_5	Proteobacteria	N/A	N/A
	GIDNAAYYR	METABAT_AS06rmzACSIP_108_290993_AS06_2	Proteobacteria	K01214	ISA, treX; isoamylase [EC:3.2.1.68]		NEDQILPLK	METABAT_AS04akNAM_26_19832_AS04_1	Firmicutes	K01214	ISA, treX; isoamylase [EC:3.2.1.68]		ADIEAALR	METABAT_AS06rmzACSIP_547_56401_AS06_115	Bacteroidetes	N/A	N/A		LLGWETTVLK	METABAT_AS06rmzACSIP_31_627714_AS06_3	Bacteroidetes	N/A	N/A		SGEVRPQPGPLAHSISALGSR	METABAT_AS09scLD_247_136542_AS09_3	Proteobacteria	N/A	N/A
	GIDNAAYYR	METABAT_AS06rmzACSIP_178_389877_AS06_4	Planctomycetes	K01214	ISA, treX; isoamylase [EC:3.2.1.68]		NEDQILPLK	METABAT_AS06rmzACSIP_230_143746_AS06_4	Firmicutes	K01214	ISA, treX; isoamylase [EC:3.2.1.68]		ADIEAALR	METABAT_AS27yjCOA_141_115978_AS27_4	Bacteroidetes	N/A	N/A		LLGWETTVLK	METABAT_AS06rmzACSIP_425_702994_AS06_2	Bacteroidetes	N/A	N/A		QAAEPVWVYWYAR	METABAT_AS09scLD_247_252747_AS09_8	Proteobacteria	N/A	N/A
	GIDNAAYYR	METABAT_AS06rmzACSIP_394_104656_AS06_9	Actinobacteria	K01214	ISA, treX; isoamylase [EC:3.2.1.68]		NEDQILPLK	METABAT_AS08sgBPME_416_140713_AS08_13	Firmicutes	K01214	ISA, treX; isoamylase [EC:3.2.1.68]		ADIEAALR	METABAT_AS27yjCOA_143_123332_AS27_4	Bacteroidetes	N/A	N/A		IYLSEIGLK	METABAT_AS06rmzACSIP_31_627714_AS06_3	Bacteroidetes	N/A	N/A		QAAEPVWVYWYAR	METABAT_AS09scLD_59_40978_AS09_3	Proteobacteria	N/A	N/A
	GIDNAAYYR	METABAT_AS06rmzACSIP_635_747436_AS06_1	Actinobacteria	K01214	ISA, treX; isoamylase [EC:3.2.1.68]		NEDQILPLK	METABAT_AS08sgBPME_427_153196_AS08_11	Firmicutes	K01214	ISA, treX; isoamylase [EC:3.2.1.68]		ADIEAALR	METABAT_AS27yjCOA_179_29025_AS27_2	Bacteroidetes	N/A	N/A		IYLSEIGLK	METABAT_AS06rmzACSIP_57_181901_AS06_3	Bacteroidetes	N/A	N/A		TGQWIANQLDIEK	METABAT_AS09scLD_248_222735_AS09_2	Firmicutes	N/A	N/A
	GIDNAAYYR	METABAT_AS08sgBPME_431_101094_AS08_3	Actinobacteria	K01214	ISA, treX; isoamylase [EC:3.2.1.68]		NFEYFSEDPYLAGK	METABAT_AS04akNAM_26_19832_AS04_1	Firmicutes	K01214	ISA, treX; isoamylase [EC:3.2.1.68]		VYLYFEGVYNR	METABAT_AS05jafATM_30_65665_AS05_31	Bacteroidetes	K01190	lacZ; beta-galactosidase [EC:3.2.1.23]		IYLSEIGLK	METABAT_AS10tlH2TH_44_233721_AS10_1	Bacteroidetes	N/A	N/A		YGGIPPFPQAQNFVK	METABAT_AS09scLD_248_388372_AS09_2	Firmicutes	N/A	N/A
	GIDNAAYYR	METABAT_AS08sgBPME_60_21215_AS08_2	Actinobacteria	K01214	ISA, treX; isoamylase [EC:3.2.1.68]		NFEYFSEDPYLAGK	METABAT_AS05jafATM_90_22936_AS05_19	Firmicutes	K01214	ISA, treX; isoamylase [EC:3.2.1.68]		VYLYFEGVYNR	METABAT_AS07pgkLD_150_43616_AS07_9	Bacteroidetes	K01190	lacZ; beta-galactosidase [EC:3.2.1.23]		IYAYWGTWVHYNGGYAAGELDNK	METABAT_AS06rmzACSIP_31_637471_AS06_7	Bacteroidetes	N/A	N/A		DFDNNLVVALAAYNGGR	METABAT_AS09scLD_252_492_AS09_5	Firmicutes	N/A	N/A
	GIDNAAYYR	METABAT_AS08sgBPME_81_298995_AS08_10	Actinobacteria	K01214	ISA, treX; isoamylase [EC:3.2.1.68]		NFEYFSEDPYLAGK	METABAT_AS05jafATM_90_48419_AS05_4	Firmicutes	K01214	ISA, treX; isoamylase [EC:3.2.1.68]		VYLYFEGVYNR	METABAT_AS07pgkLD_31_77236_AS07_4	Bacteroidetes	K01190	lacZ; beta-galactosidase [EC:3.2.1.23]		IYAYWGTWVHYNGGYAAGELDNK	METABAT_AS06rmzACSIP_425_119175_AS06_1	Bacteroidetes	N/A	N/A		DFDNNLVVALAAYNGGR	METABAT_AS09scLD_362_142198_AS09_5	Firmicutes	N/A	N/A
	GIDNAAYYR	METABAT_AS23ysBPME_173_129947_AS23_8	Actinobacteria	K01214	ISA, treX; isoamylase [EC:3.2.1.68]		NFEYFSEDPYLAGK	METABAT_AS05jafATM_90_54383_AS05_219	Firmicutes	K01214	ISA, treX; isoamylase [EC:3.2.1.68]		VYLYFEGVYNR	METABAT_AS07pgkLD_40_91725_AS07_24	Bacteroidetes	K01190	lacZ; beta-galactosidase [EC:3.2.1.23]		FYPDEVSHTVQR	METABAT_AS06rmzACSIP_31_637471_AS06_17	Bacteroidetes	K01198	xynB; xylan 1,4-beta-xylosidase [EC:3.2.1.37]		FQEIPDDR	METABAT_AS09scLD_252_286822_AS09_1	Firmicutes	K01198	xynB; xylan 1,4-beta-xylosidase [EC:3.2.1.37]
	GIDNAAYYR	METABAT_AS23ysBPME_273_22705_AS23_1	Actinobacteria	K01214	ISA, treX; isoamylase [EC:3.2.1.68]		NFEYFSEDPYLAGK	METABAT_AS07pgkLD_231_56972_AS07_12	Firmicutes	K01214	ISA, treX; isoamylase [EC:3.2.1.68]		VYLYFEGVYNR	METABAT_AS07pgkLD_98_79809_AS07_4	Bacteroidetes	K01190	lacZ; beta-galactosidase [EC:3.2.1.23]		TLNPDDPDFGWVDK	METABAT_AS06rmzACSIP_31_736611_AS06_3	Bacteroidetes	K06113	abnA; arabinan endo-1,5-alpha-L-arabinosidase [EC:3.2.1.99]		FQEIPDDR	METABAT_AS09scLD_362_286622_AS09_2	Firmicutes	K06113	abnA; arabinan endo-1,5-alpha-L-arabinosidase [EC:3.2.1.99]
	GIDNAAYYR	METABAT_AS25fmACSIPFO_32_45157_AS25_11	Chloroflexi	K01214	ISA, treX; isoamylase [EC:3.2.1.68]		NFEYFSEDPYLAGK	METABAT_AS08sgBPME_427_153196_AS08_11	Firmicutes	K01214	ISA, treX; isoamylase [EC:3.2.1.68]		VYLYFEGVYNR	METABAT_AS08sgBPME_251_292570_AS08_1	Bacteroidetes	K01190	lacZ; beta-galactosidase [EC:3.2.1.23]		TLNPDDPDFGWVDK	METABAT_AS06rmzACSIP_425_533422_AS06_4	Bacteroidetes	K06113	abnA; arabinan endo-1,5-alpha-L-arabinosidase [EC:3.2.1.99]		SGETLSGIANK	METABAT_AS09scLD_261_56539_AS09_3	Bacteroidetes	K06113	abnA; arabinan endo-1,5-alpha-L-arabinosidase [EC:3.2.1.99]
	GIDNAAYYR	METABAT_AS26fmACSIPLY_51_60793_AS26_17	Actinobacteria	K01214	ISA, treX; isoamylase [EC:3.2.1.68]		NFEYFSEDPYLAGK	METABAT_AS08sgBPME_79_13669_AS08_1	Firmicutes	K01214	ISA, treX; isoamylase [EC:3.2.1.68]		VYLYFEGVYNR	METABAT_AS08sgBPME_260_45747_AS08_13	Bacteroidetes	K01190	lacZ; beta-galactosidase [EC:3.2.1.23]		GVDTWIR	METABAT_AS06rmzACSIP_324_654587_AS06_5	Actinobacteria	N/A	N/A		SGETLSGIANK	METABAT_AS26fmACSIPLY_35_59056_AS26_4	Bacteroidetes	N/A	N/A
	GIDNAAYYR	METABAT_AS27yjCOA_184_30583_AS27_66	Proteobacteria	K01214	ISA, treX; isoamylase [EC:3.2.1.68]		NFEYFSEDPYLAGK	METABAT_AS09scLD_127_368546_AS09_1	Firmicutes	K01214	ISA, treX; isoamylase [EC:3.2.1.68]		VYLYFEGVYNR	METABAT_AS08sgBPME_89_324184_AS08_5	Bacteroidetes	K01190	lacZ; beta-galactosidase [EC:3.2.1.23]		AGSNYEPNAR	METABAT_AS06rmzACSIP_334_449168_AS06_1	Actinobacteria	N/A	N/A		HAPGLTANQAK	METABAT_AS09scLD_262_5167_AS09_19	Proteobacteria	N/A	N/A
	FPPGWAEWNGK	METABAT_AS02xzSISU_56_19691_AS02_2	Chloroflexi	K01214	ISA, treX; isoamylase [EC:3.2.1.68]		NFEYFSEDPYLAGK	METABAT_AS09scLD_203_69043_AS09_2	Firmicutes	K01214	ISA, treX; isoamylase [EC:3.2.1.68]		VYLYFEGVYNR	METABAT_AS09scLD_223_250648_AS09_4	Bacteroidetes	K01190	lacZ; beta-galactosidase [EC:3.2.1.23]		ESLTSNHHPSLIAR	METABAT_AS06rmzACSIP_356_353869_AS06_15	Firmicutes	K01198	xynB; xylan 1,4-beta-xylosidase [EC:3.2.1.37]		LNNLNSSK	METABAT_AS09scLD_262_22501_AS09_13	Proteobacteria	K01198	xynB; xylan 1,4-beta-xylosidase [EC:3.2.1.37]
[truncated: 4,150 more rows]
